# Supplementary material for: The Fecal Metagenomics of Malayan Pangolins Identifies an Extensive Adaptation to Myrmecophagy
Source: Front Microbiol. 2018 Nov 23;9:2793. doi: 10.3389/fmicb.2018.02793 (PMC6265309; doi:10.3389/fmicb.2018.02793)
Supplement: Supplementary file 1 [file Data_Sheet_1.zip]

Archive with 8 entries (6 files):
- 410136-supplementary materials/
- 410136-supplementary materials/Figure S .docx
- 410136-supplementary materials/S Files/
- 410136-supplementary materials/S Files/File S1.xlsx
- 410136-supplementary materials/S Files/File S2.doc
- 410136-supplementary materials/S Files/File S3.xlsx
- 410136-supplementary materials/S Files/File S4.docx
- 410136-supplementary materials/Table S1.docx
