# Supplementary material for: The Fecal Metagenomics of Malayan Pangolins Identifies an Extensive Adaptation to Myrmecophagy
Source: Front Microbiol. 2018 Nov 23;9:2793. doi: 10.3389/fmicb.2018.02793 (PMC6265309; doi:10.3389/fmicb.2018.02793)
Supplement: Supplementary file 1 [file Data_Sheet_1.zip › 410136-supplementary materials/S Files/File S1.xlsx]

## Sheet: File S1
Gene_id	{nr}	{KEGG}	{CAZy}	{SwissProt}	{ARDB}	{GO}
[denovogenes]_0	{BNR/Asp-box repeat domain protein, partial [Escherichia coli PA45]}	{NA}	{NA}	{NA}	{NA}	{NA}
[denovogenes]_1	{NA}	{NA}	{NA}	{NA}	{NA}	{NA}
[denovogenes]_10	{hypothetical protein [Morganella sp. EGD-HP17, X965_19380]}	{K13735 yeeJ adhesin/invasin -- Human Diseases--Infectious diseases: Bacterial--Bacterial invasion of epithelial cells}	{NA}	{NA}	{NA}	{NA}
[denovogenes]_100	{glycosyl hydrolase family 59 [Eubacterium sp. CAG:115]}	{NA}	{GH59 galactocerebrosidase (EC 3.2.1.46) NA}	{NA}	{NA}	{NA}
[denovogenes]_1000	{putative glycosylhydrolase [Odoribacter splanchnicus CAG:14]}	{K01191 E3.2.1.24 alpha-mannosidase 3.2.1.24 Metabolism--Glycan biosynthesis and metabolism--Other glycan degradation}	{GH38 &alpha;-mannosidase (EC 3.2.1.24) ; mannosyl-oligosaccharide &alpha;-1,3-1,6-mannosidase (EC 3.2.1.114); mannosyl-oligosaccharide &alpha;-1,3-mannosidase (EC 3.2.1.-) NA}	{NA}	{NA}	{ref}
[denovogenes]_10000	{ATP-dependent DNA helicase RecQ [Streptomyces sclerotialus]}	{K03654 recQ ATP-dependent DNA helicase RecQ 3.6.4.12 Genetic Information Processing--Folding, sorting and degradation--RNA degradation}	{NA}	{NA}	{NA}	{family atp-dependent dna helicase}
[denovogenes]_100000	{hypothetical protein [Bacillus amyloliquefaciens]}	{NA}	{NA}	{NA}	{NA}	{NA}
[denovogenes]_100001	{3-ketoacyl-ACP reductase [Fervidobacterium islandicum]}	{K00068 srlD sorbitol-6-phosphate 2-dehydrogenase 1.1.1.140 Metabolism--Carbohydrate metabolism--Fructose and mannose metabolism}	{NA}	{SORD_KLEPN Sorbitol-6-phosphate 2-dehydrogenase OS=Klebsiella pneumoniae GN=sorD PE=3 SV=1}	{NA}	{sorbitol-6-phosphate 2-dehydrogenase}
[denovogenes]_100002	{conserved hypothetical protein [Streptococcus gordonii]}	{NA}	{NA}	{NA}	{NA}	{NA}
[denovogenes]_100003	{hypothetical protein [Terrisporobacter glycolicus]}	{NA}	{NA}	{NA}	{NA}	{NA}
[denovogenes]_100004	{shikimate 5-dehydrogenase [Edwardsiella piscicida]}	{K00014 aroE shikimate dehydrogenase 1.1.1.25 Metabolism--Amino acid metabolism--Phenylalanine, tyrosine and tryptophan biosynthesis|Metabolism--Global and overview maps--Metabolic pathways|Metabolism--Global and overview maps--Biosynthesis of secondary metabolites|Metabolism--Global and overview maps--Biosynthesis of antibiotics|Metabolism--Global and overview maps--Biosynthesis of amino acids}	{NA}	{AROE_ECOLI Shikimate dehydrogenase (NADP(+)) OS=Escherichia coli (strain K12) GN=aroE PE=1 SV=1}	{NA}	{ref}
[denovogenes]_100005	{6-phospho-alpha-glucosidase [Bacillus amyloliquefaciens]}	{K01232 glvA maltose-6'-phosphate glucosidase 3.2.1.122 Metabolism--Carbohydrate metabolism--Starch and sucrose metabolism}	{GH4 maltose-6-phosphate glucosidase (EC 3.2.1.122); &alpha;-glucosidase (EC 3.2.1.20); &alpha;-galactosidase (EC 3.2.1.22); 6-phospho-&beta;-glucosidase (EC 3.2.1.86); &alpha;-glucuronidase (EC 3.2.1.139). The enzymes in this family display an unusual mechanism involving NAD+.}	{PAGL2_LACC3 6-phospho-alpha-glucosidase 2 OS=Lactobacillus casei (strain ATCC 334) GN=LSEI_2684 PE=3 SV=1}	{NA}	{maltose-6 -phosphate glucosidase}
[denovogenes]_100006	{pseudouridine synthase [Vibrio parahaemolyticus]}	{K06182 rluF 23S rRNA pseudouridine2604 synthase 5.4.99.21 --}	{NA}	{RLUF_ECOLI Ribosomal large subunit pseudouridine synthase F OS=Escherichia coli (strain K12) GN=rluF PE=1 SV=1}	{NA}	{pseudouridine synthase}
[denovogenes]_100007	{2-polyprenylphenol hydroxylase-like oxidoreductase [Candidatus Methanoperedens nitroreducens]}	{K16951 -- -- -- Metabolism--Energy metabolism--Sulfur metabolism|Metabolism--Global and overview maps--Microbial metabolism in diverse environments}	{NA}	{ASRB_SALTY Anaerobic sulfite reductase subunit B OS=Salmonella typhimurium (strain LT2 / SGSC1412 / ATCC 700720) GN=asrB PE=2 SV=2}	{NA}	{anaerobic sulfite reductase subunit b}
[denovogenes]_100008	{hypothetical protein [Acinetobacter sp.]}	{K07497 K07497 putative transposase -- --}	{NA}	{NA}	{NA}	{integrase core domain protein}
[denovogenes]_100009	{zinc transporter ZupT [Bacillus azotoformans]}	{K07238 TC.ZIP, zupT, ZRT3, ZIP2 zinc transporter, ZIP family -- --}	{NA}	{S39AB_MOUSE Zinc transporter ZIP11 OS=Mus musculus GN=Slc39a11 PE=2 SV=1}	{NA}	{zip family zinc transporter}
[denovogenes]_10001	{LOW QUALITY PROTEIN: N-methylhydaintoinase A [Streptomyces sp. SPB74]}	{NA}	{NA}	{NA}	{NA}	{ref}
[denovogenes]_100010	{hypothetical protein [Clostridium sp. CL-2]}	{K07720 yesN two-component system, response regulator YesN -- Environmental Information Processing--Signal transduction--Two-component system}	{NA}	{NA}	{NA}	{ref}
[denovogenes]_100011	{methionine ABC transporter substrate-binding protein [Enterobacter sp. UCD-UG_FMILLET]}	{K02073 metQ D-methionine transport system substrate-binding protein -- Environmental Information Processing--Membrane transport--ABC transporters}	{NA}	{METQ_BACSU Methionine-binding lipoprotein MetQ OS=Bacillus subtilis (strain 168) GN=metQ PE=1 SV=1}	{NA}	{NA}
[denovogenes]_100012	{N-Acetyl-D-glucosamine ABC transport system, permease protein 2 [Thermotoga maritima MSB8]}	{K02026 ABC.MS.P1 multiple sugar transport system permease protein -- --}	{NA}	{NA}	{NA}	{abc transporter permease}
[denovogenes]_100013	{AraC family transcriptional regulator [Shewanella algae]}	{NA}	{NA}	{NA}	{NA}	{family transcriptional regulator}
[denovogenes]_100014	{zinc ABC transporter permease [Lysinibacillus sinduriensis BLB-1 = JCM 15800]}	{K09816 znuB zinc transport system permease protein -- Environmental Information Processing--Membrane transport--ABC transporters}	{NA}	{ZNUB_BACSU High-affinity zinc uptake system membrane protein ZnuB OS=Bacillus subtilis (strain 168) GN=znuB PE=1 SV=1}	{NA}	{zinc abc transporter permease}
[denovogenes]_100015	{PTS system mannose/fructose/sorbose IID component family protein [Peptoclostridium difficile CD34]}	{K02796 PTS-Man-EIID, manZ PTS system, mannose-specific IID component -- Metabolism--Carbohydrate metabolism--Fructose and mannose metabolism|Metabolism--Carbohydrate metabolism--Amino sugar and nucleotide sugar metabolism|Metabolism--Global and overview maps--Metabolic pathways|Environmental Information Processing--Membrane transport--Phosphotransferase system (PTS)}	{NA}	{NA}	{NA}	{ref}
[denovogenes]_100016	{hypothetical protein [Weissella oryzae]}	{K03496 parA, soj chromosome partitioning protein -- --}	{NA}	{NA}	{NA}	{NA}
[denovogenes]_100017	{hypothetical protein [Bacillus sp.]}	{NA}	{NA}	{NA}	{NA}	{ref}
[denovogenes]_100018	{hypothetical protein [Staphylococcus aureus KINW6003, T814_02757]}	{NA}	{NA}	{NA}	{NA}	{NA}
[denovogenes]_100019	{ATP-utilizing protein [Paenibacillus harenae]}	{K06864 K06864 uncharacterized protein -- --}	{NA}	{Y1717_SYNY3 Uncharacterized protein slr1717 OS=Synechocystis sp. (strain PCC 6803 / Kazusa) GN=slr1717 PE=4 SV=1}	{NA}	{NA}
[denovogenes]_10002	{hypothetical protein [Dysgonomonas capnocytophagoides]}	{NA}	{NA}	{NA}	{NA}	{ref}
[denovogenes]_100020	{hypothetical protein, partial [Acidobacteria bacterium JGI 0001001-H03]}	{K12204 dotC, traI defect in organelle trafficking protein DotC -- --}	{NA}	{NA}	{NA}	{lipoprotein}
[denovogenes]_100021	{ABC transporter permease [Clostridiales bacterium VE202-27]}	{K02026 ABC.MS.P1 multiple sugar transport system permease protein -- --}	{NA}	{NA}	{NA}	{abc transporter permease}
[denovogenes]_100022	{hypothetical protein [Fusobacterium ulcerans]}	{NA}	{NA}	{NA}	{NA}	{NA}
[denovogenes]_100023	{hydroxyethylthiazole kinase family protein, partial [Lactobacillus rhamnosus]}	{K00878 thiM hydroxyethylthiazole kinase 2.7.1.50 Metabolism--Metabolism of cofactors and vitamins--Thiamine metabolism|Metabolism--Global and overview maps--Metabolic pathways}	{NA}	{THIM_ENTFA Hydroxyethylthiazole kinase OS=Enterococcus faecalis (strain ATCC 700802 / V583) GN=thiM PE=1 SV=1}	{NA}	{hydroxyethylthiazole kinase}
[denovogenes]_100024	{transketolase N-terminal subunit [Blautia sp. CAG:37]}	{K00615 E2.2.1.1, tktA, tktB transketolase 2.2.1.1 Metabolism--Carbohydrate metabolism--Pentose phosphate pathway|Metabolism--Energy metabolism--Carbon fixation in photosynthetic organisms|Metabolism--Metabolism of terpenoids and polyketides--Biosynthesis of ansamycins|Metabolism--Global and overview maps--Metabolic pathways|Metabolism--Global and overview maps--Biosynthesis of secondary metaboli…	{NA}	{TKTN_METJA Putative transketolase N-terminal section OS=Methanocaldococcus jannaschii (strain ATCC 43067 / DSM 2661 / JAL-1 / JCM 10045 / NBRC 100440) GN=MJ0681 PE=5 SV=1}	{NA}	{ref}
[denovogenes]_100025	{hypothetical protein [Nocardiopsis baichengensis]}	{K16785 ecfT energy-coupling factor transport system permease protein -- Environmental Information Processing--Membrane transport--ABC transporters}	{NA}	{NA}	{NA}	{cobalt transport protein}
[denovogenes]_100026	{5-deoxy-glucuronate isomerase [Mesorhizobium sp. ORS3359]}	{K03337 iolB 5-deoxy-glucuronate isomerase 5.3.1.30 Metabolism--Carbohydrate metabolism--Inositol phosphate metabolism|Metabolism--Global and overview maps--Metabolic pathways|Metabolism--Global and overview maps--Microbial metabolism in diverse environments}	{NA}	{IOLB_GEOTN 5-deoxy-glucuronate isomerase OS=Geobacillus thermodenitrificans (strain NG80-2) GN=iolB PE=3 SV=1}	{NA}	{5-deoxy-glucuronate isomerase}
[denovogenes]_100027	{phage tail protein, partial [Aggregatibacter actinomycetemcomitans]}	{NA}	{NA}	{NA}	{NA}	{NA}
[denovogenes]_100028	{hypothetical protein [Ralstonia solanacearum P673, RSP673_00100]}	{K08994 yneE putative membrane protein -- --}	{NA}	{YNEE_SALTY UPF0187 protein YneE OS=Salmonella typhimurium (strain LT2 / SGSC1412 / ATCC 700720) GN=yneE PE=3 SV=2}	{NA}	{inner membrane bestrophin family}
[denovogenes]_100029	{Sporulation factor SpoIIGA [Clostridium perfringens CPE str. F4969]}	{K06383 spoIIGA stage II sporulation protein GA (sporulation sigma-E factor processing peptidase) 3.4.23.- --}	{NA}	{NA}	{NA}	{ref}
[denovogenes]_10003	{alpha-glucosidase [Streptomyces sp. DvalAA-83]}	{K01811 xylS, yicI alpha-D-xyloside xylohydrolase 3.2.1.177 --}	{GH31 &alpha;-glucosidase (EC 3.2.1.20); &alpha;-1,3-glucosidase (EC 3.2.1.84); sucrase-isomaltase (EC 3.2.1.48) (EC 3.2.1.10); &alpha;-xylosidase (EC 3.2.1.177); &alpha;-glucan lyase (EC 4.2.2.13); isomaltosyltransferase (EC 2.4.1.-). NA}	{NA}	{NA}	{ref}
[denovogenes]_100030	{hydrolase, HAD superfamily [Oenococcus oeni ATCC BAA-1163]}	{NA}	{NA}	{NA}	{NA}	{ref}
[denovogenes]_100031	{MULTISPECIES: nitrate ABC transporter permease [Dorea]}	{K02050 ABC.SN.P NitT/TauT family transport system permease protein -- --}	{NA}	{YTLD_BACSU Uncharacterized ABC transporter permease protein YtlD OS=Bacillus subtilis (strain 168) GN=ytlD PE=3 SV=1}	{NA}	{binding--dependent transport system inner membrane component family protein}
[denovogenes]_100032	{RpiR family transcriptional regulator, partial [Streptococcus agalactiae]}	{NA}	{NA}	{NA}	{NA}	{ref}
[denovogenes]_100033	{purine nucleoside phosphorylase [Desulfosporosinus sp. Tol-M]}	{K03783 punA, PNP purine-nucleoside phosphorylase 2.4.2.1 Metabolism--Nucleotide metabolism--Purine metabolism|Metabolism--Nucleotide metabolism--Pyrimidine metabolism|Metabolism--Metabolism of cofactors and vitamins--Nicotinate and nicotinamide metabolism|Metabolism--Global and overview maps--Metabolic pathways|Metabolism--Global and overview maps--Biosynthesis of secondary metabolites}	{NA}	{PUNA_GEOSE Purine nucleoside phosphorylase 1 OS=Geobacillus stearothermophilus GN=punA PE=3 SV=1}	{NA}	{purine nucleoside phosphorylase}
[denovogenes]_100034	{iron ABC transporter ATP-binding protein [Lactobacillus johnsonii]}	{K09013 sufC Fe-S cluster assembly ATP-binding protein -- --}	{NA}	{Y273_STRP8 Probable ABC transporter ATP-binding protein spyM18_0273 OS=Streptococcus pyogenes serotype M18 (strain MGAS8232) GN=spyM18_0273 PE=3 SV=1}	{NA}	{vegetative protein 296}
[denovogenes]_100035	{toxin, partial [Yersinia enterocolitica]}	{K11014 cdtB cytolethal distending toxin subunit B -- --}	{NA}	{CDTB_ECOLX Cytolethal distending toxin subunit B OS=Escherichia coli GN=cdtB PE=1 SV=1}	{NA}	{cytolethal distending toxin b}
[denovogenes]_100036	{amino acid ABC transporter permease [Streptococcus mutans ATCC 25175]}	{K17073 lysX1 putative lysine transport system substrate-binding protein -- Environmental Information Processing--Membrane transport--ABC transporters}	{NA}	{NA}	{NA}	{ref}
[denovogenes]_100037	{Molybdopterin oxidoreductase [Bibersteinia trehalosi USDA-ARS-USMARC-189]}	{K08357 ttrA tetrathionate reductase subunit A -- Metabolism--Energy metabolism--Sulfur metabolism|Metabolism--Global and overview maps--Microbial metabolism in diverse environments|Environmental Information Processing--Signal transduction--Two-component system}	{NA}	{NA}	{NA}	{tetrathionate reductase subunit a}
[denovogenes]_100038	{peptidase T-like protein [Alkaliphilus metalliredigens QYMF]}	{K01258 pepT tripeptide aminopeptidase 3.4.11.4 --}	{NA}	{YQJE_BACSU Uncharacterized protein YqjE OS=Bacillus subtilis (strain 168) GN=yqjE PE=3 SV=2}	{NA}	{m42 glutamyl aminopeptidase family protein}
[denovogenes]_100039	{aerobic-type carbon monoxide dehydrogenase, middle subunit CoxM/CutM s [Brachyspira intermedia PWS/A]}	{NA}	{NA}	{NA}	{NA}	{ref}
[denovogenes]_10004	{multidrug transporter [Flectobacillus major]}	{NA}	{NA}	{NA}	{NA}	{ref}
[denovogenes]_100040	{hypothetical protein [Eubacterium rectale]}	{NA}	{NA}	{NA}	{NA}	{NA}
[denovogenes]_100041	{hypothetical protein [Pectobacterium betavasculorum, JV35_04570]}	{NA}	{NA}	{YECE_ECOLI UPF0759 protein YecE OS=Escherichia coli (strain K12) GN=yecE PE=1 SV=4}	{NA}	{NA}
[denovogenes]_100042	{hypothetical protein [Providencia stuartii]}	{NA}	{NA}	{NA}	{NA}	{ref}
[denovogenes]_100043	{stage IV sporulation YqfD [Clostridium pasteurianum DSM 525 = ATCC 6013]}	{K06438 yqfD similar to stage IV sporulation protein -- --}	{NA}	{NA}	{NA}	{sporulation protein}
[denovogenes]_100044	{hypothetical protein [Marinimicrobia bacterium JGI 0000039-D08]}	{NA}	{NA}	{NA}	{NA}	{NA}
[denovogenes]_100045	{ABC transporter, permease protein [Enterococcus faecalis]}	{K02030 ABC.PA.S polar amino acid transport system substrate-binding protein -- --}	{NA}	{ARTP_BACSU Arginine-binding extracellular protein ArtP OS=Bacillus subtilis (strain 168) GN=artP PE=1 SV=1}	{NA}	{ref}
[denovogenes]_100046	{membrane protein [Lysinibacillus manganicus DSM 26584]}	{K18672 dacA diadenylate cyclase 2.7.7.85 --}	{NA}	{YBBP_BACSU Uncharacterized protein YbbP OS=Bacillus subtilis (strain 168) GN=ybbP PE=4 SV=3}	{NA}	{gb}
[denovogenes]_100047	{phosphotransferase [Anoxybacillus sp. KU2-6(11)]}	{K09773 ppsR [pyruvate, water dikinase]-phosphate phosphotransferase / [pyruvate, water dikinase] kinase 2.7.4.28 2.7.11.33 --}	{NA}	{PDRP_CLOPS Putative pyruvate, phosphate dikinase regulatory protein OS=Clostridium perfringens (strain SM101 / Type A) GN=CPR_0076 PE=3 SV=1}	{NA}	{ref}
[denovogenes]_100048	{MULTISPECIES: DNA mismatch repair protein MutT [Aeromonas|Aeromonas hydrophila]}	{K03574 mutT, NUDT15, MTH2 8-oxo-dGTP diphosphatase 3.6.1.55 --}	{NA}	{NA}	{NA}	{ref}
[denovogenes]_100049	{MULTISPECIES: PTS mannose transporter subunit IID [Klebsiella|Klebsiella oxytoca]}	{K19509 PTS-Gfr-EIID, gfrD PTS system, fructoselysine/glucoselysine-specific IID component -- Environmental Information Processing--Membrane transport--Phosphotransferase system (PTS)}	{NA}	{PTND_ECOLI Mannose permease IID component OS=Escherichia coli (strain K12) GN=manZ PE=1 SV=2}	{NA}	{ref}
[denovogenes]_10005	{ATP-dependent DNA helicase RecG [Capnocytophaga sp. CM59]}	{K03655 recG ATP-dependent DNA helicase RecG 3.6.4.12 Genetic Information Processing--Replication and repair--Homologous recombination}	{NA}	{RECG_SYNY3 ATP-dependent DNA helicase RecG OS=Synechocystis sp. (strain PCC 6803 / Kazusa) GN=recG PE=3 SV=1}	{NA}	{atp-dependent dna helicase}
[denovogenes]_100050	{5-deoxy-glucuronate isomerase [Mesorhizobium sp. ORS3359]}	{K03337 iolB 5-deoxy-glucuronate isomerase 5.3.1.30 Metabolism--Carbohydrate metabolism--Inositol phosphate metabolism|Metabolism--Global and overview maps--Metabolic pathways|Metabolism--Global and overview maps--Microbial metabolism in diverse environments}	{NA}	{IOLB_GEOTN 5-deoxy-glucuronate isomerase OS=Geobacillus thermodenitrificans (strain NG80-2) GN=iolB PE=3 SV=1}	{NA}	{5-deoxy-glucuronate isomerase}
[denovogenes]_100051	{protease [Vibrio campbellii]}	{NA}	{NA}	{YHBV_ECOLI Uncharacterized protein YhbV OS=Escherichia coli (strain K12) GN=yhbV PE=4 SV=2}	{NA}	{protease}
[denovogenes]_100052	{subtilisin-like serine protease, partial [Lactobacillus paracasei subsp. paracasei Lpp41]}	{NA}	{NA}	{NA}	{NA}	{ref}
[denovogenes]_100053	{motility protein A [Treponema denticola]}	{K02556 motA chemotaxis protein MotA -- Environmental Information Processing--Signal transduction--Two-component system|Cellular Processes--Cell motility--Bacterial chemotaxis|Cellular Processes--Cell motility--Flagellar assembly}	{NA}	{YTXD_BACME Uncharacterized 29.3 kDa protein in ccpA 3'region OS=Bacillus megaterium GN=ytxD PE=3 SV=1}	{NA}	{chemotaxis protein}
[denovogenes]_100054	{Mg2 transporter protein CorA family protein [Cellulosilyticum lentocellum|Clostridium lentocellum]}	{NA}	{NA}	{NA}	{NA}	{NA}
[denovogenes]_100055	{ribonuclease HII [Bacillus amyloliquefaciens]}	{K03470 rnhB ribonuclease HII 3.1.26.4 Genetic Information Processing--Replication and repair--DNA replication}	{NA}	{RNH2_CLOPE Ribonuclease HII OS=Clostridium perfringens (strain 13 / Type A) GN=rnhB PE=3 SV=1}	{NA}	{ribonuclease hii}
[denovogenes]_100056	{amino acid ABC transporter ATPase [Desulfovibrio vulgaris]}	{K02028 ABC.PA.A polar amino acid transport system ATP-binding protein 3.6.3.21 --}	{NA}	{GLNQ_GEOSE Glutamine transport ATP-binding protein GlnQ OS=Geobacillus stearothermophilus GN=glnQ PE=2 SV=1}	{NA}	{ref}
[denovogenes]_100057	{ATPases involved in chromosome partitioning ParA [Arcobacter sp. L]}	{K03496 parA, soj chromosome partitioning protein -- --}	{NA}	{NA}	{NA}	{NA}
[denovogenes]_100058	{aBC transporter ATP-binding protein [Eubacterium sp. CAG:202]}	{K01990 ABC-2.A ABC-2 type transport system ATP-binding protein -- --}	{NA}	{NA}	{NA}	{abc transporter family protein}
[denovogenes]_100059	{transcriptional regulator, AraC family [Clostridium sp. DL-VIII]}	{K02099 -- -- -- --}	{NA}	{NA}	{NA}	{ref}
[denovogenes]_10006	{ATP-dependent DNA helicase recG [Cesiribacter andamanensis]}	{K03655 recG ATP-dependent DNA helicase RecG 3.6.4.12 Genetic Information Processing--Replication and repair--Homologous recombination}	{NA}	{RECG_SYNY3 ATP-dependent DNA helicase RecG OS=Synechocystis sp. (strain PCC 6803 / Kazusa) GN=recG PE=3 SV=1}	{NA}	{atp-dependent dna helicase}
[denovogenes]_100060	{metal-dependent hydrolase [Salmonella bongori]}	{K06897 K06897 7,8-dihydropterin-6-yl-methyl-4-(beta-D-ribofuranosyl)aminobenzene 5'-phosphate synthase 2.5.1.105 --}	{NA}	{NA}	{NA}	{ref}
[denovogenes]_100061	{carboxylesterase BioH [Serratia marcescens BIDMC 80]}	{K02170 bioH pimeloyl-[acyl-carrier protein] methyl ester esterase 3.1.1.85 Metabolism--Metabolism of cofactors and vitamins--Biotin metabolism|Metabolism--Global and overview maps--Metabolic pathways}	{NA}	{BIOH_PROMH Pimeloyl-[acyl-carrier protein] methyl ester esterase OS=Proteus mirabilis (strain HI4320) GN=bioH PE=3 SV=1}	{NA}	{carboxylesterase}
[denovogenes]_100062	{probable spore coat protein [Clostridium perfringens]}	{NA}	{NA}	{NA}	{NA}	{NA}
[denovogenes]_100063	{MerR family transcriptional regulator [Clostridium botulinum]}	{NA}	{NA}	{NA}	{NA}	{NA}
[denovogenes]_100064	{3-deoxy-D-manno-octulosonic-acid transferase [Rhodanobacter fulvus Jip2]}	{K02527 kdtA, waaA 3-deoxy-D-manno-octulosonic-acid transferase 2.4.99.12 2.4.99.13 2.4.99.14 2.4.99.15 Metabolism--Glycan biosynthesis and metabolism--Lipopolysaccharide biosynthesis|Metabolism--Global and overview maps--Metabolic pathways}	{GT30 CMP-&beta;-KDO: &alpha;-3-deoxy-D-manno-octulosonic-acid (KDO) transferase (EC 2.4.99.-). These enzymes use a nucleotide monophosphosugar as the donor (CMP-b-KDO) instead of a nucleotide diphosphosugar}	{NA}	{NA}	{3-deoxy-d-manno-octulosonic-acid transferase}
[denovogenes]_100065	{2-nitropropane dioxygenase NPD [Desulfovibrio sp. FW1012B]}	{K00459 ncd2, npd nitronate monooxygenase 1.13.12.16 Metabolism--Energy metabolism--Nitrogen metabolism}	{NA}	{NA}	{NA}	{nitronate monooxygenase family protein}
[denovogenes]_100066	{hypothetical protein [Gracilibacillus lacisalsi]}	{K01776 murI glutamate racemase 5.1.1.3 Metabolism--Metabolism of other amino acids--D-Glutamine and D-glutamate metabolism|Metabolism--Global and overview maps--Metabolic pathways}	{NA}	{MURI_BACP2 Glutamate racemase OS=Bacillus pumilus (strain SAFR-032) GN=murI PE=3 SV=1}	{NA}	{glutamate racemase}
[denovogenes]_100067	{AraC family transcriptional regulator, partial [Listeria monocytogenes]}	{NA}	{NA}	{NA}	{NA}	{NA}
[denovogenes]_100068	{RHS Repeat family protein [Escherichia coli]}	{NA}	{NA}	{NA}	{NA}	{NA}
[denovogenes]_100069	{pyridoxal phosphate phosphatase [Pectobacterium carotovorum subsp. carotovorum]}	{NA}	{NA}	{YBHA_ECOLI Pyridoxal phosphate phosphatase YbhA OS=Escherichia coli (strain K12) GN=ybhA PE=1 SV=3}	{NA}	{ref}
[denovogenes]_10007	{putative glycosyl hydrolase [Algibacter lectus]}	{K09955 K09955 uncharacterized protein -- --}	{GH127 &beta;-L-arabinofuranosidase (EC 3.2.1.-) Created after Fujita et al. (2011) J. Biol. Chem. in press who have shown the activity of the Bifidobacterium longum enzyme.}	{NA}	{NA}	{ref}
[denovogenes]_100070	{hypothetical protein [Clostridium difficile DA00189, QKI_0601]}	{NA}	{NA}	{NA}	{NA}	{NA}
[denovogenes]_100071	{D-alanyl-D-alanine carboxypeptidase [Pectobacterium carotovorum subsp. brasiliense]}	{K07259 dacB D-alanyl-D-alanine carboxypeptidase / D-alanyl-D-alanine-endopeptidase (penicillin-binding protein 4) 3.4.16.4 3.4.21.- Metabolism--Glycan biosynthesis and metabolism--Peptidoglycan biosynthesis}	{NA}	{DACB_ECOLI D-alanyl-D-alanine carboxypeptidase DacB OS=Escherichia coli (strain K12) GN=dacB PE=1 SV=2}	{NA}	{d-alanyl-d-alanine carboxypeptidase d-alanyl-d-alanine-endopeptidase}
[denovogenes]_100072	{Putative protein of unknown function [Podospora anserina S mat+]}	{NA}	{NA}	{NA}	{NA}	{NA}
[denovogenes]_100073	{hypothetical protein, partial [Ruminococcus flavefaciens]}	{NA}	{NA}	{NA}	{NA}	{NA}
[denovogenes]_100074	{hypothetical protein [Staphylococcus aureus]}	{K03453 TC.BASS bile acid:Na+ symporter, BASS family -- --}	{NA}	{NA}	{NA}	{ref}
[denovogenes]_100075	{D-mannonate oxidoreductase [Melioribacter roseus P3M-2]}	{K01686 uxuA mannonate dehydratase 4.2.1.8 Metabolism--Carbohydrate metabolism--Pentose and glucuronate interconversions|Metabolism--Global and overview maps--Metabolic pathways}	{NA}	{Y048_HAEIN Uncharacterized oxidoreductase HI_0048 OS=Haemophilus influenzae (strain ATCC 51907 / DSM 11121 / KW20 / Rd) GN=HI_0048 PE=1 SV=1}	{NA}	{d-mannonate oxidoreductase}
[denovogenes]_100076	{sugar phosphate phosphatase [Listeria monocytogenes]}	{NA}	{NA}	{YXEH_BACSU Putative phosphatase YxeH OS=Bacillus subtilis (strain 168) GN=yxeH PE=3 SV=1}	{NA}	{sugar phosphatase}
[denovogenes]_100077	{NA}	{NA}	{NA}	{NA}	{NA}	{NA}
[denovogenes]_100078	{hypothetical protein [Ruminococcus flavefaciens 007c, RF007C_06890]}	{K04517 tyrA2 prephenate dehydrogenase 1.3.1.12 Metabolism--Amino acid metabolism--Phenylalanine, tyrosine and tryptophan biosynthesis|Metabolism--Biosynthesis of other secondary metabolites--Novobiocin biosynthesis|Metabolism--Global and overview maps--Metabolic pathways|Metabolism--Global and overview maps--Biosynthesis of secondary metabolites|Metabolism--Global and overview maps--Biosynthesis…	{NA}	{NA}	{NA}	{prephenate dehydrogenase}
[denovogenes]_100079	{MULTISPECIES: ATP synthase subunit A [Acinetobacter|Acinetobacter sp.|Acinetobacter towneri]}	{K02108 ATPF0A, atpB F-type H+-transporting ATPase subunit a -- Metabolism--Energy metabolism--Oxidative phosphorylation|Metabolism--Energy metabolism--Photosynthesis|Metabolism--Global and overview maps--Metabolic pathways}	{NA}	{ATP6_PHOLL ATP synthase subunit a OS=Photorhabdus luminescens subsp. laumondii (strain TT01) GN=atpB PE=3 SV=1}	{NA}	{atp synthase a subunit}
[denovogenes]_10008	{TonB-dependent receptor [Proteus penneri]}	{K16089 TC.FEV.OM2, cirA, cfrA, hmuR outer membrane receptor for ferrienterochelin and colicins -- --}	{NA}	{NA}	{NA}	{tonb dependent receptor family protein}
[denovogenes]_100080	{xanthine permease family protein [Acinetobacter baumannii|Acinetobacter sp.]}	{K03458 TC.NCS2 nucleobase:cation symporter-2, NCS2 family -- --}	{NA}	{PUCK_BACSU Uric acid permease PucK OS=Bacillus subtilis (strain 168) GN=pucK PE=2 SV=1}	{NA}	{xanthine uracil permease family protein}
[denovogenes]_100081	{hypothetical protein [Clostridium celatum]}	{NA}	{NA}	{NA}	{NA}	{NA}
[denovogenes]_100082	{acetolactate synthase, large subunit, biosynthetic type [Escherichia coli 3-267-03_S1_C3]}	{K01652 E2.2.1.6L, ilvB, ilvG, ilvI acetolactate synthase I/II/III large subunit 2.2.1.6 Metabolism--Amino acid metabolism--Valine, leucine and isoleucine biosynthesis|Metabolism--Carbohydrate metabolism--Butanoate metabolism|Metabolism--Carbohydrate metabolism--C5-Branched dibasic acid metabolism|Metabolism--Metabolism of cofactors and vitamins--Pantothenate and CoA biosynthesis|Metabolism--Glob…	{NA}	{ILVB_ECOLI Acetolactate synthase isozyme 1 large subunit OS=Escherichia coli (strain K12) GN=ilvB PE=1 SV=1}	{NA}	{acetolactate synthase catalytic subunit}
[denovogenes]_100083	{peptide ABC transporter permease [Halomonas sp. SUBG004]}	{K02034 ABC.PE.P1 peptide/nickel transport system permease protein -- Cellular Processes--Cellular community - prokaryotes--Quorum sensing}	{NA}	{NA}	{NA}	{ref}
[denovogenes]_100084	{transporter, partial [Escherichia coli ATCC BAA-2209]}	{NA}	{NA}	{NA}	{NA}	{NA}
[denovogenes]_100085	{transposase IS116/IS110/IS902 family [Prevotella sp. CAG:485]}	{NA}	{NA}	{NA}	{NA}	{ref}
[denovogenes]_100086	{peroxiredoxin [Dechlorosoma suillum PS]}	{K03386 PRDX2_4, ahpC peroxiredoxin (alkyl hydroperoxide reductase subunit C) 1.11.1.15 Cellular Processes--Cell growth and death--Apoptosis - fly}	{NA}	{BAS1B_ARATH 2-Cys peroxiredoxin BAS1-like, chloroplastic OS=Arabidopsis thaliana GN=At5g06290 PE=2 SV=3}	{NA}	{ref}
[denovogenes]_100087	{maltodextrin import ATP-binding protein MsmX [Bacillus cereus]}	{K10112 msmX, msmK, malK, sugC, ggtA, msiK multiple sugar transport system ATP-binding protein -- Environmental Information Processing--Membrane transport--ABC transporters}	{NA}	{YCJV_ECOLI Putative uncharacterized ABC transporter ATP-binding protein YcjV OS=Escherichia coli (strain K12) GN=ycjV PE=5 SV=2}	{NA}	{abc transporter family protein}
[denovogenes]_100088	{ribonuclease, partial [Clostridium botulinum]}	{K08301 rng, cafA ribonuclease G 3.1.26.- --}	{NA}	{NA}	{NA}	{ref}
[denovogenes]_100089	{Fructose-1, 6-bisphosphate aldolase, class II [Mycoplasma cynos]}	{K01624 FBA, fbaA fructose-bisphosphate aldolase, class II 4.1.2.13 Metabolism--Carbohydrate metabolism--Glycolysis / Gluconeogenesis|Metabolism--Carbohydrate metabolism--Pentose phosphate pathway|Metabolism--Carbohydrate metabolism--Fructose and mannose metabolism|Metabolism--Energy metabolism--Methane metabolism|Metabolism--Energy metabolism--Carbon fixation in photosynthetic organisms|Metaboli…	{NA}	{ALF_MYCPN Fructose-bisphosphate aldolase OS=Mycoplasma pneumoniae (strain ATCC 29342 / M129) GN=fba PE=3 SV=1}	{NA}	{fructose- -bisphosphate class ii}
[denovogenes]_10009	{hypothetical protein, partial [Clostridium sp. KNHs205]}	{NA}	{NA}	{NA}	{NA}	{ref}
[denovogenes]_100090	{multidrug transporter [Vibrio parahaemolyticus]}	{K08163 mdtL MFS transporter, DHA1 family, multidrug resistance protein -- --}	{NA}	{MDTL_ECOLU Multidrug resistance protein MdtL OS=Escherichia coli O17:K52:H18 (strain UMN026 / ExPEC) GN=mdtL PE=3 SV=1}	{mdtl Major facilitator superfamily transporter. Multidrug resistance efflux pump.}	{multidrug resistance protein mdtl}
[denovogenes]_100091	{4-hydroxybutyryl-CoA dehydratase, partial [uncultured archaeon]}	{K14534 abfD 4-hydroxybutyryl-CoA dehydratase / vinylacetyl-CoA-Delta-isomerase 4.2.1.120 5.3.3.3 Metabolism--Carbohydrate metabolism--Butanoate metabolism|Metabolism--Energy metabolism--Carbon fixation pathways in prokaryotes|Metabolism--Global and overview maps--Metabolic pathways|Metabolism--Global and overview maps--Microbial metabolism in diverse environments|Metabolism--Global and overview …	{NA}	{HDVD_CLOAM 4-hydroxybutyryl-CoA dehydratase/vinylacetyl-CoA-Delta-isomerase OS=Clostridium aminobutyricum GN=abfD PE=1 SV=3}	{NA}	{ref}
[denovogenes]_100092	{F pilus assembly Type-IV secretion system for plasmid transfer family protein, partial [Escherichia coli]}	{K12063 traC conjugal transfer ATP-binding protein TraC -- --}	{NA}	{NA}	{NA}	{NA}
[denovogenes]_100093	{hypothetical protein, partial [actinobacterium SCGC AAA278-O22]}	{NA}	{NA}	{NA}	{NA}	{ref}
[denovogenes]_100094	{uncharacterized conserved protein [Halothermothrix orenii H 168]}	{NA}	{NA}	{NA}	{NA}	{NA}
[denovogenes]_100095	{NA}	{NA}	{NA}	{NA}	{NA}	{ref}
[denovogenes]_100096	{preprotein translocase, SecY subunit [ [[Clostridium] citroniae WAL-17108]}	{K03076 secY preprotein translocase subunit SecY -- Cellular Processes--Cellular community - prokaryotes--Quorum sensing|Genetic Information Processing--Folding, sorting and degradation--Protein export|Environmental Information Processing--Membrane transport--Bacterial secretion system}	{NA}	{SECY_VIBCH Protein translocase subunit SecY OS=Vibrio cholerae serotype O1 (strain ATCC 39315 / El Tor Inaba N16961) GN=secY PE=3 SV=2}	{NA}	{preprotein subunit}
[denovogenes]_100097	{glycerate kinase [Geobacillus stearothermophilus]}	{K00865 glxK, garK glycerate 2-kinase 2.7.1.165 Metabolism--Amino acid metabolism--Glycine, serine and threonine metabolism|Metabolism--Lipid metabolism--Glycerolipid metabolism|Metabolism--Carbohydrate metabolism--Glyoxylate and dicarboxylate metabolism|Metabolism--Global and overview maps--Metabolic pathways|Metabolism--Global and overview maps--Microbial metabolism in diverse environments|Meta…	{NA}	{GLXK1_ECOLI Glycerate 2-kinase OS=Escherichia coli (strain K12) GN=garK PE=1 SV=2}	{NA}	{glycerate kinase}
[denovogenes]_100098	{Glutamine-fructose-6-phosphate aminotransferase [Clostridium sp. M2/40]}	{K00820 glmS, GFPT glucosamine--fructose-6-phosphate aminotransferase (isomerizing) 2.6.1.16 Metabolism--Amino acid metabolism--Alanine, aspartate and glutamate metabolism|Metabolism--Carbohydrate metabolism--Amino sugar and nucleotide sugar metabolism|Metabolism--Global and overview maps--Metabolic pathways|Metabolism--Global and overview maps--Biosynthesis of antibiotics|Human Diseases--Endocri…	{NA}	{GLMS_CLOTE Glutamine--fructose-6-phosphate aminotransferase [isomerizing] OS=Clostridium tetani (strain Massachusetts / E88) GN=glmS PE=3 SV=2}	{NA}	{ref}
[denovogenes]_100099	{NA}	{NA}	{NA}	{NA}	{NA}	{NA}
[denovogenes]_1001	{hypothetical protein [Desulfovibrio vulgaris]}	{NA}	{NA}	{NA}	{NA}	{NA}
[denovogenes]_10010	{TonB-linked outer membrane protein, SusC/RagA family, partial [Parabacteroides johnsonii DSM 18315]}	{NA}	{NA}	{NA}	{NA}	{ref}
[denovogenes]_100100	{glycerol kinase [Staphylococcus aureus]}	{K00864 glpK, GK glycerol kinase 2.7.1.30 Metabolism--Lipid metabolism--Glycerolipid metabolism|Metabolism--Global and overview maps--Metabolic pathways|Organismal Systems--Endocrine system--PPAR signaling pathway|Organismal Systems--Environmental adaptation--Plant-pathogen interaction}	{NA}	{GLPK_THEP3 Glycerol kinase OS=Thermoanaerobacter pseudethanolicus (strain ATCC 33223 / 39E) GN=glpK PE=3 SV=1}	{NA}	{glycerol kinase}
[denovogenes]_100101	{peptidase T-like protein [Enterobacter cloacae]}	{K01258 pepT tripeptide aminopeptidase 3.4.11.4 --}	{NA}	{PEPT_GEOTN Peptidase T OS=Geobacillus thermodenitrificans (strain NG80-2) GN=pepT PE=3 SV=1}	{NA}	{peptidase t}
[denovogenes]_100102	{putative phage terminase large subunit [Clostridium sp. CAG:1000]}	{NA}	{NA}	{NA}	{NA}	{NA}
[denovogenes]_100103	{NA}	{NA}	{NA}	{NA}	{NA}	{NA}
[denovogenes]_100104	{DNA polymerase III PolC, partial [Clostridium botulinum CFSAN001627]}	{NA}	{NA}	{NA}	{NA}	{ref}
[denovogenes]_100105	{RNA polymerase beta subunit gene [Bacillus firmus]}	{NA}	{NA}	{NA}	{NA}	{dna-directed rna polymerase subunit beta}
[denovogenes]_100106	{Ribosomal back-translocase LepA [Clostridium acetobutylicum ATCC 824] [sp]}	{K03596 lepA GTP-binding protein LepA -- Human Diseases--Infectious diseases: Bacterial--Legionellosis}	{NA}	{LEPA_HELMI Elongation factor 4 OS=Heliobacterium modesticaldum (strain ATCC 51547 / Ice1) GN=lepA PE=3 SV=1}	{NA}	{gtp-binding protein}
[denovogenes]_100107	{beta-lactamase [Clostridium cellulolyticum|[Clostridium] cellulolyticum]}	{NA}	{NA}	{NA}	{NA}	{ref}
[denovogenes]_100108	{sugar: sodium symporter [Staphylococcus simulans]}	{K11104 melB melibiose permease -- --}	{NA}	{LACP_STAXY Lactose permease OS=Staphylococcus xylosus GN=lacP PE=3 SV=1}	{NA}	{NA}
[denovogenes]_100109	{hypothetical protein [Lactobacillus curieae, PL11_01970]}	{K07316 mod adenine-specific DNA-methyltransferase 2.1.1.72 --}	{NA}	{NA}	{NA}	{ref}
[denovogenes]_10011	{aspartyl protease family protein [Bacteroides fragilis str. 3976T8]}	{NA}	{NA}	{NA}	{NA}	{ref}
[denovogenes]_100110	{multiple substrate aminotransferase [Peptoclostridium difficile]}	{K05825 LYSN 2-aminoadipate transaminase 2.6.1.- Metabolism--Amino acid metabolism--Lysine biosynthesis|Metabolism--Global and overview maps--Metabolic pathways|Metabolism--Global and overview maps--Biosynthesis of antibiotics|Metabolism--Global and overview maps--2-Oxocarboxylic acid metabolism|Metabolism--Global and overview maps--Biosynthesis of amino acids}	{NA}	{NA}	{NA}	{ref}
[denovogenes]_100111	{PAS/PAC sensor signal transduction histidine kinase [Thermoanaerobacter ethanolicus CCSD1]}	{K07636 phoR two-component system, OmpR family, phosphate regulon sensor histidine kinase PhoR 2.7.13.3 Environmental Information Processing--Signal transduction--Two-component system}	{NA}	{NA}	{NA}	{ref}
[denovogenes]_100112	{RNA methyltransferase [Heliobacterium modesticaldum]}	{K06442 tlyA 23S rRNA (cytidine1920-2'-O)/16S rRNA (cytidine1409-2'-O)-methyltransferase 2.1.1.226 2.1.1.227 --}	{NA}	{YQXC_BACSU Putative rRNA methyltransferase YqxC OS=Bacillus subtilis (strain 168) GN=yqxC PE=3 SV=3}	{NA}	{ref}
[denovogenes]_100113	{metal-dependent phosphoesterase [Gryllotalpicola ginsengisoli]}	{K07053 E3.1.3.97 3',5'-nucleoside bisphosphate phosphatase 3.1.3.97 --}	{NA}	{NA}	{NA}	{php domain protein}
[denovogenes]_100114	{glycerol acyltransferase, partial [Porphyromonas macacae]}	{NA}	{NA}	{NA}	{NA}	{ref}
[denovogenes]_100115	{uncharacterized protein BN655_01130 [Alistipes sp. CAG:435]}	{NA}	{NA}	{NA}	{NA}	{ref}
[denovogenes]_100116	{hypothetical protein [Bacteroides plebeius]}	{NA}	{NA}	{NA}	{NA}	{NA}
[denovogenes]_100117	{ATP-utilizing protein [Brevibacillus massiliensis]}	{K06864 K06864 uncharacterized protein -- --}	{NA}	{Y1717_SYNY3 Uncharacterized protein slr1717 OS=Synechocystis sp. (strain PCC 6803 / Kazusa) GN=slr1717 PE=4 SV=1}	{NA}	{NA}
[denovogenes]_100118	{phosphomethylpyrimidine kinase [Staphylococcus epidermidis NIHLM031]}	{K00868 pdxK, pdxY pyridoxine kinase 2.7.1.35 Metabolism--Metabolism of cofactors and vitamins--Vitamin B6 metabolism|Metabolism--Global and overview maps--Metabolic pathways}	{NA}	{PDXK_BACSU Pyridoxine kinase OS=Bacillus subtilis (strain 168) GN=pdxK PE=1 SV=1}	{NA}	{phosphomethylpyrimidine kinase}
[denovogenes]_100119	{3'-5'-bisphosphate nucleotidase [Xanthomonas campestris]}	{K01082 cysQ, MET22, BPNT1 3'(2'), 5'-bisphosphate nucleotidase 3.1.3.7 Metabolism--Energy metabolism--Sulfur metabolism|Metabolism--Global and overview maps--Metabolic pathways|Metabolism--Global and overview maps--Microbial metabolism in diverse environments|Metabolism--Global and overview maps--Biosynthesis of antibiotics}	{NA}	{CYSQ_SALTY 3'(2'),5'-bisphosphate nucleotidase CysQ OS=Salmonella typhimurium (strain LT2 / SGSC1412 / ATCC 700720) GN=cysQ PE=2 SV=2}	{NA}	{3 (2 ) -bisphosphate nucleotidase}
[denovogenes]_10012	{NA}	{NA}	{NA}	{NA}	{NA}	{NA}
[denovogenes]_100120	{2-dehydro-3-deoxyphosphooctonate aldolase [Sphingobium sp. Ant17]}	{K01627 kdsA 2-dehydro-3-deoxyphosphooctonate aldolase (KDO 8-P synthase) 2.5.1.55 Metabolism--Glycan biosynthesis and metabolism--Lipopolysaccharide biosynthesis|Metabolism--Global and overview maps--Metabolic pathways}	{NA}	{KDSA_SYNE7 2-dehydro-3-deoxyphosphooctonate aldolase OS=Synechococcus elongatus (strain PCC 7942) GN=kdsA PE=3 SV=1}	{NA}	{2-dehydro-3-deoxyphosphooctonate aldolase}
[denovogenes]_100121	{uridine phosphorylase [Actinobacillus succinogenes]}	{K00757 udp, UPP uridine phosphorylase 2.4.2.3 Metabolism--Nucleotide metabolism--Pyrimidine metabolism|Metabolism--Xenobiotics biodegradation and metabolism--Drug metabolism - other enzymes|Metabolism--Global and overview maps--Metabolic pathways}	{NA}	{UDP_ECOLI Uridine phosphorylase OS=Escherichia coli (strain K12) GN=udp PE=1 SV=3}	{NA}	{uridine phosphorylase}
[denovogenes]_100122	{hydrolase [Desulfosporosinus sp. Tol-M]}	{NA}	{NA}	{NA}	{NA}	{cof-like hydrolase}
[denovogenes]_100123	{putative uncharacterized protein [Clostridium nexile CAG:348]}	{NA}	{NA}	{NA}	{NA}	{ref}
[denovogenes]_100124	{hypothetical protein [Bacteroides pyogenes JCM 10003, JCM10003_1232]}	{NA}	{NA}	{NA}	{NA}	{NA}
[denovogenes]_100125	{ATP-dependent DNA helicase RuvA [Chryseobacterium hispalense]}	{K03550 ruvA holliday junction DNA helicase RuvA 3.6.4.12 Genetic Information Processing--Replication and repair--Homologous recombination}	{NA}	{RUVA_BACTN Holliday junction ATP-dependent DNA helicase RuvA OS=Bacteroides thetaiotaomicron (strain ATCC 29148 / DSM 2079 / NCTC 10582 / E50 / VPI-5482) GN=ruvA PE=3 SV=1}	{NA}	{ref}
[denovogenes]_100126	{putative uncharacterized protein [Clostridium bolteae CAG:59]}	{NA}	{NA}	{NA}	{NA}	{ref}
[denovogenes]_100127	{putative uncharacterized protein [Blautia sp. CAG:37]}	{NA}	{NA}	{NA}	{NA}	{ref}
[denovogenes]_100128	{cobalt transport protein [Thermoanaerobacter italicus Ab9]}	{K16785 ecfT energy-coupling factor transport system permease protein -- Environmental Information Processing--Membrane transport--ABC transporters}	{NA}	{ECFT_ACIFV Energy-coupling factor transporter transmembrane protein EcfT OS=Acidaminococcus fermentans (strain ATCC 25085 / DSM 20731 / VR4) GN=ecfT PE=3 SV=1}	{NA}	{ref}
[denovogenes]_100129	{orotidine 5'-phosphate decarboxylase [Aquimarina agarilytica]}	{K01591 pyrF orotidine-5'-phosphate decarboxylase 4.1.1.23 Metabolism--Nucleotide metabolism--Pyrimidine metabolism|Metabolism--Global and overview maps--Metabolic pathways}	{NA}	{PYRF_BACV8 Orotidine 5'-phosphate decarboxylase OS=Bacteroides vulgatus (strain ATCC 8482 / DSM 1447 / NCTC 11154) GN=pyrF PE=3 SV=1}	{NA}	{orotidine 5 -phosphate decarboxylase}
[denovogenes]_10013	{hypothetical protein, partial [Prevotella sp. P6B1]}	{NA}	{NA}	{NA}	{NA}	{NA}
[denovogenes]_100130	{YbfI2 protein [Bacillus sp. BT1B_CT2]}	{NA}	{NA}	{YBFI_BACSU Uncharacterized HTH-type transcriptional regulator YbfI OS=Bacillus subtilis (strain 168) GN=ybfI PE=3 SV=1}	{NA}	{NA}
[denovogenes]_100131	{conserved hypothetical protein [Microscilla marina]}	{NA}	{NA}	{NA}	{NA}	{ref}
[denovogenes]_100132	{ABC transporter permease [Borrelia persica]}	{K11071 potB spermidine/putrescine transport system permease protein -- Environmental Information Processing--Membrane transport--ABC transporters}	{NA}	{POTB_SHIFL Spermidine/putrescine transport system permease protein PotB OS=Shigella flexneri GN=potB PE=3 SV=1}	{NA}	{ref}
[denovogenes]_100133	{Mo-nitrogenase iron protein subunit NifH [Candidatus Atelocyanobacterium]}	{K02588 nifH nitrogenase iron protein NifH 1.18.6.1 Metabolism--Xenobiotics biodegradation and metabolism--Chloroalkane and chloroalkene degradation|Metabolism--Energy metabolism--Nitrogen metabolism|Metabolism--Global and overview maps--Metabolic pathways|Metabolism--Global and overview maps--Microbial metabolism in diverse environments}	{NA}	{NIFH_ROSCS Nitrogenase iron protein OS=Roseiflexus castenholzii (strain DSM 13941 / HLO8) GN=nifH PE=3 SV=1}	{NA}	{ref}
[denovogenes]_100134	{O-glycosyl hydrolase, partial [Xanthomonas vesicatoria]}	{K01201 GBA, srfJ glucosylceramidase 3.2.1.45 Metabolism--Glycan biosynthesis and metabolism--Other glycan degradation|Metabolism--Lipid metabolism--Sphingolipid metabolism|Metabolism--Global and overview maps--Metabolic pathways|Cellular Processes--Transport and catabolism--Lysosome}	{GH30 glucosylceramidase (EC 3.2.1.45); &beta;-1,6-glucanase (EC 3.2.1.75); &beta;-xylosidase (EC 3.2.1.37); &beta;-fucosidase (EC 3.2.1.38); &beta;-glucosidase (3.2.1.21); endo-&beta;-1,6-galactanase (EC:3.2.1.164) Following St John et al. [FEBS Letters 584:4435-4441 (2010); PMID: 20932833] several GH5 subfamilies have been reassigned to GH30. The subfamilies in GH30 are now indicated.}	{NA}	{NA}	{ref}
[denovogenes]_100135	{endo-1, 4-beta-xylanase Z precursor [Cytophaga fermentans DSM 9555 = JCM 21142]}	{K01070 frmB, ESD, fghA S-formylglutathione hydrolase 3.1.2.12 Metabolism--Energy metabolism--Methane metabolism|Metabolism--Global and overview maps--Microbial metabolism in diverse environments|Metabolism--Global and overview maps--Carbon metabolism}	{CE1 acetyl xylan esterase (EC 3.1.1.72); cinnamoyl esterase (EC 3.1.1.-); feruloyl esterase (EC 3.1.1.73); carboxylesterase (EC 3.1.1.1); S-formylglutathione hydrolase (EC 3.1.2.12) Family CE1 also contains lots of other esterases such as PHB depolymerases.}	{NA}	{NA}	{esterase family protein}
[denovogenes]_100136	{conserved domain protein [Prevotella sp. CAG:520]}	{NA}	{NA}	{NA}	{NA}	{NA}
[denovogenes]_100137	{MerR family transcriptional regulator [Clostridium carboxidivorans]}	{NA}	{NA}	{YDFL_BACSU Uncharacterized HTH-type transcriptional regulator YdfL OS=Bacillus subtilis (strain 168) GN=ydfL PE=3 SV=1}	{NA}	{ref}
[denovogenes]_100138	{D12 class N6 adenine-specific DNA methyltransferase family protein, partial [Bacteroides fragilis str. 3719 T6]}	{K06223 dam DNA adenine methylase 2.1.1.72 Genetic Information Processing--Replication and repair--Mismatch repair}	{NA}	{NA}	{NA}	{ref}
[denovogenes]_100139	{hypothetical protein [Faecalibacterium cf.|Faecalibacterium prausnitzii]}	{NA}	{NA}	{NA}	{NA}	{NA}
[denovogenes]_10014	{oligopeptidase A [Escherichia coli]}	{K01414 prlC oligopeptidase A 3.4.24.70 --}	{NA}	{OPDA_SALTY Oligopeptidase A OS=Salmonella typhimurium (strain LT2 / SGSC1412 / ATCC 700720) GN=prlC PE=1 SV=1}	{NA}	{oligopeptidase a}
[denovogenes]_100140	{DNA binding domain, excisionase family [Bacteroides stercoris ATCC 43183]}	{NA}	{NA}	{NA}	{NA}	{NA}
[denovogenes]_100141	{delta-lactam-biosynthetic de-N-acetylase [Clostridium autoethanogenum DSM 10061]}	{K01567 pdaA peptidoglycan-N-acetylmuramic acid deacetylase 3.5.1.- --}	{CE4 acetyl xylan esterase (EC 3.1.1.72); chitin deacetylase (EC 3.5.1.41); chitooligosaccharide deacetylase (EC 3.5.1.-); peptidoglycan GlcNAc deacetylase (EC 3.5.1.-); peptidoglycan N-acetylmuramic acid deacetylase (EC 3.5.1.-). NA}	{YFUM2_GEOSE Uncharacterized 30.6 kDa protein in fumA 3'region OS=Geobacillus stearothermophilus PE=3 SV=1}	{NA}	{delta-lactam-biosynthetic de-n-acetylase}
[denovogenes]_100142	{MULTISPECIES: radical SAM domain-containing protein [Sutterella|Sutterella wadsworthensis]}	{K04070 pflX putative pyruvate formate lyase activating enzyme 1.97.1.4 --}	{NA}	{NA}	{NA}	{ref}
[denovogenes]_100143	{endo-1, 4-beta-xylanase Z precursor [Cytophaga fermentans DSM 9555 = JCM 21142]}	{K01070 frmB, ESD, fghA S-formylglutathione hydrolase 3.1.2.12 Metabolism--Energy metabolism--Methane metabolism|Metabolism--Global and overview maps--Microbial metabolism in diverse environments|Metabolism--Global and overview maps--Carbon metabolism}	{CE1 acetyl xylan esterase (EC 3.1.1.72); cinnamoyl esterase (EC 3.1.1.-); feruloyl esterase (EC 3.1.1.73); carboxylesterase (EC 3.1.1.1); S-formylglutathione hydrolase (EC 3.1.2.12) Family CE1 also contains lots of other esterases such as PHB depolymerases.}	{NA}	{NA}	{NA}
[denovogenes]_100144	{MULTISPECIES: metalloprotease [Citrobacter freundii|Citrobacter sp.|Enterobacteriaceae]}	{K07387 K07387 putative metalloprotease 3.4.24.- --}	{NA}	{LOIP_ECOLI Metalloprotease LoiP OS=Escherichia coli (strain K12) GN=loiP PE=1 SV=2}	{NA}	{ref}
[denovogenes]_100145	{hypothetical protein [Coprococcus eutactus]}	{NA}	{NA}	{NA}	{NA}	{ref}
[denovogenes]_100146	{lytic transglycosylase [Anaerophaga thermohalophila]}	{NA}	{NA}	{NA}	{NA}	{ref}
[denovogenes]_100147	{ABC transporter [[Clostridium] methoxybenzovorans]}	{K01990 ABC-2.A ABC-2 type transport system ATP-binding protein -- --}	{NA}	{NA}	{NA}	{ref}
[denovogenes]_100148	{hydroxymethylpyrimidine kinase [Bradyrhizobium elkanii]}	{K00941 thiD hydroxymethylpyrimidine/phosphomethylpyrimidine kinase 2.7.1.49 2.7.4.7 Metabolism--Metabolism of cofactors and vitamins--Thiamine metabolism|Metabolism--Global and overview maps--Metabolic pathways}	{NA}	{THID_RHIME Hydroxymethylpyrimidine/phosphomethylpyrimidine kinase OS=Rhizobium meliloti (strain 1021) GN=thiD PE=3 SV=2}	{NA}	{phosphomethylpyrimidine kinase}
[denovogenes]_100149	{cof-like hydrolase [Butyricicoccus pullicaecorum]}	{NA}	{NA}	{NA}	{NA}	{cof-like hydrolase}
[denovogenes]_10015	{DNA internalization-like competence protein ComEC/Rec2 [Enterococcus saccharolyticus]}	{K02238 comEC competence protein ComEC -- --}	{NA}	{NA}	{NA}	{ref}
[denovogenes]_100150	{LytTR family two component transcriptional regulator [Pontibacter sp. BAB1700]}	{K02477 K02477 two-component system, LytT family, response regulator -- --}	{NA}	{NA}	{NA}	{ref}
[denovogenes]_100151	{tetratricopeptide TPR_2 repeat-containing protein [Bacteroides sp. CAG:530]}	{NA}	{NA}	{NA}	{NA}	{NA}
[denovogenes]_100152	{hypothetical protein [Enterococcus phage IME-EFm1, IME_034]}	{NA}	{NA}	{NA}	{NA}	{NA}
[denovogenes]_100153	{Undecaprenyl-diphosphatase [Lactococcus lactis subsp. cremoris GE214]}	{K06153 bacA undecaprenyl-diphosphatase 3.6.1.27 Metabolism--Glycan biosynthesis and metabolism--Peptidoglycan biosynthesis}	{NA}	{UPPP_ALKOO Undecaprenyl-diphosphatase OS=Alkaliphilus oremlandii (strain OhILAs) GN=uppP PE=3 SV=1}	{baca Undecaprenyl pyrophosphate phosphatase, which consists in the sequestration of Undecaprenyl pyrophosphate. }	{ref}
[denovogenes]_100154	{endo-1, 4-beta-xylanase Z precursor [Cytophaga fermentans DSM 9555 = JCM 21142]}	{K01070 frmB, ESD, fghA S-formylglutathione hydrolase 3.1.2.12 Metabolism--Energy metabolism--Methane metabolism|Metabolism--Global and overview maps--Microbial metabolism in diverse environments|Metabolism--Global and overview maps--Carbon metabolism}	{CE1 acetyl xylan esterase (EC 3.1.1.72); cinnamoyl esterase (EC 3.1.1.-); feruloyl esterase (EC 3.1.1.73); carboxylesterase (EC 3.1.1.1); S-formylglutathione hydrolase (EC 3.1.2.12) Family CE1 also contains lots of other esterases such as PHB depolymerases.}	{NA}	{NA}	{esterase family protein}
[denovogenes]_100155	{putative uncharacterized protein [Blautia sp. CAG:257]}	{K02025 ABC.MS.P multiple sugar transport system permease protein -- --}	{NA}	{NA}	{NA}	{ref}
[denovogenes]_100156	{phosphoesterase [Streptomyces sp. CNT360]}	{K07053 E3.1.3.97 3',5'-nucleoside bisphosphate phosphatase 3.1.3.97 --}	{NA}	{NA}	{NA}	{ref}
[denovogenes]_100157	{triosephosphate isomerase [Flavobacterium enshiense DK69]}	{K01803 TPI, tpiA triosephosphate isomerase (TIM) 5.3.1.1 Metabolism--Carbohydrate metabolism--Glycolysis / Gluconeogenesis|Metabolism--Carbohydrate metabolism--Fructose and mannose metabolism|Metabolism--Carbohydrate metabolism--Inositol phosphate metabolism|Metabolism--Energy metabolism--Carbon fixation in photosynthetic organisms|Metabolism--Global and overview maps--Metabolic pathways|Metabol…	{NA}	{TPIS_BACTN Triosephosphate isomerase OS=Bacteroides thetaiotaomicron (strain ATCC 29148 / DSM 2079 / NCTC 10582 / E50 / VPI-5482) GN=tpiA PE=3 SV=1}	{NA}	{triosephosphate isomerase}
[denovogenes]_100158	{efflux ABC transporter permease protein [Bacteroides sp. CAG:598]}	{NA}	{NA}	{NA}	{NA}	{ref}
[denovogenes]_100159	{purine nucleoside phosphorylase I, inosine and guanosine-specific [Enterococcus faecalis]}	{K03783 punA, PNP purine-nucleoside phosphorylase 2.4.2.1 Metabolism--Nucleotide metabolism--Purine metabolism|Metabolism--Nucleotide metabolism--Pyrimidine metabolism|Metabolism--Metabolism of cofactors and vitamins--Nicotinate and nicotinamide metabolism|Metabolism--Global and overview maps--Metabolic pathways|Metabolism--Global and overview maps--Biosynthesis of secondary metabolites}	{NA}	{PUNA_GEOSE Purine nucleoside phosphorylase 1 OS=Geobacillus stearothermophilus GN=punA PE=3 SV=1}	{NA}	{purine nucleoside phosphorylase 1}
[denovogenes]_10016	{hypothetical protein [[Clostridium] aerotolerans]}	{NA}	{NA}	{NA}	{NA}	{NA}
[denovogenes]_100160	{hypothetical protein [Desulfurispora thermophila]}	{NA}	{NA}	{NA}	{NA}	{ref}
[denovogenes]_100161	{hypothetical protein [Bacteroides fragilis]}	{NA}	{NA}	{NA}	{NA}	{NA}
[denovogenes]_100162	{tetratricopeptide TPR_2 repeat-containing protein [Bacteroides sp. CAG:530]}	{NA}	{NA}	{NA}	{NA}	{NA}
[denovogenes]_100163	{uncharacterized conserved protein [Faecalibacterium sp. CAG:82]}	{NA}	{NA}	{NA}	{NA}	{ref}
[denovogenes]_100164	{glycosyl transferase, family 2 [Pseudogulbenkiania sp. NH8B]}	{K07011 K07011 uncharacterized protein -- --}	{GT2 cellulose synthase (EC 2.4.1.12); chitin synthase (EC 2.4.1.16); dolichyl-phosphate &beta;-D-mannosyltransferase (EC 2.4.1.83); dolichyl-phosphate &beta;-glucosyltransferase (EC 2.4.1.117); N-acetylglucosaminyltransferase (EC 2.4.1.-); N-acetylgalactosaminyltransferase (EC 2.4.1.-); hyaluronan synthase (EC 2.4.1.212); chitin oligosaccharide synthase (EC 2.4.1.-); &beta;-1,3-glucan synthase (…	{NA}	{NA}	{glycosyl transferase 2 family protein}
[denovogenes]_100165	{merR regulatory family protein [Peptoclostridium difficile]}	{NA}	{NA}	{NA}	{NA}	{ref}
[denovogenes]_100166	{sporulation initiation inhibitor Soj [Halanaerobium praevalens]}	{K03496 parA, soj chromosome partitioning protein -- --}	{NA}	{NA}	{NA}	{NA}
[denovogenes]_100167	{hypothetical protein [Lachnospiraceae bacterium]}	{NA}	{NA}	{NA}	{NA}	{NA}
[denovogenes]_100168	{hypothetical protein [Intestinimonas butyriciproducens]}	{NA}	{NA}	{NA}	{NA}	{NA}
[denovogenes]_100169	{agmatine deiminase [Caulobacter sp. K31]}	{K10536 aguA agmatine deiminase 3.5.3.12 Metabolism--Amino acid metabolism--Arginine and proline metabolism|Metabolism--Global and overview maps--Metabolic pathways}	{NA}	{AGUA_LACSS Putative agmatine deiminase OS=Lactobacillus sakei subsp. sakei (strain 23K) GN=aguA PE=3 SV=1}	{NA}	{agmatine deiminase}
[denovogenes]_10017	{flagellar biosynthesis protein FlhA [Pseudomonas sp. EGD-AK9]}	{K02400 flhA flagellar biosynthesis protein FlhA -- Cellular Processes--Cell motility--Flagellar assembly}	{NA}	{LFHA_ECO44 Putative flagellar export/assembly protein LfhA OS=Escherichia coli O44:H18 (strain 042 / EAEC) GN=lfhA PE=3 SV=1}	{NA}	{flagellar biosynthesis protein}
[denovogenes]_100170	{hypothetical protein [Desulfatirhabdium butyrativorans]}	{K03769 ppiC peptidyl-prolyl cis-trans isomerase C 5.2.1.8 --}	{NA}	{PRSA4_BACCR Foldase protein PrsA 4 OS=Bacillus cereus (strain ATCC 14579 / DSM 31 / JCM 2152 / NBRC 15305 / NCIMB 9373 / NRRL B-3711) GN=prsA4 PE=3 SV=1}	{NA}	{ref}
[denovogenes]_100171	{hypothetical protein [Coprococcus comes]}	{NA}	{NA}	{NA}	{NA}	{NA}
[denovogenes]_100172	{predicted membrane protein [Lachnospiraceae bacterium CAG:25]}	{NA}	{NA}	{NA}	{NA}	{ref}
[denovogenes]_100173	{hypothetical protein [Bacteroides sp.]}	{NA}	{NA}	{NA}	{NA}	{NA}
[denovogenes]_100174	{hypothetical protein [Intestinimonas butyriciproducens]}	{K10709 frlC protein FrlC -- --}	{NA}	{NA}	{NA}	{ref}
[denovogenes]_100175	{MULTISPECIES: haloacid dehalogenase [Erysipelotrichaceae]}	{NA}	{NA}	{NA}	{NA}	{NA}
[denovogenes]_100176	{two-component sensor histidine kinase [Clostridium nexile CAG:348]}	{NA}	{NA}	{NA}	{NA}	{ref}
[denovogenes]_100177	{hypothetical protein [Lachnospiraceae bacterium VE202-12]}	{NA}	{NA}	{NA}	{NA}	{NA}
[denovogenes]_100178	{aerotolerance-related exported protein [Prevotella melaninogenica]}	{NA}	{NA}	{NA}	{NA}	{gb}
[denovogenes]_100179	{5'-3' exonuclease [Cronobacter phage vB_CsaP_GAP52]}	{NA}	{NA}	{NA}	{NA}	{ref}
[denovogenes]_10018	{MmpL domain-containing protein [Geobacillus thermoglucosidasius C56-YS93]}	{K07003 K07003 uncharacterized protein -- --}	{NA}	{NA}	{NA}	{ref}
[denovogenes]_100180	{hypothetical protein [Aerococcus viridans]}	{NA}	{NA}	{NA}	{NA}	{NA}
[denovogenes]_100181	{hypothetical protein [[Clostridium] sporosphaeroides]}	{K20489 nisI lantibiotic immunity protein -- Environmental Information Processing--Signal transduction--Two-component system|Cellular Processes--Cellular community - prokaryotes--Quorum sensing}	{NA}	{NA}	{NA}	{NA}
[denovogenes]_100182	{glycosyl transferase [Helicobacter pylori]}	{K13002 wbyL glycosyltransferase 2.4.1.- --}	{GT2 cellulose synthase (EC 2.4.1.12); chitin synthase (EC 2.4.1.16); dolichyl-phosphate &beta;-D-mannosyltransferase (EC 2.4.1.83); dolichyl-phosphate &beta;-glucosyltransferase (EC 2.4.1.117); N-acetylglucosaminyltransferase (EC 2.4.1.-); N-acetylgalactosaminyltransferase (EC 2.4.1.-); hyaluronan synthase (EC 2.4.1.212); chitin oligosaccharide synthase (EC 2.4.1.-); &beta;-1,3-glucan synthase (…	{NA}	{NA}	{ref}
[denovogenes]_100183	{NA}	{NA}	{NA}	{NA}	{NA}	{NA}
[denovogenes]_100184	{hypothetical protein [Clostridium sp. CL-2]}	{NA}	{NA}	{NA}	{NA}	{NA}
[denovogenes]_100185	{hypothetical protein [Atribacteria bacterium SCGC AAA255-G05]}	{K00969 nadD nicotinate-nucleotide adenylyltransferase 2.7.7.18 Metabolism--Metabolism of cofactors and vitamins--Nicotinate and nicotinamide metabolism|Metabolism--Global and overview maps--Metabolic pathways}	{NA}	{YQEK_BACSU Uncharacterized protein YqeK OS=Bacillus subtilis (strain 168) GN=yqeK PE=4 SV=1}	{NA}	{ref}
[denovogenes]_100186	{glycosyl transferases group 1 family protein, partial [Bacteroides fragilis str. DS-208]}	{NA}	{GT4 sucrose synthase (EC 2.4.1.13); sucrose-phosphate synthase (EC 2.4.1.14); &alpha;-glucosyltransferase (EC 2.4.1.52); lipopolysaccharide N-acetylglucosaminyltransferase (EC 2.4.1.56); GDP-Man &alpha;-mannosyltransferase (EC 2.4.1.-); 1,2-diacylglycerol 3-glucosyltransferase (EC 2.4.1.157); diglucosyl diacylglycerol synthase (EC 2.4.1.208); digalactosyldiacylglycerol synthase (EC 2.4.1.141); t…	{NA}	{NA}	{glycosyl transferases group 1 family protein}
[denovogenes]_100187	{ABC transporter [Paenibacillus massiliensis]}	{K02028 ABC.PA.A polar amino acid transport system ATP-binding protein 3.6.3.21 --}	{NA}	{GLNQ_GEOSE Glutamine transport ATP-binding protein GlnQ OS=Geobacillus stearothermophilus GN=glnQ PE=2 SV=1}	{NA}	{ref}
[denovogenes]_100188	{hypothetical protein [Paenibacillus sp. P22, BN871_EA_00100]}	{K06223 dam DNA adenine methylase 2.1.1.72 Genetic Information Processing--Replication and repair--Mismatch repair}	{NA}	{NA}	{NA}	{ref}
[denovogenes]_100189	{ATPases involved in chromosome partitioning [Butyrivibrio fibrisolvens]}	{K03605 hyaD, hybD hydrogenase maturation protease 3.4.23.- --}	{NA}	{MRP_CLOPE Protein mrp homolog OS=Clostridium perfringens (strain 13 / Type A) GN=mrp PE=3 SV=2}	{NA}	{ref}
[denovogenes]_10019	{glutamate--ammonia ligase, catalytic domain protein [Roseburia inulinivorans DSM 16841]}	{K01915 glnA, GLUL glutamine synthetase 6.3.1.2 Metabolism--Amino acid metabolism--Arginine biosynthesis|Metabolism--Amino acid metabolism--Alanine, aspartate and glutamate metabolism|Metabolism--Carbohydrate metabolism--Glyoxylate and dicarboxylate metabolism|Metabolism--Energy metabolism--Nitrogen metabolism|Metabolism--Global and overview maps--Metabolic pathways|Metabolism--Global and overvie…	{NA}	{GLNA3_DICDI Type-3 glutamine synthetase OS=Dictyostelium discoideum GN=glnA3 PE=1 SV=1}	{NA}	{ref}
[denovogenes]_100190	{ABC transporter [Microbispora sp. ATCC PTA-5024]}	{K02013 ABC.FEV.A iron complex transport system ATP-binding protein 3.6.3.34 Environmental Information Processing--Membrane transport--ABC transporters}	{NA}	{Y089_METJA Uncharacterized ABC transporter ATP-binding protein MJ0089 OS=Methanocaldococcus jannaschii (strain ATCC 43067 / DSM 2661 / JAL-1 / JCM 10045 / NBRC 100440) GN=MJ0089 PE=3 SV=1}	{NA}	{ref}
[denovogenes]_100191	{ABC-type Maltose/ Maltodextrin permease [Stigmatella aurantiaca DW4/3-1]}	{K02026 ABC.MS.P1 multiple sugar transport system permease protein -- --}	{NA}	{NA}	{NA}	{ref}
[denovogenes]_100192	{DNA-binding transcriptional activator MhpR [Novosphingobium nitrogenifigens]}	{K05818 mhpR IclR family transcriptional regulator, mhp operon transcriptional activator -- --}	{NA}	{MHPR_ECOLI Mhp operon transcriptional activator OS=Escherichia coli (strain K12) GN=mhpR PE=3 SV=2}	{NA}	{ref}
[denovogenes]_100193	{hypothetical protein [Paenibacillus popilliae]}	{K07699 spo0A two-component system, response regulator, stage 0 sporulation protein A -- Environmental Information Processing--Signal transduction--Two-component system|Cellular Processes--Cellular community - prokaryotes--Quorum sensing}	{NA}	{SP0A_PEPDI Stage 0 sporulation protein A homolog OS=Peptoclostridium difficile GN=spo0A PE=3 SV=1}	{NA}	{sporulation transcription factor spo0a}
[denovogenes]_100194	{hypothetical protein HMPREF1086_02075 [ [[Clostridium] clostridioforme 90B1]}	{K02771 PTS-Fru1-EIID, levG PTS system, fructose-specific IID component -- Metabolism--Carbohydrate metabolism--Fructose and mannose metabolism|Environmental Information Processing--Membrane transport--Phosphotransferase system (PTS)}	{NA}	{NA}	{NA}	{pts fructose transporter subunit iid}
[denovogenes]_100195	{protein of unknown function DUF849 [Pelosinus fermentans JBW45]}	{K18013 kce 3-keto-5-aminohexanoate cleavage enzyme 2.3.1.247 Metabolism--Amino acid metabolism--Lysine degradation}	{NA}	{KCE_FUSNN 3-keto-5-aminohexanoate cleavage enzyme OS=Fusobacterium nucleatum subsp. nucleatum (strain ATCC 25586 / CIP 101130 / JCM 8532 / LMG 13131) GN=kce PE=1 SV=1}	{NA}	{ref}
[denovogenes]_100196	{capsular polysaccharide biosynthesis protein Cap5N [Staphylococcus aureus]}	{K01784 galE, GALE UDP-glucose 4-epimerase 5.1.3.2 Metabolism--Carbohydrate metabolism--Galactose metabolism|Metabolism--Carbohydrate metabolism--Amino sugar and nucleotide sugar metabolism|Metabolism--Global and overview maps--Metabolic pathways}	{NA}	{NA}	{NA}	{NA}
[denovogenes]_100197	{conserved hypothetical protein [Capnocytophaga ochracea]}	{NA}	{NA}	{NA}	{NA}	{NA}
[denovogenes]_100198	{3-keto-5-aminohexanoate cleavage enzyme [uncultured archaeon A07HB70]}	{K18013 kce 3-keto-5-aminohexanoate cleavage enzyme 2.3.1.247 Metabolism--Amino acid metabolism--Lysine degradation}	{NA}	{KCE_CLOSD 3-keto-5-aminohexanoate cleavage enzyme OS=Clostridium sticklandii (strain ATCC 12662 / DSM 519 / JCM 1433 / NCIB 10654) GN=kce PE=3 SV=1}	{NA}	{ref}
[denovogenes]_100199	{GMP synthase [Clostridium novyi A str. 4552]}	{K01951 guaA, GMPS GMP synthase (glutamine-hydrolysing) 6.3.5.2 Metabolism--Nucleotide metabolism--Purine metabolism|Metabolism--Xenobiotics biodegradation and metabolism--Drug metabolism - other enzymes|Metabolism--Global and overview maps--Metabolic pathways}	{NA}	{GUAA_CLOBB GMP synthase [glutamine-hydrolyzing] OS=Clostridium botulinum (strain Eklund 17B / Type B) GN=guaA PE=3 SV=1}	{NA}	{gmp synthase}
[denovogenes]_1002	{DNA polymerase III, alpha subunit [Eubacterium brachy]}	{K03763 DPO3A2, polC DNA polymerase III subunit alpha, Gram-positive type 2.7.7.7 Metabolism--Nucleotide metabolism--Purine metabolism|Metabolism--Nucleotide metabolism--Pyrimidine metabolism|Metabolism--Global and overview maps--Metabolic pathways|Genetic Information Processing--Replication and repair--DNA replication|Genetic Information Processing--Replication and repair--Mismatch repair|Geneti…	{NA}	{DPO3_CALS4 DNA polymerase III PolC-type OS=Caldanaerobacter subterraneus subsp. tengcongensis (strain DSM 15242 / JCM 11007 / NBRC 100824 / MB4) GN=polC PE=3 SV=1}	{NA}	{ref}
[denovogenes]_10020	{diguanylate cyclase [Bradyrhizobium japonicum]}	{K21023 mucR diguanylate cyclase 2.7.7.65 Cellular Processes--Cellular community - prokaryotes--Biofilm formation - Pseudomonas aeruginosa}	{NA}	{NA}	{NA}	{ref}
[denovogenes]_100200	{ABC-type amino acid transport system, permease component [Lactobacillus johnsonii pf01]}	{K17074 lysX2 putative lysine transport system permease protein -- Environmental Information Processing--Membrane transport--ABC transporters}	{NA}	{PATM_VIBHA Probable amino-acid ABC transporter permease protein PatM OS=Vibrio harveyi GN=patM PE=3 SV=2}	{NA}	{ref}
[denovogenes]_100201	{tetratricopeptide TPR_2 repeat-containing protein [Bacteroides sp. CAG:530]}	{NA}	{NA}	{NA}	{NA}	{NA}
[denovogenes]_100202	{tRNA threonylcarbamoyl adenosine modification protein, Sua5/YciO/YrdC/YwlC family [Clostridium difficile|Peptoclostridium difficile]}	{K07566 tsaC, rimN, SUA5 L-threonylcarbamoyladenylate synthase 2.7.7.87 --}	{NA}	{SUA5_PYRAB Threonylcarbamoyl-AMP synthase OS=Pyrococcus abyssi (strain GE5 / Orsay) GN=sua5 PE=1 SV=1}	{NA}	{ref}
[denovogenes]_100203	{FKBP-type peptidyl-prolyl cis-trans isomerase FkpA precursor [Vibrio ponticus]}	{K03772 fkpA FKBP-type peptidyl-prolyl cis-trans isomerase FkpA 5.2.1.8 --}	{NA}	{FKBA_ECOL6 FKBP-type peptidyl-prolyl cis-trans isomerase FkpA OS=Escherichia coli O6:H1 (strain CFT073 / ATCC 700928 / UPEC) GN=fkpA PE=3 SV=1}	{NA}	{fkbp-type peptidyl-prolyl cis-trans isomerase fkpa}
[denovogenes]_100204	{NA}	{NA}	{NA}	{NA}	{NA}	{NA}
[denovogenes]_100205	{epimerase/dehydratase WbiI family protein [Peptostreptococcus anaerobius]}	{K19421 epsC polysaccharide biosynthesis protein EpsC -- --}	{NA}	{EPSC_BACSU Probable polysaccharide biosynthesis protein EpsC OS=Bacillus subtilis (strain 168) GN=epsC PE=3 SV=1}	{NA}	{polysaccharide biosynthesis protein}
[denovogenes]_100206	{UDP pyrophosphate phosphatase [Bacillus sp. FJAT-13831]}	{K06153 bacA undecaprenyl-diphosphatase 3.6.1.27 Metabolism--Glycan biosynthesis and metabolism--Peptidoglycan biosynthesis}	{NA}	{UPPP_CITK8 Undecaprenyl-diphosphatase OS=Citrobacter koseri (strain ATCC BAA-895 / CDC 4225-83 / SGSC4696) GN=uppP PE=3 SV=1}	{baca Undecaprenyl pyrophosphate phosphatase, which consists in the sequestration of Undecaprenyl pyrophosphate. }	{undecaprenyl-diphosphatase}
[denovogenes]_100207	{hypothetical protein CLOSYM_01878, partial [, partial [[Clostridium] symbiosum ATCC 14940]}	{NA}	{NA}	{NA}	{NA}	{NA}
[denovogenes]_100208	{hypothetical protein HMPREF1548_06364, partial [Clostridium sp. KLE 1755]}	{NA}	{NA}	{NA}	{NA}	{ref}
[denovogenes]_100209	{putative flagellar motor component [Desulfovibrio hydrothermalis]}	{K02556 motA chemotaxis protein MotA -- Environmental Information Processing--Signal transduction--Two-component system|Cellular Processes--Cell motility--Bacterial chemotaxis|Cellular Processes--Cell motility--Flagellar assembly}	{NA}	{YTXD_BACSU Uncharacterized protein YtxD OS=Bacillus subtilis (strain 168) GN=ytxD PE=3 SV=1}	{NA}	{ref}
[denovogenes]_10021	{Phage tail tape measure protein TP901, core region, partial [Pseudomonas syringae pv. japonica str. M301072]}	{NA}	{NA}	{NA}	{NA}	{ref}
[denovogenes]_100210	{merR regulatory family protein [ [[Clostridium] sordellii]}	{NA}	{NA}	{NA}	{NA}	{NA}
[denovogenes]_100211	{mechanosensitive ion channel protein [Polaribacter sp. Hel_I_88]}	{K03442 mscS small conductance mechanosensitive channel -- --}	{NA}	{NA}	{NA}	{NA}
[denovogenes]_100212	{hypothetical protein [Clostridium difficile|Peptoclostridium difficile]}	{NA}	{NA}	{NA}	{NA}	{ref}
[denovogenes]_100213	{ethanolamine utilization protein EutJ [Klebsiella pneumoniae]}	{K04024 eutJ ethanolamine utilization protein EutJ -- --}	{NA}	{EUTJ_ECOLI Ethanolamine utilization protein EutJ OS=Escherichia coli (strain K12) GN=eutJ PE=4 SV=1}	{NA}	{ref}
[denovogenes]_100214	{hypothetical protein P350_26655, partial [Burkholderia cepacia JBK9]}	{NA}	{NA}	{NA}	{NA}	{NA}
[denovogenes]_100215	{transcriptional regulator [Bacteroides reticulotermitis JCM 10512]}	{NA}	{NA}	{NA}	{NA}	{ref}
[denovogenes]_100216	{phosphate binding protein [Bilophila wadsworthia 3_1_6]}	{K02040 pstS phosphate transport system substrate-binding protein -- Environmental Information Processing--Membrane transport--ABC transporters|Environmental Information Processing--Signal transduction--Two-component system|Human Diseases--Infectious diseases: Bacterial--Tuberculosis}	{NA}	{NA}	{NA}	{phosphate binding protein}
[denovogenes]_100217	{putative transketolase N-terminal section [ [[Clostridium] cellulosi]}	{K00615 E2.2.1.1, tktA, tktB transketolase 2.2.1.1 Metabolism--Carbohydrate metabolism--Pentose phosphate pathway|Metabolism--Energy metabolism--Carbon fixation in photosynthetic organisms|Metabolism--Metabolism of terpenoids and polyketides--Biosynthesis of ansamycins|Metabolism--Global and overview maps--Metabolic pathways|Metabolism--Global and overview maps--Biosynthesis of secondary metaboli…	{NA}	{TKTN_METJA Putative transketolase N-terminal section OS=Methanocaldococcus jannaschii (strain ATCC 43067 / DSM 2661 / JAL-1 / JCM 10045 / NBRC 100440) GN=MJ0681 PE=5 SV=1}	{NA}	{ref}
[denovogenes]_100218	{cupin domain protein [Parasutterella excrementihominis]}	{K01607 pcaC 4-carboxymuconolactone decarboxylase 4.1.1.44 Metabolism--Xenobiotics biodegradation and metabolism--Benzoate degradation|Metabolism--Global and overview maps--Metabolic pathways|Metabolism--Global and overview maps--Microbial metabolism in diverse environments|Metabolism--Global and overview maps--Degradation of aromatic compounds}	{NA}	{NA}	{NA}	{carboxymuconolactone decarboxylase family protein}
[denovogenes]_100219	{dihydrodipicolinate synthase [Faecalibacterium prausnitzii]}	{K01714 dapA 4-hydroxy-tetrahydrodipicolinate synthase 4.3.3.7 Metabolism--Biosynthesis of other secondary metabolites--Monobactam biosynthesis|Metabolism--Amino acid metabolism--Lysine biosynthesis|Metabolism--Global and overview maps--Metabolic pathways|Metabolism--Global and overview maps--Biosynthesis of secondary metabolites|Metabolism--Global and overview maps--Microbial metabolism in diver…	{NA}	{NA}	{NA}	{ref}
[denovogenes]_10022	{hypothetical protein [Paraprevotella clara]}	{NA}	{NA}	{NA}	{NA}	{NA}
[denovogenes]_100220	{isoleucine--tRNA ligase [Clostridium sp. CAG:230]}	{K01870 IARS, ileS isoleucyl-tRNA synthetase 6.1.1.5 Genetic Information Processing--Translation--Aminoacyl-tRNA biosynthesis}	{NA}	{NA}	{NA}	{ref}
[denovogenes]_100221	{hypothetical protein, partial [Clostridium sp. ASBs410]}	{K07718 yesM two-component system, sensor histidine kinase YesM 2.7.13.3 Environmental Information Processing--Signal transduction--Two-component system}	{NA}	{NA}	{NA}	{ref}
[denovogenes]_100222	{putative uncharacterized protein [Faecalibacterium sp. CAG:74]}	{NA}	{NA}	{NA}	{NA}	{NA}
[denovogenes]_100223	{putative uncharacterized protein [Prevotella sp. CAG:592]}	{NA}	{NA}	{NA}	{NA}	{NA}
[denovogenes]_100224	{hypothetical protein, partial [Segetibacter koreensis]}	{NA}	{NA}	{NA}	{NA}	{ref}
[denovogenes]_100225	{hypothetical protein, partial [Bacteroides faecis]}	{NA}	{NA}	{NA}	{NA}	{NA}
[denovogenes]_100226	{PTS sugar transporter [Listeria ivanovii subsp. londoniensis]}	{K02757 PTS-Bgl-EIIC, bglF, bglP PTS system, beta-glucoside-specific IIC component -- Environmental Information Processing--Membrane transport--Phosphotransferase system (PTS)}	{NA}	{NA}	{NA}	{ref}
[denovogenes]_100227	{branched-chain amino acid ABC transporter, permease protein [ [[Clostridium] symbiosum WAL-14673]}	{K02057 ABC.SS.P simple sugar transport system permease protein -- --}	{NA}	{NA}	{NA}	{gb}
[denovogenes]_100228	{hypothetical protein [Rhizobium sp. 2MFCol3.1]}	{K00065 kduD 2-deoxy-D-gluconate 3-dehydrogenase 1.1.1.125 Metabolism--Carbohydrate metabolism--Pentose and glucuronate interconversions}	{NA}	{KDUD_DICD3 2-dehydro-3-deoxy-D-gluconate 5-dehydrogenase OS=Dickeya dadantii (strain 3937) GN=kduD PE=1 SV=2}	{NA}	{ref}
[denovogenes]_100229	{putative V-type sodium ATP synthase subunit I [Clostridium sp.]}	{K02123 ATPVI, ntpI, atpI V/A-type H+/Na+-transporting ATPase subunit I -- Metabolism--Energy metabolism--Oxidative phosphorylation|Metabolism--Global and overview maps--Metabolic pathways}	{NA}	{NA}	{NA}	{ref}
[denovogenes]_10023	{hypothetical protein [Bacteroides salyersiae]}	{NA}	{NA}	{NA}	{NA}	{NA}
[denovogenes]_100230	{diguanylate cyclase [Bacillus sp. UNC438CL73TsuS30]}	{K02034 ABC.PE.P1 peptide/nickel transport system permease protein -- Cellular Processes--Cellular community - prokaryotes--Quorum sensing}	{NA}	{GSID_PECAS Glutathione transport system permease protein GsiD OS=Pectobacterium atrosepticum (strain SCRI 1043 / ATCC BAA-672) GN=gsiD PE=3 SV=1}	{NA}	{ref}
[denovogenes]_100231	{CdaR family transcriptional regulator [Pseudobutyrivibrio ruminis]}	{K02647 -- -- -- --}	{NA}	{NA}	{NA}	{NA}
[denovogenes]_100232	{pirin family protein [Pseudomonas sp. CF161]}	{K06911 K06911 uncharacterized protein -- --}	{NA}	{Y2418_PSEAE Putative quercetin 2,3-dioxygenase PA2418 OS=Pseudomonas aeruginosa (strain ATCC 15692 / PAO1 / 1C / PRS 101 / LMG 12228) GN=PA2418 PE=3 SV=1}	{NA}	{ref}
[denovogenes]_100233	{histidine kinase A domain protein, partial [Oscillibacter sp. KLE 1745]}	{K18350 vanSC, vanSE, vanSG two-component system, OmpR family, sensor histidine kinase VanS 2.7.13.3 Human Diseases--Drug resistance: Antimicrobial--Vancomycin resistance|Environmental Information Processing--Signal transduction--Two-component system}	{NA}	{VANS_ENTFC Sensor protein VanS OS=Enterococcus faecium GN=vanS PE=3 SV=1}	{NA}	{ref}
[denovogenes]_100234	{MULTISPECIES: hypothetical protein [unclassified Atribacteria]}	{K18218 tet35 tetracycline resistance efflux pump -- --}	{NA}	{NA}	{NA}	{ref}
[denovogenes]_100235	{translation elongation factor G [Nonlabens ulvanivorans]}	{NA}	{NA}	{EFG_STRRA Elongation factor G (Fragment) OS=Streptomyces ramocissimus GN=fus PE=3 SV=1}	{NA}	{translation elongation factor g}
[denovogenes]_100236	{zinc/iron permease [ [[Clostridium] stercorarium]}	{K07238 TC.ZIP, zupT, ZRT3, ZIP2 zinc transporter, ZIP family -- --}	{NA}	{NA}	{NA}	{NA}
[denovogenes]_100237	{glycosyl transferase family 2 [Chryseobacterium hispalense]}	{NA}	{GT2 cellulose synthase (EC 2.4.1.12); chitin synthase (EC 2.4.1.16); dolichyl-phosphate &beta;-D-mannosyltransferase (EC 2.4.1.83); dolichyl-phosphate &beta;-glucosyltransferase (EC 2.4.1.117); N-acetylglucosaminyltransferase (EC 2.4.1.-); N-acetylgalactosaminyltransferase (EC 2.4.1.-); hyaluronan synthase (EC 2.4.1.212); chitin oligosaccharide synthase (EC 2.4.1.-); &beta;-1,3-glucan synthase (…	{NA}	{NA}	{ref}
[denovogenes]_100238	{hypothetical protein SEEK9166_12215, partial [Salmonella enterica subsp. enterica serovar Kentucky str. 29166]}	{K01952 purL, PFAS phosphoribosylformylglycinamidine synthase 6.3.5.3 Metabolism--Nucleotide metabolism--Purine metabolism|Metabolism--Global and overview maps--Metabolic pathways|Metabolism--Global and overview maps--Biosynthesis of secondary metabolites|Metabolism--Global and overview maps--Biosynthesis of antibiotics}	{NA}	{NA}	{NA}	{NA}
[denovogenes]_100239	{LysR family transcriptional regulator [Brevibacterium sp. VCM10]}	{NA}	{NA}	{NA}	{NA}	{ref}
[denovogenes]_10024	{hypothetical protein, partial [Bacteroides sp. 3_1_40A]}	{NA}	{NA}	{NA}	{NA}	{NA}
[denovogenes]_100240	{translation elongation factor 1 alpha [Hypomyces polyporinus]}	{K03231 EEF1A elongation factor 1-alpha -- Genetic Information Processing--Translation--RNA transport|Human Diseases--Infectious diseases: Bacterial--Legionellosis}	{NA}	{EF1A_SOLLC Elongation factor 1-alpha OS=Solanum lycopersicum PE=2 SV=1}	{NA}	{gb}
[denovogenes]_100241	{YSIRK family gram-positive signal peptide, partial [, partial [[Clostridium] innocuum]}	{NA}	{NA}	{NA}	{NA}	{ref}
[denovogenes]_100242	{thiamine-monophosphate kinase [Alistipes timonensis]}	{K00946 thiL thiamine-monophosphate kinase 2.7.4.16 Metabolism--Metabolism of cofactors and vitamins--Thiamine metabolism|Metabolism--Global and overview maps--Metabolic pathways}	{NA}	{NA}	{NA}	{thiamine-monophosphate kinase}
[denovogenes]_100243	{ribose-phosphate pyrophosphokinase [Roseburia sp. CAG:380]}	{K00948 PRPS, prsA ribose-phosphate pyrophosphokinase 2.7.6.1 Metabolism--Carbohydrate metabolism--Pentose phosphate pathway|Metabolism--Nucleotide metabolism--Purine metabolism|Metabolism--Global and overview maps--Metabolic pathways|Metabolism--Global and overview maps--Biosynthesis of secondary metabolites|Metabolism--Global and overview maps--Microbial metabolism in diverse environments|Metab…	{NA}	{NA}	{NA}	{ref}
[denovogenes]_100244	{putative uncharacterized protein [Clostridium sp. CAG:7]}	{NA}	{NA}	{NA}	{NA}	{NA}
[denovogenes]_100245	{chromosome replication initiation inhibitor protein [Colwellia psychrerythraea]}	{K05596 iciA LysR family transcriptional regulator, chromosome initiation inhibitor -- --}	{NA}	{ARGP_SHISS HTH-type transcriptional regulator ArgP OS=Shigella sonnei (strain Ss046) GN=argP PE=3 SV=1}	{NA}	{chromosome initiation inhibitor}
[denovogenes]_100246	{3-oxoacyl-ACP synthase [Segetibacter koreensis]}	{K09458 fabF 3-oxoacyl-[acyl-carrier-protein] synthase II 2.3.1.179 Metabolism--Lipid metabolism--Fatty acid biosynthesis|Metabolism--Metabolism of cofactors and vitamins--Biotin metabolism|Metabolism--Global and overview maps--Metabolic pathways|Metabolism--Global and overview maps--Fatty acid metabolism}	{NA}	{FABF_VIBCH 3-oxoacyl-[acyl-carrier-protein] synthase 2 OS=Vibrio cholerae serotype O1 (strain ATCC 39315 / El Tor Inaba N16961) GN=fabF PE=1 SV=3}	{NA}	{beta-ketoacyl-acyl-carrier-protein synthase ii}
[denovogenes]_100247	{NA}	{NA}	{NA}	{NA}	{NA}	{NA}
[denovogenes]_100248	{Protein translocase subunit SecA 1 [Listeria monocytogenes]}	{K03070 secA preprotein translocase subunit SecA -- Cellular Processes--Cellular community - prokaryotes--Quorum sensing|Genetic Information Processing--Folding, sorting and degradation--Protein export|Environmental Information Processing--Membrane transport--Bacterial secretion system}	{NA}	{NA}	{NA}	{ref}
[denovogenes]_100249	{NA}	{NA}	{NA}	{NA}	{NA}	{NA}
[denovogenes]_10025	{hypothetical protein [Bacteroides sp.]}	{NA}	{NA}	{NA}	{NA}	{ref}
[denovogenes]_100250	{hypothetical protein T231_09800, partial [Tannerella sp. oral taxon BU063 isolate Cell 6/7/9]}	{NA}	{GT83 undecaprenyl phosphate-&alpha;-L-Ara4N: 4-amino-4-deoxy-&beta;-L-arabinosyltransferase (EC 2.4.2.-); dodecaprenyl phosphate-&beta;-galacturonic acid: lipopolysaccharide core &alpha;-galacturonosyl transferase (EC 2.4.1.-) Known sugar donors include undecaprenyl phospho-a-L-4-amino-4-deoxy-L-arabinose ; dodecaprenyl phospho-b-galacturonic acid}	{NA}	{NA}	{ref}
[denovogenes]_100251	{NA}	{NA}	{NA}	{NA}	{NA}	{NA}
[denovogenes]_100252	{ATPase/histidine kinase/DNA gyrase B/HSP90 domain protein [Coprococcus comes ATCC 27758]}	{K07717 ycbA, glnK two-component system, sensor histidine kinase YcbA 2.7.13.3 Environmental Information Processing--Signal transduction--Two-component system}	{NA}	{NA}	{NA}	{ref}
[denovogenes]_100253	{head morphogenesis protein, partial [Streptococcus suis]}	{NA}	{NA}	{NA}	{NA}	{NA}
[denovogenes]_100254	{transglutaminase-like superfamily protein, partial [Bacteroides fragilis str. 3397 T10]}	{NA}	{NA}	{NA}	{NA}	{NA}
[denovogenes]_100255	{hypothetical protein [Lachnospiraceae bacterium]}	{NA}	{NA}	{NA}	{NA}	{ref}
[denovogenes]_100256	{NA}	{K13892 gsiA glutathione transport system ATP-binding protein -- Environmental Information Processing--Membrane transport--ABC transporters}	{NA}	{GSIA_SALTI Glutathione import ATP-binding protein GsiA OS=Salmonella typhi GN=gsiA PE=3 SV=1}	{NA}	{glutathione import atp-binding protein}
[denovogenes]_100257	{aspartate transaminase [Clostridiales bacterium]}	{K00812 aspB aspartate aminotransferase 2.6.1.1 Metabolism--Amino acid metabolism--Arginine biosynthesis|Metabolism--Amino acid metabolism--Alanine, aspartate and glutamate metabolism|Metabolism--Amino acid metabolism--Cysteine and methionine metabolism|Metabolism--Amino acid metabolism--Arginine and proline metabolism|Metabolism--Amino acid metabolism--Tyrosine metabolism|Metabolism--Amino acid …	{NA}	{AAT_GEOSE Aspartate aminotransferase OS=Geobacillus stearothermophilus GN=aspC PE=3 SV=1}	{NA}	{ref}
[denovogenes]_100258	{multidrug ABC transporter ATP-binding protein [Enterococcus faecalis]}	{K06147 ABCB-BAC ATP-binding cassette, subfamily B, bacterial -- --}	{NA}	{Y1304_MYCBO Uncharacterized ABC transporter ATP-binding protein Mb1304c OS=Mycobacterium bovis (strain ATCC BAA-935 / AF2122/97) GN=Mb1304c PE=3 SV=1}	{NA}	{ref}
[denovogenes]_100259	{cation/multidrug efflux pump [Desulfovibrio magneticus]}	{NA}	{NA}	{NA}	{NA}	{ref}
[denovogenes]_10026	{hypothetical protein [Oribacterium sp. FC2011]}	{K12132 prkC, stkP eukaryotic-like serine/threonine-protein kinase 2.7.11.1 --}	{NA}	{NA}	{NA}	{ref}
[denovogenes]_100260	{MULTISPECIES: multidrug transporter MATE [Clostridiales]}	{NA}	{NA}	{NA}	{NA}	{ref}
[denovogenes]_100261	{ABC transporter, ATP-binding protein [Leptotrichia sp.]}	{K16787 ecfA2 energy-coupling factor transport system ATP-binding protein 3.6.3.- Environmental Information Processing--Membrane transport--ABC transporters}	{NA}	{Y4347_VIBVY Putative ABC transporter ATP-binding protein VVA0347 OS=Vibrio vulnificus (strain YJ016) GN=VVA0347 PE=3 SV=1}	{NA}	{NA}
[denovogenes]_100262	{GTP-binding protein YchF [Runella slithyformis]}	{K06942 ychF ribosome-binding ATPase -- --}	{NA}	{YCHF_BACSU Ribosome-binding ATPase YchF OS=Bacillus subtilis (strain 168) GN=ychF PE=3 SV=1}	{NA}	{gtp-binding protein}
[denovogenes]_100263	{3-oxoacyl-ACP synthase [[Clostridium] saccharogumia]}	{K09458 fabF 3-oxoacyl-[acyl-carrier-protein] synthase II 2.3.1.179 Metabolism--Lipid metabolism--Fatty acid biosynthesis|Metabolism--Metabolism of cofactors and vitamins--Biotin metabolism|Metabolism--Global and overview maps--Metabolic pathways|Metabolism--Global and overview maps--Fatty acid metabolism}	{NA}	{FABF_BACSU 3-oxoacyl-[acyl-carrier-protein] synthase 2 OS=Bacillus subtilis (strain 168) GN=fabF PE=1 SV=1}	{NA}	{ref}
[denovogenes]_100264	{glycosyl hydrolase family 20 catalytic domain protein [Parabacteroides merdae CAG:48]}	{K12373 HEXA_B hexosaminidase 3.2.1.52 Metabolism--Glycan biosynthesis and metabolism--Other glycan degradation|Metabolism--Glycan biosynthesis and metabolism--Various types of N-glycan biosynthesis|Metabolism--Carbohydrate metabolism--Amino sugar and nucleotide sugar metabolism|Metabolism--Glycan biosynthesis and metabolism--Glycosaminoglycan degradation|Metabolism--Glycan biosynthesis and metab…	{GH20 &beta;-hexosaminidase (EC 3.2.1.52); lacto-N-biosidase (EC 3.2.1.140); &beta;-1,6-N-acetylglucosaminidase) (EC 3.2.1.-); &beta;-6-SO3-N-acetylglucosaminidase (EC 3.2.1.-) NA}	{NA}	{NA}	{glycosyl hydrolase family catalytic domain protein}
[denovogenes]_100265	{rod shape-determining protein MreB [Idiomarina sp. MCCC 1A10513]}	{K03569 mreB rod shape-determining protein MreB and related proteins -- --}	{NA}	{MREB_SHIFL Rod shape-determining protein MreB OS=Shigella flexneri GN=mreB PE=3 SV=1}	{NA}	{rod shape-determining protein}
[denovogenes]_100266	{1D-myo-inositol 2-acetamido-2-deoxy-alpha-D-glucopyranoside deacetylase [Frankia sp. EUN1f]}	{K15525 mshB N-acetyl-1-D-myo-inositol-2-amino-2-deoxy-alpha-D-glucopyranoside deacetylase 3.5.1.103 --}	{CE14 N-acetyl-1-D-myo-inosityl-2-amino-2-deoxy-&alpha;-D-glucopyranoside deacetylase (EC 3.5.1.89); diacetylchitobiose deacetylase (EC 3.5.1.-); mycothiol S-conjugate amidase (EC 3.5.1.-) NA}	{MSHB1_SACEN 1D-myo-inositol 2-acetamido-2-deoxy-alpha-D-glucopyranoside deacetylase 1 OS=Saccharopolyspora erythraea (strain NRRL 23338) GN=mshB1 PE=3 SV=1}	{NA}	{NA}
[denovogenes]_100267	{putative uncharacterized protein [Firmicutes bacterium CAG:124]}	{K10119 msmG raffinose/stachyose/melibiose transport system permease protein -- Environmental Information Processing--Membrane transport--ABC transporters}	{NA}	{NA}	{NA}	{ref}
[denovogenes]_100268	{membrane protein [Kitasatospora sp. NRRL B-11411]}	{K07052 K07052 uncharacterized protein -- --}	{NA}	{NA}	{NA}	{NA}
[denovogenes]_100269	{hypothetical protein, partial [Marmoricola aequoreus]}	{NA}	{NA}	{NA}	{NA}	{NA}
[denovogenes]_10027	{hypothetical protein [Bacteroides sp. 1_1_30, HMPREF0127_02522]}	{NA}	{NA}	{NA}	{NA}	{NA}
[denovogenes]_100270	{DNA polymerase III, delta subunit [Pseudonocardia dioxanivorans CB1190]}	{K02340 DPO3D1, holA DNA polymerase III subunit delta 2.7.7.7 Metabolism--Nucleotide metabolism--Purine metabolism|Metabolism--Nucleotide metabolism--Pyrimidine metabolism|Metabolism--Global and overview maps--Metabolic pathways|Genetic Information Processing--Replication and repair--DNA replication|Genetic Information Processing--Replication and repair--Mismatch repair|Genetic Information Proces…	{NA}	{NA}	{NA}	{dna polymerase delta subunit}
[denovogenes]_100271	{nucleoside-diphosphate sugar epimerase [Streptomyces sp. NRRL WC-3773]}	{NA}	{NA}	{NA}	{NA}	{NA}
[denovogenes]_100272	{30S ribosomal protein S3 [Allokutzneria albata]}	{K02982 RP-S3, rpsC small subunit ribosomal protein S3 -- Genetic Information Processing--Translation--Ribosome}	{NA}	{RS3_PROAC 30S ribosomal protein S3 OS=Propionibacterium acnes (strain KPA171202 / DSM 16379) GN=rpsC PE=3 SV=1}	{NA}	{ribosomal protein s3}
[denovogenes]_100273	{hypothetical protein [Acidaminococcus intestini]}	{NA}	{NA}	{NA}	{NA}	{NA}
[denovogenes]_100274	{shikimate-5-dehydrogenase [Rhodococcus sp. JVH1]}	{K00014 aroE shikimate dehydrogenase 1.1.1.25 Metabolism--Amino acid metabolism--Phenylalanine, tyrosine and tryptophan biosynthesis|Metabolism--Global and overview maps--Metabolic pathways|Metabolism--Global and overview maps--Biosynthesis of secondary metabolites|Metabolism--Global and overview maps--Biosynthesis of antibiotics|Metabolism--Global and overview maps--Biosynthesis of amino acids}	{NA}	{NA}	{NA}	{ref}
[denovogenes]_100275	{AraC family transcriptional regulator [Hymenobacter norwichensis]}	{NA}	{NA}	{NA}	{NA}	{NA}
[denovogenes]_100276	{hypothetical protein [Marinilabilia salmonicolor]}	{NA}	{NA}	{NA}	{NA}	{NA}
[denovogenes]_100277	{glutamate racemase [Mycobacterium abscessus]}	{K01776 murI glutamate racemase 5.1.1.3 Metabolism--Metabolism of other amino acids--D-Glutamine and D-glutamate metabolism|Metabolism--Global and overview maps--Metabolic pathways}	{NA}	{MURI_CORGL Glutamate racemase OS=Corynebacterium glutamicum (strain ATCC 13032 / DSM 20300 / JCM 1318 / LMG 3730 / NCIMB 10025) GN=murI PE=3 SV=3}	{NA}	{glutamate racemase}
[denovogenes]_100278	{hypothetical protein [Hymenobacter aerophilus]}	{NA}	{NA}	{NA}	{NA}	{NA}
[denovogenes]_100279	{hypothetical protein BSIG_5905, partial [Bacteroides sp. 1_1_6]}	{K16702 amsE amylovoran biosynthesis glycosyltransferase AmsE 2.4.-.- --}	{GT2 cellulose synthase (EC 2.4.1.12); chitin synthase (EC 2.4.1.16); dolichyl-phosphate &beta;-D-mannosyltransferase (EC 2.4.1.83); dolichyl-phosphate &beta;-glucosyltransferase (EC 2.4.1.117); N-acetylglucosaminyltransferase (EC 2.4.1.-); N-acetylgalactosaminyltransferase (EC 2.4.1.-); hyaluronan synthase (EC 2.4.1.212); chitin oligosaccharide synthase (EC 2.4.1.-); &beta;-1,3-glucan synthase (…	{Y1695_HAEIN Uncharacterized glycosyltransferase HI_1695 OS=Haemophilus influenzae (strain ATCC 51907 / DSM 11121 / KW20 / Rd) GN=HI_1695 PE=3 SV=2}	{NA}	{ref}
[denovogenes]_10028	{putative uncharacterized protein [Mycoplasma sp. CAG:956]}	{K08303 K08303 putative protease 3.4.-.- Human Diseases--Infectious diseases: Bacterial--Epithelial cell signaling in Helicobacter pylori infection}	{NA}	{NA}	{NA}	{ref}
[denovogenes]_100280	{hypothetical protein [Enterococcus asini]}	{NA}	{NA}	{NA}	{NA}	{NA}
[denovogenes]_100281	{transcriptional regulator [Bradyrhizobium sp. STM 3809]}	{K05818 mhpR IclR family transcriptional regulator, mhp operon transcriptional activator -- --}	{NA}	{MHPR_ECOLI Mhp operon transcriptional activator OS=Escherichia coli (strain K12) GN=mhpR PE=3 SV=2}	{NA}	{ref}
[denovogenes]_100282	{N-carbamoylputrescine amidase [Vibrio parahaemolyticus NIHCB0757]}	{K12251 aguB N-carbamoylputrescine amidase 3.5.1.53 Metabolism--Amino acid metabolism--Arginine and proline metabolism|Metabolism--Global and overview maps--Metabolic pathways}	{NA}	{AGUB_ORYSJ N-carbamoylputrescine amidase OS=Oryza sativa subsp. japonica GN=CPA PE=2 SV=1}	{NA}	{n-carbamoylputrescine amidase}
[denovogenes]_100283	{sulfate/thiosulfate transporter subunit [Variovorax paradoxus]}	{K02046 cysU sulfate transport system permease protein -- Metabolism--Energy metabolism--Sulfur metabolism|Environmental Information Processing--Membrane transport--ABC transporters}	{NA}	{CYST_NEPOL Probable sulfate transport system permease protein cysT OS=Nephroselmis olivacea GN=cysT PE=3 SV=1}	{NA}	{sulfate abc permease}
[denovogenes]_100284	{sporulation initiation inhibitor Soj [Lactobacillus fructivorans]}	{K03496 parA, soj chromosome partitioning protein -- --}	{NA}	{SOJ_BACSU Sporulation initiation inhibitor protein Soj OS=Bacillus subtilis (strain 168) GN=soj PE=1 SV=1}	{NA}	{chromosome partitioning protein}
[denovogenes]_100285	{putative uncharacterized protein [Eubacterium sp. CAG:248]}	{K07271 licD lipopolysaccharide cholinephosphotransferase 2.7.8.- --}	{NA}	{NA}	{NA}	{NA}
[denovogenes]_100286	{hypothetical protein [Clostridiaceae bacterium]}	{NA}	{NA}	{NA}	{NA}	{ref}
[denovogenes]_100287	{hypothetical protein [Batrachochytrium dendrobatidis JAM81, BATDEDRAFT_28992]}	{NA}	{NA}	{NA}	{NA}	{ref}
[denovogenes]_100288	{transketolase [Zymophilus raffinosivorans]}	{K00615 E2.2.1.1, tktA, tktB transketolase 2.2.1.1 Metabolism--Carbohydrate metabolism--Pentose phosphate pathway|Metabolism--Energy metabolism--Carbon fixation in photosynthetic organisms|Metabolism--Metabolism of terpenoids and polyketides--Biosynthesis of ansamycins|Metabolism--Global and overview maps--Metabolic pathways|Metabolism--Global and overview maps--Biosynthesis of secondary metaboli…	{NA}	{TKTN_METJA Putative transketolase N-terminal section OS=Methanocaldococcus jannaschii (strain ATCC 43067 / DSM 2661 / JAL-1 / JCM 10045 / NBRC 100440) GN=MJ0681 PE=5 SV=1}	{NA}	{NA}
[denovogenes]_100289	{GntR family transcriptional regulator [Streptomyces exfoliatus]}	{NA}	{NA}	{NA}	{NA}	{NA}
[denovogenes]_10029	{sigma-54 dependent transcriptional regulator [Clostridium sp. M62/1]}	{K02688 prpR transcriptional regulator, propionate catabolism operon regulatory protein -- --}	{NA}	{STC_CLOBE Signal-transduction and transcriptional-control protein OS=Clostridium beijerinckii GN=stc PE=3 SV=3}	{NA}	{ref}
[denovogenes]_100290	{peptidase [Paracoccus pantotrophus]}	{K03769 ppiC peptidyl-prolyl cis-trans isomerase C 5.2.1.8 --}	{NA}	{NA}	{NA}	{peptidyl-prolyl cis-trans -type}
[denovogenes]_100291	{tetratricopeptide repeat protein [Desulfovibrio piger ATCC 29098]}	{NA}	{NA}	{NA}	{NA}	{NA}
[denovogenes]_100292	{hypothetical protein [Subdoligranulum sp.]}	{NA}	{NA}	{NA}	{NA}	{NA}
[denovogenes]_100293	{3'(2'), 5'-bisphosphate nucleotidase [Alcanivorax dieselolei B5]}	{K01082 cysQ, MET22, BPNT1 3'(2'), 5'-bisphosphate nucleotidase 3.1.3.7 Metabolism--Energy metabolism--Sulfur metabolism|Metabolism--Global and overview maps--Metabolic pathways|Metabolism--Global and overview maps--Microbial metabolism in diverse environments|Metabolism--Global and overview maps--Biosynthesis of antibiotics}	{NA}	{CYSQ_SALTY 3'(2'),5'-bisphosphate nucleotidase CysQ OS=Salmonella typhimurium (strain LT2 / SGSC1412 / ATCC 700720) GN=cysQ PE=2 SV=2}	{NA}	{3 (2 ) -bisphosphate nucleotidase}
[denovogenes]_100294	{ABC transporter, permease protein [ [[Clostridium asparagiforme] DSM 15981]}	{K02034 ABC.PE.P1 peptide/nickel transport system permease protein -- Cellular Processes--Cellular community - prokaryotes--Quorum sensing}	{NA}	{DPPC_BACPE Dipeptide transport system permease protein DppC OS=Bacillus pseudofirmus (strain OF4) GN=dppC PE=3 SV=1}	{NA}	{ref}
[denovogenes]_100295	{phosphate ABC transporter substrate-binding protein [[Clostridium] mangenotii]}	{K02040 pstS phosphate transport system substrate-binding protein -- Environmental Information Processing--Membrane transport--ABC transporters|Environmental Information Processing--Signal transduction--Two-component system|Human Diseases--Infectious diseases: Bacterial--Tuberculosis}	{NA}	{NA}	{NA}	{phosphate binding protein}
[denovogenes]_100296	{MULTISPECIES: taurine ABC transporter permease [Klebsiella]}	{K15552 tauC taurine transport system permease protein -- Metabolism--Energy metabolism--Sulfur metabolism|Environmental Information Processing--Membrane transport--ABC transporters}	{NA}	{TAUC_ECOLI Taurine transport system permease protein TauC OS=Escherichia coli (strain K12) GN=tauC PE=3 SV=2}	{NA}	{taurine abc transporter permease}
[denovogenes]_100297	{conserved hypothetical protein [Desulfovibrio vulgaris]}	{NA}	{NA}	{NA}	{NA}	{NA}
[denovogenes]_100298	{MULTISPECIES: bifunctional hydroxymethylpyrimidine/phosphomethylpyrimidine kinase ThiD [Bacillus|Bacillus licheniformis|Bacillus sp.]}	{K00941 thiD hydroxymethylpyrimidine/phosphomethylpyrimidine kinase 2.7.1.49 2.7.4.7 Metabolism--Metabolism of cofactors and vitamins--Thiamine metabolism|Metabolism--Global and overview maps--Metabolic pathways}	{NA}	{THIED_GEOSL Thiamine biosynthesis bifunctional protein ThiED OS=Geobacter sulfurreducens (strain ATCC 51573 / DSM 12127 / PCA) GN=thiDE PE=3 SV=1}	{NA}	{phosphomethylpyrimidine kinase}
[denovogenes]_100299	{hypothetical protein [Pseudomonas stutzeri]}	{NA}	{NA}	{NA}	{NA}	{transcriptional regulator}
[denovogenes]_1003	{hypothetical protein [Nocardiopsis gilva]}	{K14162 dnaE2 error-prone DNA polymerase 2.7.7.7 --}	{NA}	{NA}	{NA}	{ref}
[denovogenes]_10030	{hypothetical protein [Alteromonas macleodii]}	{K00527 nrdD ribonucleoside-triphosphate reductase 1.17.4.2 Metabolism--Nucleotide metabolism--Purine metabolism|Metabolism--Nucleotide metabolism--Pyrimidine metabolism|Metabolism--Global and overview maps--Metabolic pathways}	{NA}	{NA}	{NA}	{anaerobic ribonucleoside-triphosphate reductase}
[denovogenes]_100300	{hypothetical protein [Pseudomonas aeruginosa]}	{NA}	{NA}	{NA}	{NA}	{NA}
[denovogenes]_100301	{hypothetical protein [Oscillibacter sp.]}	{NA}	{NA}	{NA}	{NA}	{NA}
[denovogenes]_100302	{stationary phase survival protein SurE [Pedobacter arcticus]}	{K03787 surE 5'-nucleotidase 3.1.3.5 Metabolism--Nucleotide metabolism--Purine metabolism|Metabolism--Nucleotide metabolism--Pyrimidine metabolism|Metabolism--Metabolism of cofactors and vitamins--Nicotinate and nicotinamide metabolism|Metabolism--Global and overview maps--Metabolic pathways|Metabolism--Global and overview maps--Biosynthesis of secondary metabolites}	{NA}	{SURE_PARD8 5'-nucleotidase SurE OS=Parabacteroides distasonis (strain ATCC 8503 / DSM 20701 / NCTC 11152) GN=surE PE=3 SV=1}	{NA}	{5 3 -nucleotidase}
[denovogenes]_100303	{diguanylate phosphodiesterase [Pectobacterium carotovorum subsp. brasiliense]}	{K03651 cpdA 3',5'-cyclic-AMP phosphodiesterase 3.1.4.53 Metabolism--Nucleotide metabolism--Purine metabolism|Cellular Processes--Cellular community - prokaryotes--Biofilm formation - Pseudomonas aeruginosa}	{NA}	{CPDA_PSEAI 3',5'-cyclic adenosine monophosphate phosphodiesterase CpdA OS=Pseudomonas aeruginosa GN=cpdA PE=1 SV=1}	{NA}	{ser threonine protein phosphatase}
[denovogenes]_100304	{ABC-type transporter, integral membrane subunit [Pelosinus fermentans]}	{K16785 ecfT energy-coupling factor transport system permease protein -- Environmental Information Processing--Membrane transport--ABC transporters}	{NA}	{ECFT_CLOK5 Energy-coupling factor transporter transmembrane protein EcfT OS=Clostridium kluyveri (strain ATCC 8527 / DSM 555 / NCIMB 10680) GN=ecfT PE=3 SV=1}	{NA}	{ref}
[denovogenes]_100305	{cobalt ABC transporter, partial [Bifidobacterium subtile]}	{K16787 ecfA2 energy-coupling factor transport system ATP-binding protein 3.6.3.- Environmental Information Processing--Membrane transport--ABC transporters}	{NA}	{NA}	{NA}	{ref}
[denovogenes]_100306	{DNA-binding helix-turn-helix protein [Olsenella profusa]}	{NA}	{NA}	{NA}	{NA}	{ref}
[denovogenes]_100307	{split soret cytochrome c precursor [Anaeromyxobacter dehalogenans]}	{NA}	{NA}	{CYCX_DESDA Split-Soret cytochrome c OS=Desulfovibrio desulfuricans (strain ATCC 27774 / DSM 6949) GN=Ddes_2150 PE=1 SV=2}	{NA}	{ref}
[denovogenes]_100308	{2, 5-diketo-D-gluconic acid reductase [Clostridium botulinum]}	{K06221 dkgA 2,5-diketo-D-gluconate reductase A 1.1.1.346 --}	{NA}	{PGFS_TRYCC Prostaglandin F synthase OS=Trypanosoma cruzi (strain CL Brener) GN=Tc00.1047053511287.49 PE=1 SV=2}	{NA}	{ref}
[denovogenes]_100309	{hypothetical protein [Bacillus cereus]}	{NA}	{NA}	{NA}	{NA}	{ref}
[denovogenes]_10031	{glutamine synthetase catalytic region [Eggerthella sp. CAG:209]}	{K01915 glnA, GLUL glutamine synthetase 6.3.1.2 Metabolism--Amino acid metabolism--Arginine biosynthesis|Metabolism--Amino acid metabolism--Alanine, aspartate and glutamate metabolism|Metabolism--Carbohydrate metabolism--Glyoxylate and dicarboxylate metabolism|Metabolism--Energy metabolism--Nitrogen metabolism|Metabolism--Global and overview maps--Metabolic pathways|Metabolism--Global and overvie…	{NA}	{GLNA3_DICDI Type-3 glutamine synthetase OS=Dictyostelium discoideum GN=glnA3 PE=1 SV=1}	{NA}	{ref}
[denovogenes]_100310	{hypothetical protein, partial [Vibrio tasmaniensis]}	{NA}	{NA}	{NA}	{NA}	{NA}
[denovogenes]_100311	{sdiA-regulated family protein [Escherichia coli 3-475-03_S1_C2]}	{NA}	{NA}	{NA}	{NA}	{esterase-like activity of phytase family protein}
[denovogenes]_100312	{Phosphatase ybhA [Dickeya solani]}	{NA}	{NA}	{YBHA_ECOLI Pyridoxal phosphate phosphatase YbhA OS=Escherichia coli (strain K12) GN=ybhA PE=1 SV=3}	{NA}	{ref}
[denovogenes]_100313	{hypothetical protein SB444474_5563, partial [Shigella boydii 4444-74]}	{NA}	{NA}	{NA}	{NA}	{ref}
[denovogenes]_100314	{hypothetical protein [Subdoligranulum sp.]}	{NA}	{NA}	{NA}	{NA}	{ref}
[denovogenes]_100315	{arginine ABC transporter ATP-binding protein [Streptomyces sp. SPB74]}	{K02028 ABC.PA.A polar amino acid transport system ATP-binding protein 3.6.3.21 --}	{NA}	{GLNQ_GEOSE Glutamine transport ATP-binding protein GlnQ OS=Geobacillus stearothermophilus GN=glnQ PE=2 SV=1}	{NA}	{ref}
[denovogenes]_100316	{LuxR family transcriptional regulator [Pseudomonas aeruginosa]}	{NA}	{NA}	{NA}	{NA}	{transcriptional regulator}
[denovogenes]_100317	{2, 5-didehydrogluconate reductase [Alicyclobacillus acidocaldarius LAA1]}	{K06221 dkgA 2,5-diketo-D-gluconate reductase A 1.1.1.346 --}	{NA}	{PGFS_TRYCC Prostaglandin F synthase OS=Trypanosoma cruzi (strain CL Brener) GN=Tc00.1047053511287.49 PE=1 SV=2}	{NA}	{ref}
[denovogenes]_100318	{cysteine sulfinate desulfinase [Mesonia mobilis]}	{K11717 sufS cysteine desulfurase / selenocysteine lyase 2.8.1.7 4.4.1.16 Metabolism--Metabolism of other amino acids--Selenocompound metabolism|Metabolism--Global and overview maps--Metabolic pathways}	{NA}	{SUFS_PECAS Cysteine desulfurase OS=Pectobacterium atrosepticum (strain SCRI 1043 / ATCC BAA-672) GN=sufS PE=3 SV=1}	{NA}	{cysteine family protein}
[denovogenes]_100319	{glycerophosphodiester phosphodiesterase [Novosphingobium acidiphilum]}	{K01126 E3.1.4.46, glpQ, ugpQ glycerophosphoryl diester phosphodiesterase 3.1.4.46 Metabolism--Lipid metabolism--Glycerophospholipid metabolism}	{NA}	{NA}	{NA}	{ref}
[denovogenes]_10032	{glycoside hydrolase [Flavobacterium daejeonense]}	{K15921 xynD arabinoxylan arabinofuranohydrolase 3.2.1.55 Metabolism--Carbohydrate metabolism--Amino sugar and nucleotide sugar metabolism}	{GH43 &beta;-xylosidase (EC 3.2.1.37); &beta;-1,3-xylosidase (EC 3.2.1.-); &alpha;-L-arabinofuranosidase (EC 3.2.1.55); arabinanase (EC 3.2.1.99); xylanase (EC 3.2.1.8); galactan 1,3-&beta;-galactosidase (EC 3.2.1.145) NA}	{NA}	{NA}	{ref}
[denovogenes]_100320	{peptidyl-prolyl cis-trans isomerase, cyclophilin-type [Staphylococcus pettenkoferi]}	{K03768 PPIB, ppiB peptidyl-prolyl cis-trans isomerase B (cyclophilin B) 5.2.1.8 --}	{NA}	{PPI1_STAS1 Putative peptidyl-prolyl cis-trans isomerase OS=Staphylococcus saprophyticus subsp. saprophyticus (strain ATCC 15305 / DSM 20229) GN=SSP1821 PE=3 SV=1}	{NA}	{peptidylprolyl isomerase}
[denovogenes]_100321	{3-hydroxyisobutyryl-CoA hydrolase [Vibrio orientalis CIP 102891 = ATCC 33934]}	{K13767 fadB enoyl-CoA hydratase 4.2.1.17 Metabolism--Lipid metabolism--Fatty acid degradation|Metabolism--Xenobiotics biodegradation and metabolism--Benzoate degradation|Metabolism--Global and overview maps--Metabolic pathways|Metabolism--Global and overview maps--Microbial metabolism in diverse environments|Metabolism--Global and overview maps--Fatty acid metabolism}	{NA}	{NA}	{NA}	{enoyl- hydratase}
[denovogenes]_100322	{D-aminopeptidase [Streptomyces sp. NRRL F-2890]}	{K16203 dppA1 D-amino peptidase 3.4.11.- --}	{NA}	{DPPA_BACSU D-aminopeptidase OS=Bacillus subtilis (strain 168) GN=dppA PE=1 SV=3}	{NA}	{NA}
[denovogenes]_100323	{hypothetical protein [Pseudomonas fulva]}	{NA}	{NA}	{NA}	{NA}	{NA}
[denovogenes]_100324	{cyclase, partial [Burkholderia bannensis]}	{NA}	{NA}	{NA}	{NA}	{ref}
[denovogenes]_100325	{PTS trehalose transporter subunit IIBC [Clostridium butyricum]}	{K02796 PTS-Man-EIID, manZ PTS system, mannose-specific IID component -- Metabolism--Carbohydrate metabolism--Fructose and mannose metabolism|Metabolism--Carbohydrate metabolism--Amino sugar and nucleotide sugar metabolism|Metabolism--Global and overview maps--Metabolic pathways|Environmental Information Processing--Membrane transport--Phosphotransferase system (PTS)}	{NA}	{PTND_ECOL6 Mannose permease IID component OS=Escherichia coli O6:H1 (strain CFT073 / ATCC 700928 / UPEC) GN=manZ PE=3 SV=1}	{NA}	{pts system iid component}
[denovogenes]_100326	{endo-1, 4-beta-xylanase Z precursor [Cytophaga fermentans DSM 9555 = JCM 21142]}	{K01070 frmB, ESD, fghA S-formylglutathione hydrolase 3.1.2.12 Metabolism--Energy metabolism--Methane metabolism|Metabolism--Global and overview maps--Microbial metabolism in diverse environments|Metabolism--Global and overview maps--Carbon metabolism}	{CE1 acetyl xylan esterase (EC 3.1.1.72); cinnamoyl esterase (EC 3.1.1.-); feruloyl esterase (EC 3.1.1.73); carboxylesterase (EC 3.1.1.1); S-formylglutathione hydrolase (EC 3.1.2.12) Family CE1 also contains lots of other esterases such as PHB depolymerases.}	{NA}	{NA}	{esterase family protein}
[denovogenes]_100327	{ABC transporter, partial [Gemmatimonadetes bacterium JGI 0000112-M07]}	{K01992 ABC-2.P ABC-2 type transport system permease protein -- --}	{NA}	{NA}	{NA}	{ref}
[denovogenes]_100328	{hypothetical protein HMPREF1086_02075 [ [[Clostridium] clostridioforme 90B1]}	{K02771 PTS-Fru1-EIID, levG PTS system, fructose-specific IID component -- Metabolism--Carbohydrate metabolism--Fructose and mannose metabolism|Environmental Information Processing--Membrane transport--Phosphotransferase system (PTS)}	{NA}	{NA}	{NA}	{pts fructose transporter subunit iid}
[denovogenes]_100329	{conserved hypothetical protein [Microscilla marina]}	{NA}	{NA}	{NA}	{NA}	{acyltransferase family protein}
[denovogenes]_10033	{transketolase [Bacillus massiliosenegalensis]}	{K00615 E2.2.1.1, tktA, tktB transketolase 2.2.1.1 Metabolism--Carbohydrate metabolism--Pentose phosphate pathway|Metabolism--Energy metabolism--Carbon fixation in photosynthetic organisms|Metabolism--Metabolism of terpenoids and polyketides--Biosynthesis of ansamycins|Metabolism--Global and overview maps--Metabolic pathways|Metabolism--Global and overview maps--Biosynthesis of secondary metaboli…	{NA}	{TKTC_SOLTU Transketolase, chloroplastic OS=Solanum tuberosum PE=2 SV=1}	{NA}	{transketolase}
[denovogenes]_100330	{UDP pyrophosphate phosphatase [Bacillus thuringiensis]}	{K06153 bacA undecaprenyl-diphosphatase 3.6.1.27 Metabolism--Glycan biosynthesis and metabolism--Peptidoglycan biosynthesis}	{NA}	{UPPP_CITK8 Undecaprenyl-diphosphatase OS=Citrobacter koseri (strain ATCC BAA-895 / CDC 4225-83 / SGSC4696) GN=uppP PE=3 SV=1}	{baca Undecaprenyl pyrophosphate phosphatase, which consists in the sequestration of Undecaprenyl pyrophosphate. }	{undecaprenyl-diphosphatase}
[denovogenes]_100331	{RNA methyltransferase [Lysinibacillus sphaericus]}	{K06442 tlyA 23S rRNA (cytidine1920-2'-O)/16S rRNA (cytidine1409-2'-O)-methyltransferase 2.1.1.226 2.1.1.227 --}	{NA}	{YQXC_BACSU Putative rRNA methyltransferase YqxC OS=Bacillus subtilis (strain 168) GN=yqxC PE=3 SV=3}	{NA}	{ref}
[denovogenes]_100332	{putative uncharacterized protein [Clostridium sp. CAG:492]}	{NA}	{NA}	{NA}	{NA}	{NA}
[denovogenes]_100333	{phosphoglycolate phosphatase [Moritella viscosa]}	{K01091 gph phosphoglycolate phosphatase 3.1.3.18 Metabolism--Carbohydrate metabolism--Glyoxylate and dicarboxylate metabolism|Metabolism--Global and overview maps--Metabolic pathways|Metabolism--Global and overview maps--Biosynthesis of secondary metabolites|Metabolism--Global and overview maps--Biosynthesis of antibiotics}	{NA}	{GPH1_PSEAE Phosphoglycolate phosphatase 1 OS=Pseudomonas aeruginosa (strain ATCC 15692 / PAO1 / 1C / PRS 101 / LMG 12228) GN=gph1 PE=3 SV=1}	{NA}	{phosphoglycolate phosphatase 1}
[denovogenes]_100334	{hypothetical protein [Parabacteroides gordonii]}	{NA}	{NA}	{NA}	{NA}	{NA}
[denovogenes]_100335	{AP endonuclease, family 2 [Clostridium sp. MSTE9]}	{NA}	{NA}	{NA}	{NA}	{NA}
[denovogenes]_100336	{CAAX protease self-immunity family protein [Pseudomonas sp. P482]}	{K07052 K07052 uncharacterized protein -- --}	{NA}	{NA}	{NA}	{caax amino protease}
[denovogenes]_100337	{hypothetical protein [Vibrio ezurae]}	{NA}	{NA}	{NA}	{NA}	{NA}
[denovogenes]_100338	{Transketolase, thiamine diphosphate binding domain protein [ [[Clostridium] hylemonae]}	{K00615 E2.2.1.1, tktA, tktB transketolase 2.2.1.1 Metabolism--Carbohydrate metabolism--Pentose phosphate pathway|Metabolism--Energy metabolism--Carbon fixation in photosynthetic organisms|Metabolism--Metabolism of terpenoids and polyketides--Biosynthesis of ansamycins|Metabolism--Global and overview maps--Metabolic pathways|Metabolism--Global and overview maps--Biosynthesis of secondary metaboli…	{NA}	{TKTN_METJA Putative transketolase N-terminal section OS=Methanocaldococcus jannaschii (strain ATCC 43067 / DSM 2661 / JAL-1 / JCM 10045 / NBRC 100440) GN=MJ0681 PE=5 SV=1}	{NA}	{ref}
[denovogenes]_100339	{hypothetical protein [Bacteroides fragilis str. 3397 T10, M080_4906]}	{NA}	{NA}	{NA}	{NA}	{NA}
[denovogenes]_10034	{VCBS protein [Salmonella enterica subsp. enterica serovar Gallinarum/pullorum str. FCAV198]}	{K20276 bapA large repetitive protein -- Cellular Processes--Cellular community - prokaryotes--Quorum sensing}	{NA}	{NA}	{NA}	{NA}
[denovogenes]_100340	{hypothetical protein [Collinsella tanakaei]}	{NA}	{NA}	{NA}	{NA}	{NA}
[denovogenes]_100341	{PTS system sorbose-specific iic component [Erysipelotrichaceae bacterium 3_1_53]}	{K02795 PTS-Man-EIIC, manY PTS system, mannose-specific IIC component -- Metabolism--Carbohydrate metabolism--Fructose and mannose metabolism|Metabolism--Carbohydrate metabolism--Amino sugar and nucleotide sugar metabolism|Metabolism--Global and overview maps--Metabolic pathways|Environmental Information Processing--Membrane transport--Phosphotransferase system (PTS)}	{NA}	{NA}	{NA}	{ref}
[denovogenes]_100342	{Protein virD4 [Streptococcus tigurinus]}	{K03205 virD4, lvhD4 type IV secretion system protein VirD4 -- Environmental Information Processing--Membrane transport--Bacterial secretion system}	{NA}	{NA}	{NA}	{ref}
[denovogenes]_100343	{hypothetical protein [Enterococcus phage IME-EFm1, IME_034]}	{NA}	{NA}	{NA}	{NA}	{NA}
[denovogenes]_100344	{peptidylprolyl isomerase A [Sporocytophaga myxococcoides]}	{K03768 PPIB, ppiB peptidyl-prolyl cis-trans isomerase B (cyclophilin B) 5.2.1.8 --}	{NA}	{NA}	{NA}	{ref}
[denovogenes]_100345	{Muramoyltetrapeptide carboxypeptidase [Burkholderia sp. H160]}	{K01297 ldcA muramoyltetrapeptide carboxypeptidase 3.4.17.13 --}	{NA}	{LDCA_ECOL6 Murein tetrapeptide carboxypeptidase OS=Escherichia coli O6:H1 (strain CFT073 / ATCC 700928 / UPEC) GN=ldcA PE=3 SV=1}	{NA}	{murein tetrapeptide carboxypeptidase}
[denovogenes]_100346	{transcriptional regulator, AraC family [Shuttleworthia satelles DSM 14600]}	{NA}	{NA}	{NA}	{NA}	{ref}
[denovogenes]_100347	{multi-copper polyphenol oxidoreductase laccase [Bacteroides sp. CAG:709]}	{K05810 yfiH laccase domain-containing protein -- --}	{NA}	{NA}	{NA}	{NA}
[denovogenes]_100348	{xylulose 5-phosphate 3-epimerase [Pectobacterium carotovorum subsp. odoriferum]}	{K03079 ulaE, sgaU L-ribulose-5-phosphate 3-epimerase 5.1.3.22 Metabolism--Carbohydrate metabolism--Ascorbate and aldarate metabolism|Metabolism--Global and overview maps--Metabolic pathways|Metabolism--Global and overview maps--Microbial metabolism in diverse environments}	{NA}	{SGBU_ECOLI Putative L-ribulose-5-phosphate 3-epimerase SgbU OS=Escherichia coli (strain K12) GN=sgbU PE=3 SV=2}	{NA}	{ref}
[denovogenes]_100349	{tRNA/rRNA methyltransferase (SpoU) [Bifidobacterium pullorum]}	{K03437 spoU RNA methyltransferase, TrmH family -- --}	{NA}	{NA}	{NA}	{ref}
[denovogenes]_10035	{elongation factor G [Nocardiopsis valliformis]}	{K02355 fusA, GFM, EFG elongation factor G -- --}	{NA}	{EFGL_MYCTO Elongation factor G-like protein OS=Mycobacterium tuberculosis (strain CDC 1551 / Oshkosh) GN=MT0128 PE=3 SV=1}	{NA}	{ref}
[denovogenes]_100350	{PTS mannose transporter subunit IID [Streptococcus devriesei]}	{K19509 PTS-Gfr-EIID, gfrD PTS system, fructoselysine/glucoselysine-specific IID component -- Environmental Information Processing--Membrane transport--Phosphotransferase system (PTS)}	{NA}	{NA}	{NA}	{pts mannose fructose sorbose iid component}
[denovogenes]_100351	{putative uncharacterized protein [Clostridium hathewayi CAG:224]}	{NA}	{NA}	{NA}	{NA}	{ref}
[denovogenes]_100352	{PEP synthetase regulatory protein [Actinobacillus suis]}	{K09773 ppsR [pyruvate, water dikinase]-phosphate phosphotransferase / [pyruvate, water dikinase] kinase 2.7.4.28 2.7.11.33 --}	{NA}	{PSRP_PSEAE Putative phosphoenolpyruvate synthase regulatory protein OS=Pseudomonas aeruginosa (strain ATCC 15692 / PAO1 / 1C / PRS 101 / LMG 12228) GN=PA1769 PE=3 SV=1}	{NA}	{pep synthetase regulatory protein}
[denovogenes]_100353	{hypothetical protein HMPREF1093_01588 [ [[Clostridium] hathewayi 12489931]}	{NA}	{NA}	{NA}	{NA}	{ref}
[denovogenes]_100354	{NA}	{NA}	{NA}	{NA}	{NA}	{NA}
[denovogenes]_100355	{undecaprenyl-diphosphatase [Burkholderia sp. RPE67]}	{K06153 bacA undecaprenyl-diphosphatase 3.6.1.27 Metabolism--Glycan biosynthesis and metabolism--Peptidoglycan biosynthesis}	{NA}	{UPPP_PSEAE Undecaprenyl-diphosphatase OS=Pseudomonas aeruginosa (strain ATCC 15692 / PAO1 / 1C / PRS 101 / LMG 12228) GN=uppP PE=3 SV=1}	{baca Undecaprenyl pyrophosphate phosphatase, which consists in the sequestration of Undecaprenyl pyrophosphate. }	{undecaprenyl-diphosphatase}
[denovogenes]_100356	{hypothetical protein, partial [Corynebacterium lubricantis]}	{NA}	{NA}	{NA}	{NA}	{ref}
[denovogenes]_100357	{L-1, 2-propanediol oxidoreductase [[Clostridium] aerotolerans]}	{K00048 fucO lactaldehyde reductase 1.1.1.77 Metabolism--Carbohydrate metabolism--Glyoxylate and dicarboxylate metabolism|Metabolism--Carbohydrate metabolism--Propanoate metabolism|Metabolism--Global and overview maps--Microbial metabolism in diverse environments}	{NA}	{FUCO_ECOLI Lactaldehyde reductase OS=Escherichia coli (strain K12) GN=fucO PE=1 SV=2}	{NA}	{lactaldehyde reductase}
[denovogenes]_100358	{sirohydrochlorin cobaltochelatase [Klebsiella oxytoca]}	{K02190 cbiK sirohydrochlorin cobaltochelatase 4.99.1.3 Metabolism--Metabolism of cofactors and vitamins--Porphyrin and chlorophyll metabolism|Metabolism--Global and overview maps--Metabolic pathways}	{NA}	{NA}	{NA}	{ref}
[denovogenes]_100359	{hypothetical protein [Desulfitobacterium hafniense]}	{K16868 tehB tellurite methyltransferase 2.1.1.265 --}	{NA}	{NA}	{NA}	{ref}
[denovogenes]_10036	{flagellar biosynthesis protein FlhA [Pseudomonas mendocina]}	{K02400 flhA flagellar biosynthesis protein FlhA -- Cellular Processes--Cell motility--Flagellar assembly}	{NA}	{LFHA_ECO44 Putative flagellar export/assembly protein LfhA OS=Escherichia coli O44:H18 (strain 042 / EAEC) GN=lfhA PE=3 SV=1}	{NA}	{flagellar biosynthesis protein}
[denovogenes]_100360	{hypothetical protein [Robinsoniella sp. KNHs210]}	{NA}	{NA}	{NA}	{NA}	{ref}
[denovogenes]_100361	{NA}	{NA}	{NA}	{NA}	{NA}	{NA}
[denovogenes]_100362	{GTPase Era [Enterovibrio norvegicus]}	{K03595 era GTPase -- --}	{NA}	{ERA_ESCF3 GTPase Era OS=Escherichia fergusonii (strain ATCC 35469 / DSM 13698 / CDC 0568-73) GN=era PE=3 SV=1}	{NA}	{gtp-binding protein era}
[denovogenes]_100363	{Putative alpha-glucuronidase A [Fusarium oxysporum f. sp. cubense race 1]}	{K01235 aguA alpha-glucuronidase 3.2.1.139 --}	{GH67 &alpha;-glucuronidase (EC 3.2.1.139); xylan &alpha;-1,2-glucuronidase (EC 3.2.1.131) NA}	{AGUA_THEMA Xylan alpha-(1->2)-glucuronosidase OS=Thermotoga maritima (strain ATCC 43589 / MSB8 / DSM 3109 / JCM 10099) GN=aguA PE=1 SV=2}	{NA}	{ref}
[denovogenes]_100364	{hypothetical protein [Nitrincola sp. AK23, D791_02076]}	{NA}	{NA}	{NA}	{NA}	{NA}
[denovogenes]_100365	{calcium-translocating P-type ATPase PMCA-type [Clostridium sp. CAG:448]}	{K05850 ATP2B Ca2+ transporting ATPase, plasma membrane 3.6.3.8 Environmental Information Processing--Signal transduction--Calcium signaling pathway|Environmental Information Processing--Signal transduction--cGMP-PKG signaling pathway|Environmental Information Processing--Signal transduction--cAMP signaling pathway|Organismal Systems--Circulatory system--Adrenergic signaling in cardiomyocytes|Org…	{NA}	{NA}	{NA}	{ref}
[denovogenes]_100366	{exodeoxyribonuclease VIII, partial [Escherichia coli]}	{K10906 recE exodeoxyribonuclease VIII 3.1.11.- --}	{NA}	{NA}	{NA}	{NA}
[denovogenes]_100367	{peptidylprolyl isomerase A (peptidyl-prolyl cis-trans isomerase) [uncultured bacterium]}	{K03768 PPIB, ppiB peptidyl-prolyl cis-trans isomerase B (cyclophilin B) 5.2.1.8 --}	{NA}	{NA}	{NA}	{ref}
[denovogenes]_100368	{hypothetical protein [Methylohalobius crimeensis]}	{NA}	{NA}	{NA}	{NA}	{ref}
[denovogenes]_100369	{ABC transporter ATP-binding protein [Tetragenococcus halophilus]}	{K01990 ABC-2.A ABC-2 type transport system ATP-binding protein -- --}	{NA}	{NA}	{NA}	{ref}
[denovogenes]_10037	{hypothetical protein [Subdoligranulum sp.]}	{NA}	{NA}	{NA}	{NA}	{ref}
[denovogenes]_100370	{ATP/GTP-binding protein [Bacteroides sp. 3_1_19]}	{NA}	{NA}	{NA}	{NA}	{NA}
[denovogenes]_100371	{response regulator receiver domain protein, partial [, partial [[Clostridium asparagiforme] DSM 15981]}	{K20974 K20974 two-component system, sensor histidine kinase 2.7.13.3 Environmental Information Processing--Signal transduction--Two-component system|Cellular Processes--Cellular community - prokaryotes--Biofilm formation - Pseudomonas aeruginosa}	{NA}	{NA}	{NA}	{ref}
[denovogenes]_100372	{xylose isomerase [Escherichia coli]}	{NA}	{NA}	{NA}	{NA}	{NA}
[denovogenes]_100373	{transketolase [Bacillus cereus]}	{K00615 E2.2.1.1, tktA, tktB transketolase 2.2.1.1 Metabolism--Carbohydrate metabolism--Pentose phosphate pathway|Metabolism--Energy metabolism--Carbon fixation in photosynthetic organisms|Metabolism--Metabolism of terpenoids and polyketides--Biosynthesis of ansamycins|Metabolism--Global and overview maps--Metabolic pathways|Metabolism--Global and overview maps--Biosynthesis of secondary metaboli…	{NA}	{TKT_BACHD Transketolase OS=Bacillus halodurans (strain ATCC BAA-125 / DSM 18197 / FERM 7344 / JCM 9153 / C-125) GN=tkt PE=3 SV=1}	{NA}	{ref}
[denovogenes]_100374	{diaminopimelate decarboxylase [Actinobacillus minor]}	{K01586 lysA diaminopimelate decarboxylase 4.1.1.20 Metabolism--Amino acid metabolism--Lysine biosynthesis|Metabolism--Global and overview maps--Metabolic pathways|Metabolism--Global and overview maps--Biosynthesis of secondary metabolites|Metabolism--Global and overview maps--Microbial metabolism in diverse environments|Metabolism--Global and overview maps--Biosynthesis of antibiotics|Metabolism…	{NA}	{DCDA_BACTN Diaminopimelate decarboxylase OS=Bacteroides thetaiotaomicron (strain ATCC 29148 / DSM 2079 / NCTC 10582 / E50 / VPI-5482) GN=lysA PE=3 SV=1}	{NA}	{diaminopimelate decarboxylase}
[denovogenes]_100375	{rhamnulokinase [Granulicatella elegans]}	{K00848 rhaB rhamnulokinase 2.7.1.5 Metabolism--Carbohydrate metabolism--Pentose and glucuronate interconversions|Metabolism--Carbohydrate metabolism--Fructose and mannose metabolism|Metabolism--Global and overview maps--Microbial metabolism in diverse environments}	{NA}	{NA}	{NA}	{ref}
[denovogenes]_100376	{hypothetical protein [Clostridiales bacterium VE202-27]}	{NA}	{NA}	{NA}	{NA}	{NA}
[denovogenes]_100377	{hypothetical protein [Bacteroides xylanisolvens]}	{NA}	{NA}	{NA}	{NA}	{NA}
[denovogenes]_100378	{2, 5-diketo-D-gluconate reductase B [Salmonella enterica]}	{K06222 dkgB 2,5-diketo-D-gluconate reductase B 1.1.1.346 --}	{NA}	{DKGB_SALTY 2,5-diketo-D-gluconic acid reductase B OS=Salmonella typhimurium (strain LT2 / SGSC1412 / ATCC 700720) GN=dkgB PE=3 SV=1}	{NA}	{-diketo-d-gluconate reductase b}
[denovogenes]_100379	{thiF family protein [Coprobacillus sp. CAG:235]}	{K03148 thiF sulfur carrier protein ThiS adenylyltransferase 2.7.7.73 Metabolism--Metabolism of cofactors and vitamins--Thiamine metabolism|Metabolism--Global and overview maps--Metabolic pathways|Genetic Information Processing--Folding, sorting and degradation--Sulfur relay system}	{NA}	{NA}	{NA}	{ref}
[denovogenes]_10038	{ATP-dependent zinc metalloprotease FtsH [Anoxybacillus flavithermus]}	{K03798 ftsH, hflB cell division protease FtsH 3.4.24.- --}	{NA}	{FTSH1_THEPX ATP-dependent zinc metalloprotease FtsH 1 OS=Thermoanaerobacter sp. (strain X514) GN=ftsH1 PE=3 SV=1}	{NA}	{ref}
[denovogenes]_100380	{aldehyde oxidase and xanthine dehydrogenase, molybdopterin binding domain protein [ [[Clostridium asparagiforme] DSM 15981]}	{NA}	{NA}	{NA}	{NA}	{ref}
[denovogenes]_100381	{esterase [Caldilinea aerophila]}	{K03930 estA putative tributyrin esterase 3.1.1.- --}	{CE1 acetyl xylan esterase (EC 3.1.1.72); cinnamoyl esterase (EC 3.1.1.-); feruloyl esterase (EC 3.1.1.73); carboxylesterase (EC 3.1.1.1); S-formylglutathione hydrolase (EC 3.1.2.12) Family CE1 also contains lots of other esterases such as PHB depolymerases.}	{NA}	{NA}	{NA}
[denovogenes]_100382	{transketolase [Zymophilus raffinosivorans]}	{K00615 E2.2.1.1, tktA, tktB transketolase 2.2.1.1 Metabolism--Carbohydrate metabolism--Pentose phosphate pathway|Metabolism--Energy metabolism--Carbon fixation in photosynthetic organisms|Metabolism--Metabolism of terpenoids and polyketides--Biosynthesis of ansamycins|Metabolism--Global and overview maps--Metabolic pathways|Metabolism--Global and overview maps--Biosynthesis of secondary metaboli…	{NA}	{TKTN_METJA Putative transketolase N-terminal section OS=Methanocaldococcus jannaschii (strain ATCC 43067 / DSM 2661 / JAL-1 / JCM 10045 / NBRC 100440) GN=MJ0681 PE=5 SV=1}	{NA}	{ref}
[denovogenes]_100383	{hypothetical protein Q606_CBAC00269G0002, partial [Intestinibacter bartlettii DORA_8_9]}	{K03458 TC.NCS2 nucleobase:cation symporter-2, NCS2 family -- --}	{NA}	{NA}	{NA}	{ref}
[denovogenes]_100384	{AroE [Escherichia coli]}	{K00014 aroE shikimate dehydrogenase 1.1.1.25 Metabolism--Amino acid metabolism--Phenylalanine, tyrosine and tryptophan biosynthesis|Metabolism--Global and overview maps--Metabolic pathways|Metabolism--Global and overview maps--Biosynthesis of secondary metabolites|Metabolism--Global and overview maps--Biosynthesis of antibiotics|Metabolism--Global and overview maps--Biosynthesis of amino acids}	{NA}	{AROE_ECOSE Shikimate dehydrogenase (NADP(+)) OS=Escherichia coli (strain SE11) GN=aroE PE=3 SV=1}	{NA}	{shikimate dehydrogenase}
[denovogenes]_100385	{Lactate dehydrogenase-like 2-hydroxyacid dehydrogenase [Lactobacillus paracasei]}	{K00018 hprA glycerate dehydrogenase 1.1.1.29 Metabolism--Amino acid metabolism--Glycine, serine and threonine metabolism|Metabolism--Carbohydrate metabolism--Glyoxylate and dicarboxylate metabolism|Metabolism--Energy metabolism--Methane metabolism|Metabolism--Global and overview maps--Metabolic pathways|Metabolism--Global and overview maps--Biosynthesis of secondary metabolites|Metabolism--Globa…	{NA}	{DHGY_METEA Glycerate dehydrogenase OS=Methylobacterium extorquens (strain ATCC 14718 / DSM 1338 / AM1) GN=hprA PE=1 SV=3}	{NA}	{glycerate dehydrogenase}
[denovogenes]_100386	{sugar ABC transporter permease [Bacillus hemicellulosilyticus JCM 9152]}	{K02026 ABC.MS.P1 multiple sugar transport system permease protein -- --}	{NA}	{NA}	{NA}	{ref}
[denovogenes]_100387	{nusB: transcription antitermination factor NusB [Rubrobacter radiotolerans]}	{K03625 nusB N utilization substance protein B -- --}	{NA}	{NUSB_CLOPH N utilization substance protein B homolog OS=Clostridium phytofermentans (strain ATCC 700394 / DSM 18823 / ISDg) GN=nusB PE=3 SV=1}	{NA}	{transcription antitermination factor}
[denovogenes]_100388	{membrane protein [Vibrio maritimus]}	{NA}	{NA}	{NA}	{NA}	{ref}
[denovogenes]_100389	{putative uncharacterized protein [Lachnospiraceae bacterium CAG:215]}	{K13542 cobA-hemD uroporphyrinogen III methyltransferase / synthase 2.1.1.107 4.2.1.75 Metabolism--Metabolism of cofactors and vitamins--Porphyrin and chlorophyll metabolism|Metabolism--Global and overview maps--Metabolic pathways|Metabolism--Global and overview maps--Biosynthesis of secondary metabolites}	{NA}	{NA}	{NA}	{ref}
[denovogenes]_10039	{hypothetical protein [Porphyromonas sp. 31_2, HMPREF1002_02765]}	{NA}	{NA}	{NA}	{NA}	{ref}
[denovogenes]_100390	{serine/threonine protein kinase [Chloroflexus sp. Y-396-1]}	{NA}	{NA}	{NA}	{NA}	{serine threonine protein kinase}
[denovogenes]_100391	{hypothetical protein [Yersinia mollaretii]}	{NA}	{NA}	{YECE_ECOLI UPF0759 protein YecE OS=Escherichia coli (strain K12) GN=yecE PE=1 SV=4}	{NA}	{NA}
[denovogenes]_100392	{hypothetical protein [Roseburia intestinalis]}	{NA}	{NA}	{NA}	{NA}	{conjugative transposon protein}
[denovogenes]_100393	{transporter [[Clostridium] aminophilum]}	{NA}	{NA}	{NA}	{NA}	{ref}
[denovogenes]_100394	{d-alanyl-D-alanine carboxypeptidase [Clostridium sp. CAG:567]}	{K07258 dacC, dacA, dacD D-alanyl-D-alanine carboxypeptidase (penicillin-binding protein 5/6) 3.4.16.4 Metabolism--Glycan biosynthesis and metabolism--Peptidoglycan biosynthesis|Metabolism--Global and overview maps--Metabolic pathways}	{NA}	{NA}	{NA}	{ref}
[denovogenes]_100395	{NA}	{NA}	{NA}	{NA}	{NA}	{ref}
[denovogenes]_100396	{sugar ABC transporter permease [Clostridium hathewayi CAG:224]}	{K10241 cebF cellobiose transport system permease protein -- Environmental Information Processing--Membrane transport--ABC transporters}	{NA}	{NA}	{NA}	{ref}
[denovogenes]_100397	{Zn-dependent alcohol dehydrogenase [Marinobacter sp. ELB17]}	{K13979 yahK uncharacterized zinc-type alcohol dehydrogenase-like protein 1.-.-.- --}	{NA}	{ADHA_BACSU Probable formaldehyde dehydrogenase AdhA OS=Bacillus subtilis (strain 168) GN=adhA PE=2 SV=1}	{NA}	{alcohol dehydrogenase}
[denovogenes]_100398	{biotin-lipoyl like family protein, partial [Bacteroides fragilis str. S6L3]}	{NA}	{NA}	{NA}	{NA}	{efflux rnd mfp subunit}
[denovogenes]_100399	{GTP-binding protein Era-like-protein [Cyclobacterium marinum DSM 745]}	{K03595 era GTPase -- --}	{NA}	{ERA_AMOA5 GTPase Era OS=Amoebophilus asiaticus (strain 5a2) GN=era PE=3 SV=1}	{NA}	{gtp-binding protein era}
[denovogenes]_1004	{hypothetical protein [Acinetobacter sp.]}	{NA}	{NA}	{NA}	{NA}	{NA}
[denovogenes]_10040	{histidine kinase [Bacteroides fragilis]}	{NA}	{NA}	{NA}	{NA}	{his kinase a domain protein}
[denovogenes]_100400	{PF14478 domain protein [Eubacterium sulci ATCC 35585]}	{NA}	{NA}	{NA}	{NA}	{NA}
[denovogenes]_100401	{alpha-L-fucosidase [Akkermansia muciniphila CAG:154]}	{K01206 FUCA alpha-L-fucosidase 3.2.1.51 Metabolism--Glycan biosynthesis and metabolism--Other glycan degradation}	{GH29 &alpha;-L-fucosidase (EC 3.2.1.51) NA}	{NA}	{NA}	{ref}
[denovogenes]_100402	{putative uncharacterized protein [Clostridium sp. CAG:7]}	{NA}	{NA}	{NA}	{NA}	{ref}
[denovogenes]_100403	{virulence-associated protein E, partial [Tannerella sp. oral taxon BU063 isolate Cell 8/11]}	{NA}	{NA}	{NA}	{NA}	{NA}
[denovogenes]_100404	{NA}	{NA}	{NA}	{NA}	{NA}	{NA}
[denovogenes]_100405	{transcriptional regulator, LacI family [Mitsuokella sp.]}	{K03484 scrR LacI family transcriptional regulator, sucrose operon repressor -- --}	{NA}	{NA}	{NA}	{ref}
[denovogenes]_100406	{NA}	{NA}	{NA}	{NA}	{NA}	{NA}
[denovogenes]_100407	{integrase [Bradyrhizobium sp. WSM3983]}	{K07497 K07497 putative transposase -- --}	{NA}	{NA}	{NA}	{integrase core domain protein}
[denovogenes]_100408	{hypothetical protein N880_33985, partial [Bacillus sp. EGD-AK10]}	{NA}	{NA}	{NA}	{NA}	{NA}
[denovogenes]_100409	{chaperone [Klebsiella pneumoniae]}	{K04046 yegD hypothetical chaperone protein -- --}	{NA}	{YEGD_ECOLI Uncharacterized chaperone protein YegD OS=Escherichia coli (strain K12) GN=yegD PE=3 SV=2}	{NA}	{NA}
[denovogenes]_10041	{putative X-Pro dipeptidyl-peptidase [Lactobacillus oryzae JCM 18671]}	{K06978 K06978 uncharacterized protein -- --}	{NA}	{NA}	{NA}	{ref}
[denovogenes]_100410	{hypothetical protein HMPREF1093_00322 [ [[Clostridium] hathewayi]}	{NA}	{NA}	{NA}	{NA}	{gb}
[denovogenes]_100411	{hypothetical protein [Lachnospiraceae bacterium V9D3004]}	{NA}	{NA}	{NA}	{NA}	{ref}
[denovogenes]_100412	{NA}	{NA}	{NA}	{NA}	{NA}	{ref}
[denovogenes]_100413	{membrane protein, partial [Fusobacterium sp. CM21]}	{K04088 hflK membrane protease subunit HflK 3.4.-.- --}	{NA}	{NA}	{NA}	{ref}
[denovogenes]_100414	{periplasmic binding s and sugar binding domain of LacI family protein [Clostridium difficile|Peptoclostridium difficile]}	{NA}	{NA}	{NA}	{NA}	{periplasmic binding s and sugar binding domain of family protein}
[denovogenes]_100415	{Hypothetical integral membrane protein [Lactobacillus sakei subsp. sakei 23K]}	{NA}	{NA}	{NA}	{NA}	{ref}
[denovogenes]_100416	{PPIC-type PPIASE domain protein, partial [Bacteroides fragilis str. 3397 T10]}	{K03771 surA peptidyl-prolyl cis-trans isomerase SurA 5.2.1.8 --}	{NA}	{NA}	{NA}	{ref}
[denovogenes]_100417	{putative ribokinase [ [[Clostridium asparagiforme] DSM 15981]}	{NA}	{NA}	{NA}	{NA}	{ref}
[denovogenes]_100418	{dTDP-4-dehydrorhamnose reductase [Burkholderia vietnamiensis]}	{K00067 rfbD, rmlD dTDP-4-dehydrorhamnose reductase 1.1.1.133 Metabolism--Biosynthesis of other secondary metabolites--Streptomycin biosynthesis|Metabolism--Metabolism of terpenoids and polyketides--Polyketide sugar unit biosynthesis|Metabolism--Global and overview maps--Biosynthesis of antibiotics}	{NA}	{RMLD_ECOLI dTDP-4-dehydrorhamnose reductase OS=Escherichia coli (strain K12) GN=rfbD PE=3 SV=2}	{NA}	{dtdp-4-dehydrorhamnose reductase}
[denovogenes]_100419	{iron-sulfur cluster-binding protein [Clostridium botulinum]}	{NA}	{NA}	{NA}	{NA}	{ref}
[denovogenes]_10042	{hypothetical protein, partial [Prevotella sp. P6B1]}	{NA}	{NA}	{NA}	{NA}	{NA}
[denovogenes]_100420	{hypothetical protein [Sphingobium ummariense RL-3, M529_13105]}	{NA}	{NA}	{YGHO_ECOLI Putative uncharacterized protein YghO (Fragment) OS=Escherichia coli (strain K12) GN=yghO PE=5 SV=2}	{NA}	{transcriptional regulator}
[denovogenes]_100421	{thiamine biosynthesis lipoprotein [Enterococcus faecium EnGen0263]}	{K03734 apbE FAD:protein FMN transferase 2.7.1.180 --}	{NA}	{NA}	{NA}	{NA}
[denovogenes]_100422	{peptidase, U32 family [Providencia alcalifaciens]}	{NA}	{NA}	{YHBV_ECOLI Uncharacterized protein YhbV OS=Escherichia coli (strain K12) GN=yhbV PE=4 SV=2}	{NA}	{gb}
[denovogenes]_100423	{cardiolipin synthetase [Vibrio sp. 712i1]}	{K06131 clsA_B cardiolipin synthase A/B 2.7.8.- Metabolism--Lipid metabolism--Glycerophospholipid metabolism|Metabolism--Global and overview maps--Metabolic pathways}	{NA}	{CLSA_PROMH Cardiolipin synthase A OS=Proteus mirabilis (strain HI4320) GN=clsA PE=3 SV=1}	{NA}	{cardiolipin synthetase}
[denovogenes]_100424	{LacI family transcriptional regulator, repressor for deo operon, udp, cdd, tsx, nupC, and nupG [Vibrio cholerae|Vibrio mimicus]}	{K02529 lacI, galR LacI family transcriptional regulator -- --}	{NA}	{NA}	{NA}	{ref}
[denovogenes]_100425	{hypothetical protein [Anaerococcus tetradius]}	{NA}	{NA}	{NA}	{NA}	{ref}
[denovogenes]_100426	{N5-glutamine S-adenosyl-L-methionine-dependent methyltransferase [Proteus mirabilis]}	{K02493 hemK, prmC, HEMK release factor glutamine methyltransferase 2.1.1.297 --}	{NA}	{PRMC_SHIDS Release factor glutamine methyltransferase OS=Shigella dysenteriae serotype 1 (strain Sd197) GN=prmC PE=3 SV=1}	{NA}	{ref}
[denovogenes]_100427	{hypothetical protein [Alistipes senegalensis]}	{NA}	{NA}	{NA}	{NA}	{NA}
[denovogenes]_100428	{hypothetical protein Lpp219_07036, partial [Lactobacillus paracasei subsp. paracasei Lpp219]}	{NA}	{NA}	{NA}	{NA}	{NA}
[denovogenes]_100429	{ribonuclease III [Bizionia argentinensis]}	{K03685 rnc, DROSHA, RNT1 ribonuclease III 3.1.26.3 Genetic Information Processing--Translation--Ribosome biogenesis in eukaryotes|Human Diseases--Cancers: Overview--Proteoglycans in cancer}	{NA}	{RNC_BACTN Ribonuclease 3 OS=Bacteroides thetaiotaomicron (strain ATCC 29148 / DSM 2079 / NCTC 10582 / E50 / VPI-5482) GN=rnc PE=3 SV=2}	{NA}	{ref}
[denovogenes]_10043	{SusC-like TonB-dependent receptor [Flavobacterium johnsoniae UW101]}	{NA}	{NA}	{NA}	{NA}	{ref}
[denovogenes]_100430	{HAMP domain protein [Marvinbryantia formatexigens DSM 14469]}	{NA}	{NA}	{NA}	{NA}	{ref}
[denovogenes]_100431	{hypothetical protein [Firmicutes bacterium]}	{K01572 oadB oxaloacetate decarboxylase, beta subunit 4.1.1.3 Metabolism--Carbohydrate metabolism--Pyruvate metabolism|Metabolism--Global and overview maps--Metabolic pathways}	{NA}	{GCDB_ACIFV Glutaconyl-CoA decarboxylase subunit beta OS=Acidaminococcus fermentans (strain ATCC 25085 / DSM 20731 / VR4) GN=gcdB PE=1 SV=1}	{NA}	{sodium ion-translocating beta subunit}
[denovogenes]_100432	{NA}	{NA}	{NA}	{NA}	{NA}	{NA}
[denovogenes]_100433	{hypothetical protein AE55_05428, partial [Klebsiella pneumoniae BWH 47]}	{K00986 E2.7.7.49 RNA-directed DNA polymerase 2.7.7.49 --}	{NA}	{NA}	{NA}	{ref}
[denovogenes]_100434	{Arginosuccinase [Bacillus cereus AH187] [sp]}	{K01755 argH, ASL argininosuccinate lyase 4.3.2.1 Metabolism--Amino acid metabolism--Arginine biosynthesis|Metabolism--Amino acid metabolism--Alanine, aspartate and glutamate metabolism|Metabolism--Global and overview maps--Metabolic pathways|Metabolism--Global and overview maps--Biosynthesis of secondary metabolites|Metabolism--Global and overview maps--Biosynthesis of antibiotics|Metabolism--Gl…	{NA}	{ARLY_EUBE2 Argininosuccinate lyase OS=Eubacterium eligens (strain ATCC 27750 / VPI C15-48) GN=argH PE=3 SV=1}	{NA}	{ref}
[denovogenes]_100435	{putative uncharacterized protein [Bacteroides uniformis CAG:3]}	{NA}	{NA}	{NA}	{NA}	{ref}
[denovogenes]_100436	{putative signal transduction protein with a C-terminal ATPase domain [Clostridium sp. ASBs410]}	{K07718 yesM two-component system, sensor histidine kinase YesM 2.7.13.3 Environmental Information Processing--Signal transduction--Two-component system}	{NA}	{NA}	{NA}	{ref}
[denovogenes]_100437	{tryptophan synthase subunit beta [Clostridium butyricum]}	{K01696 trpB tryptophan synthase beta chain 4.2.1.20 Metabolism--Amino acid metabolism--Glycine, serine and threonine metabolism|Metabolism--Amino acid metabolism--Phenylalanine, tyrosine and tryptophan biosynthesis|Metabolism--Global and overview maps--Metabolic pathways|Metabolism--Global and overview maps--Biosynthesis of secondary metabolites|Metabolism--Global and overview maps--Biosynthesis…	{NA}	{TRPB_PARD8 Tryptophan synthase beta chain OS=Parabacteroides distasonis (strain ATCC 8503 / DSM 20701 / NCTC 11152) GN=trpB PE=3 SV=1}	{NA}	{tryptophan beta subunit}
[denovogenes]_100438	{hypothetical protein [Dialister micraerophilus]}	{K00005 gldA glycerol dehydrogenase 1.1.1.6 Metabolism--Lipid metabolism--Glycerolipid metabolism|Metabolism--Carbohydrate metabolism--Propanoate metabolism|Metabolism--Global and overview maps--Metabolic pathways}	{NA}	{NA}	{NA}	{ref}
[denovogenes]_100439	{integrase [Fusobacterium periodonticum]}	{NA}	{NA}	{NA}	{NA}	{ref}
[denovogenes]_10044	{hypothetical protein [Capnocytophaga granulosa]}	{K01278 DPP4, CD26 dipeptidyl-peptidase 4 3.4.14.5 Organismal Systems--Digestive system--Protein digestion and absorption}	{NA}	{NA}	{NA}	{prolyl oligopeptidase family protein}
[denovogenes]_100440	{NA}	{NA}	{NA}	{NA}	{NA}	{NA}
[denovogenes]_100441	{uncharacterized protein BN744_00082 [Bacteroides sp. CAG:633]}	{NA}	{NA}	{NA}	{NA}	{NA}
[denovogenes]_100442	{hypothetical protein [Lachnospiraceae bacterium VE202-23]}	{NA}	{NA}	{NA}	{NA}	{glycosyl hydrolases family sugar binding domain protein}
[denovogenes]_100443	{3-isopropylmalate dehydrogenase [Providencia stuartii]}	{K00052 leuB 3-isopropylmalate dehydrogenase 1.1.1.85 Metabolism--Amino acid metabolism--Valine, leucine and isoleucine biosynthesis|Metabolism--Carbohydrate metabolism--C5-Branched dibasic acid metabolism|Metabolism--Global and overview maps--Metabolic pathways|Metabolism--Global and overview maps--Biosynthesis of secondary metabolites|Metabolism--Global and overview maps--2-Oxocarboxylic acid m…	{NA}	{LEU3_ECO57 3-isopropylmalate dehydrogenase OS=Escherichia coli O157:H7 GN=leuB PE=3 SV=3}	{NA}	{3-isopropylmalate dehydrogenase}
[denovogenes]_100444	{NA}	{NA}	{NA}	{NA}	{NA}	{NA}
[denovogenes]_100445	{excinuclease ABC, C subunit [Veillonella atypica ACS-049-V-Sch6]}	{K03703 uvrC excinuclease ABC subunit C -- Genetic Information Processing--Replication and repair--Nucleotide excision repair}	{NA}	{UVRC_EUBE2 UvrABC system protein C OS=Eubacterium eligens (strain ATCC 27750 / VPI C15-48) GN=uvrC PE=3 SV=1}	{NA}	{ref}
[denovogenes]_100446	{putative uncharacterized protein [Prevotella sp. CAG:1185]}	{NA}	{NA}	{NA}	{NA}	{ref}
[denovogenes]_100447	{bacterial regulatory s, luxR family protein [Clostridium difficile F501]}	{NA}	{NA}	{NA}	{NA}	{NA}
[denovogenes]_100448	{O-antigen polymerase [ [[Clostridium] spiroforme DSM 1552]}	{NA}	{NA}	{NA}	{NA}	{NA}
[denovogenes]_100449	{hypothetical protein [Olsenella sp.]}	{NA}	{NA}	{NA}	{NA}	{NA}
[denovogenes]_10045	{integral membrane sensor signal transduction histidine kinase [Bacteroides helcogenes]}	{NA}	{NA}	{NA}	{NA}	{ref}
[denovogenes]_100450	{DNA polymerase III polC-type [Bacillus cereus]}	{K03763 DPO3A2, polC DNA polymerase III subunit alpha, Gram-positive type 2.7.7.7 Metabolism--Nucleotide metabolism--Purine metabolism|Metabolism--Nucleotide metabolism--Pyrimidine metabolism|Metabolism--Global and overview maps--Metabolic pathways|Genetic Information Processing--Replication and repair--DNA replication|Genetic Information Processing--Replication and repair--Mismatch repair|Geneti…	{NA}	{NA}	{NA}	{ref}
[denovogenes]_100451	{putative phage head-tail adaptor [Anaerostipes caccae DSM 14662]}	{K03699 tlyC putative hemolysin -- --}	{NA}	{NA}	{NA}	{ref}
[denovogenes]_100452	{NA}	{NA}	{NA}	{NA}	{NA}	{NA}
[denovogenes]_100453	{ATP-dependent RNA helicase [uncultured bacterium A1Q1_fos_2059]}	{K11927 rhlE ATP-dependent RNA helicase RhlE 3.6.4.13 Genetic Information Processing--Folding, sorting and degradation--RNA degradation}	{NA}	{NA}	{NA}	{dead deah box helicase}
[denovogenes]_100454	{DNA primase [Rikenella microfusus]}	{K02316 dnaG DNA primase 2.7.7.- Genetic Information Processing--Replication and repair--DNA replication}	{NA}	{NA}	{NA}	{ref}
[denovogenes]_100455	{hypothetical protein [Streptococcus suis]}	{NA}	{NA}	{NA}	{NA}	{NA}
[denovogenes]_100456	{hypothetical protein ACD_77C00379G0001, partial [uncultured bacterium]}	{NA}	{NA}	{NA}	{NA}	{dna topoisomerase i}
[denovogenes]_100457	{hypothetical protein [Clostridiales bacterium VE202-15]}	{NA}	{NA}	{NA}	{NA}	{NA}
[denovogenes]_100458	{NA}	{NA}	{NA}	{NA}	{NA}	{protease ii}
[denovogenes]_100459	{glycosyl transferases group 1 family protein [Bacteroides uniformis]}	{NA}	{NA}	{NA}	{NA}	{NA}
[denovogenes]_10046	{glycoside hydrolase family 31 [Firmicutes bacterium CAG:272]}	{K01811 xylS, yicI alpha-D-xyloside xylohydrolase 3.2.1.177 --}	{GH31 &alpha;-glucosidase (EC 3.2.1.20); &alpha;-1,3-glucosidase (EC 3.2.1.84); sucrase-isomaltase (EC 3.2.1.48) (EC 3.2.1.10); &alpha;-xylosidase (EC 3.2.1.177); &alpha;-glucan lyase (EC 4.2.2.13); isomaltosyltransferase (EC 2.4.1.-). NA}	{NA}	{NA}	{ref}
[denovogenes]_100460	{LL-diaminopimelate aminotransferase [Bacteroides sp. 3_1_23]}	{K10206 E2.6.1.83 LL-diaminopimelate aminotransferase 2.6.1.83 Metabolism--Amino acid metabolism--Lysine biosynthesis|Metabolism--Global and overview maps--Metabolic pathways|Metabolism--Global and overview maps--Biosynthesis of secondary metabolites|Metabolism--Global and overview maps--Biosynthesis of antibiotics|Metabolism--Global and overview maps--Biosynthesis of amino acids}	{NA}	{DAPAT_AZOPC LL-diaminopimelate aminotransferase OS=Azobacteroides pseudotrichonymphae genomovar. CFP2 GN=dapL PE=3 SV=1}	{NA}	{ll-diaminopimelate aminotransferase}
[denovogenes]_100461	{NA}	{NA}	{NA}	{NA}	{NA}	{NA}
[denovogenes]_100462	{hypothetical protein [Clostridium ultunense]}	{NA}	{NA}	{Y866_METKA Uncharacterized protein MK0866 OS=Methanopyrus kandleri (strain AV19 / DSM 6324 / JCM 9639 / NBRC 100938) GN=MK0866 PE=4 SV=1}	{NA}	{NA}
[denovogenes]_100463	{hypothetical protein HMPREF9073_02245, partial [Capnocytophaga sp. oral taxon 326 str. F0382]}	{NA}	{NA}	{NA}	{NA}	{NA}
[denovogenes]_100464	{putative dNA-binding protein [Bacteroides fragilis str. 3976T8]}	{NA}	{NA}	{NA}	{NA}	{ref}
[denovogenes]_100465	{5'-3' exonuclease [Cronobacter phage vB_CsaP_GAP52]}	{NA}	{NA}	{NA}	{NA}	{ref}
[denovogenes]_100466	{endo-1, 4-beta-xylanase Z precursor [Cytophaga fermentans DSM 9555 = JCM 21142]}	{K01070 frmB, ESD, fghA S-formylglutathione hydrolase 3.1.2.12 Metabolism--Energy metabolism--Methane metabolism|Metabolism--Global and overview maps--Microbial metabolism in diverse environments|Metabolism--Global and overview maps--Carbon metabolism}	{CE1 acetyl xylan esterase (EC 3.1.1.72); cinnamoyl esterase (EC 3.1.1.-); feruloyl esterase (EC 3.1.1.73); carboxylesterase (EC 3.1.1.1); S-formylglutathione hydrolase (EC 3.1.2.12) Family CE1 also contains lots of other esterases such as PHB depolymerases.}	{NA}	{NA}	{esterase family protein}
[denovogenes]_100467	{tetratricopeptide TPR_2 repeat-containing protein [Bacteroides sp. CAG:530]}	{NA}	{NA}	{NA}	{NA}	{NA}
[denovogenes]_100468	{conserved hypothetical protein [Enterococcus casseliflavus]}	{NA}	{NA}	{NA}	{NA}	{ref}
[denovogenes]_100469	{putative DNA polymerase III alpha subunit [uncultured bacterium A1Q1_fos_97]}	{NA}	{NA}	{NA}	{NA}	{ref}
[denovogenes]_10047	{conjugal transfer protein TraE [Streptococcus agalactiae GB00614]}	{NA}	{NA}	{NA}	{NA}	{NA}
[denovogenes]_100470	{hypothetical protein [Bacteroides reticulotermitis JCM 10512, JCM10512_709]}	{NA}	{NA}	{NA}	{NA}	{NA}
[denovogenes]_100471	{two component transcriptional regulator, LytTR family [Pedobacter saltans DSM 12145]}	{K02477 K02477 two-component system, LytT family, response regulator -- --}	{NA}	{NA}	{NA}	{ref}
[denovogenes]_100472	{putative uncharacterized protein [Sporocytophaga myxococcoides]}	{NA}	{NA}	{NA}	{NA}	{ref}
[denovogenes]_100473	{hypothetical protein [Bacillus massilioanorexius]}	{NA}	{NA}	{NA}	{NA}	{ref}
[denovogenes]_100474	{MULTISPECIES: hypothetical protein [Parabacteroides|Parabacteroides goldsteinii|Parabacteroides sp.]}	{NA}	{NA}	{NA}	{NA}	{NA}
[denovogenes]_100475	{hypothetical protein [Candidatus Stoquefichus massiliensis]}	{NA}	{NA}	{NA}	{NA}	{ref}
[denovogenes]_100476	{hypothetical protein [bacterium LF-3]}	{NA}	{NA}	{NA}	{NA}	{ref}
[denovogenes]_100477	{transcriptional regulator, MerR family [Sphaerochaeta globosa str. Buddy]}	{NA}	{NA}	{NA}	{NA}	{ref}
[denovogenes]_100478	{hypothetical protein [Coprobacillus sp. D6]}	{NA}	{NA}	{NA}	{NA}	{ref}
[denovogenes]_100479	{hypothetical protein CLOSPI_01815 [ [[Clostridium] spiroforme]}	{NA}	{NA}	{NA}	{NA}	{ref}
[denovogenes]_10048	{NA}	{NA}	{NA}	{NA}	{NA}	{NA}
[denovogenes]_100480	{hypothetical protein, partial [Lactobacillus paracasei]}	{NA}	{NA}	{NA}	{NA}	{NA}
[denovogenes]_100481	{hypothetical protein [bacterium LF-3]}	{NA}	{NA}	{NA}	{NA}	{ref}
[denovogenes]_100482	{ABC transporter substrate-binding protein [Kyrpidia tusciae]}	{K02073 metQ D-methionine transport system substrate-binding protein -- Environmental Information Processing--Membrane transport--ABC transporters}	{NA}	{METQ_SALTY D-methionine-binding lipoprotein MetQ OS=Salmonella typhimurium (strain LT2 / SGSC1412 / ATCC 700720) GN=metQ PE=3 SV=1}	{NA}	{NA}
[denovogenes]_100483	{UDP-N-acetylmuramoyl-tripeptide--D-alanyl-D-alanine ligase [Clostridium sp. 7_2_43FAA]}	{K01929 murF UDP-N-acetylmuramoyl-tripeptide--D-alanyl-D-alanine ligase 6.3.2.10 Metabolism--Amino acid metabolism--Lysine biosynthesis|Metabolism--Glycan biosynthesis and metabolism--Peptidoglycan biosynthesis|Metabolism--Global and overview maps--Metabolic pathways|Human Diseases--Drug resistance: Antimicrobial--Vancomycin resistance}	{NA}	{NA}	{NA}	{ref}
[denovogenes]_100484	{serine--pyruvate aminotransferase [Clostridiales bacterium VE202-03]}	{K02106 atoE short-chain fatty acids transporter -- Environmental Information Processing--Signal transduction--Two-component system}	{NA}	{NA}	{NA}	{ref}
[denovogenes]_100485	{preprotein translocase subunit SecF [alpha proteobacterium SCGC AAA028-C07]}	{K03074 secF preprotein translocase subunit SecF -- Genetic Information Processing--Folding, sorting and degradation--Protein export|Environmental Information Processing--Membrane transport--Bacterial secretion system}	{NA}	{SECF_SEBTE Protein translocase subunit SecF OS=Sebaldella termitidis (strain ATCC 33386 / NCTC 11300) GN=secF PE=3 SV=1}	{NA}	{ref}
[denovogenes]_100486	{prohead core-like protein [Aeromonas phage phiAS4]}	{NA}	{NA}	{VG22_BPT4 Major prohead-scaffolding core protein Gp22 OS=Enterobacteria phage T4 GN=22 PE=1 SV=2}	{NA}	{ref}
[denovogenes]_100487	{Maltose transport system permease protein MalG [Pseudovibrio sp. FO-BEG1]}	{K10110 malG maltose/maltodextrin transport system permease protein -- Environmental Information Processing--Membrane transport--ABC transporters}	{NA}	{MALG_SALTY Maltose transport system permease protein MalG OS=Salmonella typhimurium (strain LT2 / SGSC1412 / ATCC 700720) GN=malG PE=3 SV=1}	{NA}	{maltose transporter permease}
[denovogenes]_100488	{alpha/beta hydrolase fold family protein [Pseudomonas aeruginosa]}	{NA}	{NA}	{YNBC_ECOLI Uncharacterized protein YnbC OS=Escherichia coli (strain K12) GN=ynbC PE=1 SV=1}	{NA}	{gb}
[denovogenes]_100489	{UPF0380 protein yafZ [Escherichia coli O104:H4 str. 11-4632 C4]}	{NA}	{NA}	{YFJQ_ECOLI UPF0380 protein YfjQ OS=Escherichia coli (strain K12) GN=yfjQ PE=3 SV=1}	{NA}	{NA}
[denovogenes]_10049	{glycosyl transferase 2 family protein [Burkholderia oklahomensis]}	{NA}	{GT25 lipopolysaccharide &beta;-1,4-galactosyltransferase (EC 2.4.1.-); &beta;-1,3-glucosyltransferase (EC 2.4.1.-); &beta;-1,2-glucosyltransferase (EC 2.4.1.-); &beta;-1,2-galactosyltransferase (EC 2.4.1.-) NA}	{NA}	{NA}	{ref}
[denovogenes]_100490	{hypothetical protein [Dickeya dianthicola]}	{K07139 K07139 uncharacterized protein -- --}	{NA}	{YHCC_ECOLI Uncharacterized protein YhcC OS=Escherichia coli (strain K12) GN=yhcC PE=4 SV=1}	{NA}	{ref}
[denovogenes]_100491	{RHS repeat-associated core domain protein, partial [Bacteroides sp.|Bacteroides xylanisolvens]}	{NA}	{NA}	{NA}	{NA}	{ref}
[denovogenes]_100492	{HAD family hydrolase [Fusobacterium russii]}	{NA}	{NA}	{NA}	{NA}	{ref}
[denovogenes]_100493	{hypothetical protein [Escherichia coli]}	{NA}	{NA}	{YFJQ_ECOLI UPF0380 protein YfjQ OS=Escherichia coli (strain K12) GN=yfjQ PE=3 SV=1}	{NA}	{NA}
[denovogenes]_100494	{hypothetical protein [Lactococcus lactis subsp. lactis KLDS 4.0325, P620_07345]}	{NA}	{NA}	{NA}	{NA}	{ref}
[denovogenes]_100495	{hypothetical protein [Carnimonas nigrificans]}	{NA}	{NA}	{NA}	{NA}	{ref}
[denovogenes]_100496	{ribokinase [Cloacimonetes bacterium JGI OTU-1]}	{K02026 ABC.MS.P1 multiple sugar transport system permease protein -- --}	{NA}	{NA}	{NA}	{abc transporter permease}
[denovogenes]_100497	{hypothetical protein Q606_CBAC00168G0006, partial [Intestinibacter bartlettii DORA_8_9]}	{NA}	{NA}	{NA}	{NA}	{NA}
[denovogenes]_100498	{RNA polymerase sigma factor [Escherichia coli EC96038]}	{K03087 SIG2, rpoS RNA polymerase nonessential primary-like sigma factor -- Cellular Processes--Cellular community - prokaryotes--Biofilm formation - Escherichia coli|Cellular Processes--Cellular community - prokaryotes--Biofilm formation - Vibrio cholerae}	{NA}	{RPOS_SHIFL RNA polymerase sigma factor RpoS OS=Shigella flexneri GN=rpoS PE=3 SV=3}	{NA}	{rna polymerase sigma factor}
[denovogenes]_100499	{conserved hypothetical protein [Microscilla marina]}	{NA}	{NA}	{NA}	{NA}	{ref}
[denovogenes]_1005	{beta-galactosidase. Glycosyl Hydrolase family 2 [Thermotoga petrophila]}	{K01190 lacZ beta-galactosidase 3.2.1.23 Metabolism--Carbohydrate metabolism--Galactose metabolism|Metabolism--Glycan biosynthesis and metabolism--Other glycan degradation|Metabolism--Lipid metabolism--Sphingolipid metabolism|Metabolism--Global and overview maps--Metabolic pathways}	{GH2 &beta;-galactosidase (EC 3.2.1.23) ; &beta;-mannosidase (EC 3.2.1.25); &beta;-glucuronidase (EC 3.2.1.31); mannosylglycoprotein endo-&beta;-mannosidase (EC 3.2.1.152); exo-&beta;-glucosaminidase (EC 3.2.1.165) NA}	{NA}	{NA}	{ricin-type beta-trefoil lectin domain-like family protein}
[denovogenes]_10050	{hypothetical protein, partial [Nocardiopsis lucentensis]}	{K01278 DPP4, CD26 dipeptidyl-peptidase 4 3.4.14.5 Organismal Systems--Digestive system--Protein digestion and absorption}	{NA}	{NA}	{NA}	{ref}
[denovogenes]_100500	{SSS sodium solute transporter [Pseudomonas sp. GM79]}	{K14393 actP cation/acetate symporter -- --}	{NA}	{ACTP_ECOSM Cation/acetate symporter ActP OS=Escherichia coli (strain SMS-3-5 / SECEC) GN=actP PE=3 SV=1}	{NA}	{cation acetate symporter}
[denovogenes]_100501	{NA}	{NA}	{NA}	{NA}	{NA}	{NA}
[denovogenes]_100502	{putative uncharacterized protein [Roseburia sp. CAG:303]}	{NA}	{NA}	{NA}	{NA}	{NA}
[denovogenes]_100503	{hypothetical protein [Fusobacterium varium]}	{NA}	{NA}	{NA}	{NA}	{NA}
[denovogenes]_100504	{glycyl-tRNA synthetase alpha subunit [Streptococcus pyogenes ABC020054184]}	{K01878 glyQ glycyl-tRNA synthetase alpha chain 6.1.1.14 Genetic Information Processing--Translation--Aminoacyl-tRNA biosynthesis}	{NA}	{SYGA_FUSNN Glycine--tRNA ligase alpha subunit OS=Fusobacterium nucleatum subsp. nucleatum (strain ATCC 25586 / CIP 101130 / JCM 8532 / LMG 13131) GN=glyQ PE=3 SV=1}	{NA}	{glycyl-trna synthetase alpha subunit}
[denovogenes]_100505	{hypothetical protein [Aminicenantes bacterium SCGC AAA252-O09]}	{K00548 metH, MTR 5-methyltetrahydrofolate--homocysteine methyltransferase 2.1.1.13 Metabolism--Amino acid metabolism--Cysteine and methionine metabolism|Metabolism--Metabolism of other amino acids--Selenocompound metabolism|Metabolism--Metabolism of cofactors and vitamins--One carbon pool by folate|Metabolism--Global and overview maps--Metabolic pathways|Metabolism--Global and overview maps--Bio…	{NA}	{NA}	{NA}	{ref}
[denovogenes]_100506	{sugar phosphate phosphatase [Salmonella bongori]}	{NA}	{NA}	{YIDA_SHIFL Sugar phosphatase YidA OS=Shigella flexneri GN=yidA PE=3 SV=1}	{NA}	{cof-like hydrolase}
[denovogenes]_100507	{hypothetical protein CLOSPI_02361 [ [[Clostridium] spiroforme]}	{NA}	{NA}	{NA}	{NA}	{NA}
[denovogenes]_100508	{glycosyl hydrolase, family 18, partial [Escherichia coli 8.0416]}	{K01183 E3.2.1.14 chitinase 3.2.1.14 Metabolism--Carbohydrate metabolism--Amino sugar and nucleotide sugar metabolism|Metabolism--Global and overview maps--Metabolic pathways}	{GH18 chitinase (EC 3.2.1.14); endo-&beta;-N-acetylglucosaminidase (EC 3.2.1.96); xylanase inhibitor; concanavalin B; narbonin Contains chitinases of classes III and V. Contains non-catalytic proteins such as xylanase inhibitor; concanavalin B; narbonin}	{NA}	{NA}	{ref}
[denovogenes]_100509	{leucyl-tRNA synthetase [Thermoanaerobacter uzonensis]}	{K01869 LARS, leuS leucyl-tRNA synthetase 6.1.1.4 Genetic Information Processing--Translation--Aminoacyl-tRNA biosynthesis}	{NA}	{SYLA_AQUAE Leucine--tRNA ligase subunit alpha OS=Aquifex aeolicus (strain VF5) GN=leuS PE=1 SV=1}	{NA}	{leucyl-trna synthetase}
[denovogenes]_10051	{nitrate reductase subunit alpha [Xanthomonas axonopodis]}	{K00372 nasA assimilatory nitrate reductase catalytic subunit 1.7.99.4 Metabolism--Energy metabolism--Nitrogen metabolism|Metabolism--Global and overview maps--Microbial metabolism in diverse environments}	{NA}	{NARB_SYNE7 Nitrate reductase OS=Synechococcus elongatus (strain PCC 7942) GN=narB PE=1 SV=2}	{NA}	{assimilatory nitrate reductase}
[denovogenes]_100510	{predicted protein [Parabacteroides sp. CAG:409]}	{NA}	{NA}	{NA}	{NA}	{NA}
[denovogenes]_100511	{branched-chain amino acid ABC transporter substrate-binding protein [Pseudomonas syringae]}	{K03311 TC.LIVCS branched-chain amino acid:cation transporter, LIVCS family -- --}	{NA}	{BRNQ_ECOLI Branched-chain amino acid transport system 2 carrier protein OS=Escherichia coli (strain K12) GN=brnQ PE=1 SV=1}	{NA}	{branched-chain amino acid transport system ii carrier protein}
[denovogenes]_100512	{aTPase/histidine kinase/DNA gyrase B/HSP90 domain protein [Prevotella sp. CAG:924]}	{NA}	{NA}	{NA}	{NA}	{ref}
[denovogenes]_100513	{NA}	{K13735 yeeJ adhesin/invasin -- Human Diseases--Infectious diseases: Bacterial--Bacterial invasion of epithelial cells}	{NA}	{NA}	{NA}	{NA}
[denovogenes]_100514	{PTS system, maltose and glucose-specific subfamily, IIC component [Pantoea sp. GM01]}	{K02791 PTS-MalGlc-EIIC, malX PTS system, maltose/glucose-specific IIC component -- Metabolism--Carbohydrate metabolism--Glycolysis / Gluconeogenesis|Metabolism--Carbohydrate metabolism--Starch and sucrose metabolism|Metabolism--Carbohydrate metabolism--Amino sugar and nucleotide sugar metabolism|Environmental Information Processing--Membrane transport--Phosphotransferase system (PTS)}	{NA}	{NA}	{NA}	{ref}
[denovogenes]_100515	{iron siderophore ABC transporter substrate-binding protein [Microvirgula aerodenitrificans]}	{NA}	{NA}	{NA}	{NA}	{NA}
[denovogenes]_100516	{NA}	{NA}	{NA}	{NA}	{NA}	{NA}
[denovogenes]_100517	{NA}	{NA}	{NA}	{NA}	{NA}	{NA}
[denovogenes]_100518	{uvrABC system protein A [Clostridium sp. CAG:1193]}	{K03701 uvrA excinuclease ABC subunit A -- Genetic Information Processing--Replication and repair--Nucleotide excision repair}	{NA}	{UVRA_VITST UvrABC system protein A (Fragment) OS=Vitreoscilla stercoraria GN=uvrA PE=3 SV=1}	{NA}	{excinuclease a subunit}
[denovogenes]_100519	{tonB-dependent Receptor Plug domain protein, partial [Bacteroides fragilis str. 1007-1-F #10]}	{NA}	{NA}	{NA}	{NA}	{ref}
[denovogenes]_10052	{nHLM bacteriocin system ABC transporter peptidase/ATP-binding protein [Roseburia sp. CAG:380]}	{K06148 ABCC-BAC ATP-binding cassette, subfamily C, bacterial -- --}	{NA}	{NA}	{NA}	{ref}
[denovogenes]_100520	{Methionine ABC transporter substrate-binding protein [Cronobacter dublinensis]}	{K02073 metQ D-methionine transport system substrate-binding protein -- Environmental Information Processing--Membrane transport--ABC transporters}	{NA}	{NLPA_ECOLI Lipoprotein 28 OS=Escherichia coli (strain K12) GN=nlpA PE=1 SV=1}	{NA}	{NA}
[denovogenes]_100521	{hypothetical protein [Eubacterium plexicaudatum]}	{NA}	{NA}	{NA}	{NA}	{NA}
[denovogenes]_100522	{phosphomethylpyrimidine kinase [Pontibacillus chungwhensis BH030062]}	{K00941 thiD hydroxymethylpyrimidine/phosphomethylpyrimidine kinase 2.7.1.49 2.7.4.7 Metabolism--Metabolism of cofactors and vitamins--Thiamine metabolism|Metabolism--Global and overview maps--Metabolic pathways}	{NA}	{THID_HAEIN Hydroxymethylpyrimidine/phosphomethylpyrimidine kinase OS=Haemophilus influenzae (strain ATCC 51907 / DSM 11121 / KW20 / Rd) GN=thiD PE=3 SV=1}	{NA}	{phosphomethylpyrimidine kinase}
[denovogenes]_100523	{hypothetical protein [Enterococcus phoeniculicola]}	{NA}	{NA}	{NA}	{NA}	{ref}
[denovogenes]_100524	{cell division protein FtsJ [Streptococcus canis]}	{K06442 tlyA 23S rRNA (cytidine1920-2'-O)/16S rRNA (cytidine1409-2'-O)-methyltransferase 2.1.1.226 2.1.1.227 --}	{NA}	{YQXC_BACSU Putative rRNA methyltransferase YqxC OS=Bacillus subtilis (strain 168) GN=yqxC PE=3 SV=3}	{NA}	{hemolysin family protein}
[denovogenes]_100525	{LytTr DNA-binding domain protein, partial [, partial [[Clostridium] hylemonae DSM 15053]}	{K07705 lytT, lytR two-component system, LytT family, response regulator LytT -- Environmental Information Processing--Signal transduction--Two-component system}	{NA}	{NA}	{NA}	{ref}
[denovogenes]_100526	{putative DNA metabolism protein [Acinetobacter sp. SH024]}	{NA}	{NA}	{NA}	{NA}	{NA}
[denovogenes]_100527	{dihydrodipicolinate reductase [Dickeya dianthicola]}	{K00215 dapB 4-hydroxy-tetrahydrodipicolinate reductase 1.17.1.8 Metabolism--Biosynthesis of other secondary metabolites--Monobactam biosynthesis|Metabolism--Amino acid metabolism--Lysine biosynthesis|Metabolism--Global and overview maps--Metabolic pathways|Metabolism--Global and overview maps--Biosynthesis of secondary metabolites|Metabolism--Global and overview maps--Microbial metabolism in div…	{NA}	{DAPB_PECCP 4-hydroxy-tetrahydrodipicolinate reductase OS=Pectobacterium carotovorum subsp. carotovorum (strain PC1) GN=dapB PE=3 SV=1}	{NA}	{dihydrodipicolinate reductase}
[denovogenes]_100528	{membrane protein [[Clostridium] spiroforme]}	{K01992 ABC-2.P ABC-2 type transport system permease protein -- --}	{NA}	{NA}	{NA}	{NA}
[denovogenes]_100529	{haloacid dehalogenase [Ruminococcus albus]}	{NA}	{NA}	{NA}	{NA}	{NA}
[denovogenes]_10053	{ATPase AAA, partial [Bifidobacterium asteroides]}	{NA}	{NA}	{NA}	{NA}	{ref}
[denovogenes]_100530	{purine operon repressor [Bacillus chagannorensis]}	{K09685 purR purine operon repressor -- --}	{NA}	{PURR_BACSU Pur operon repressor OS=Bacillus subtilis (strain 168) GN=purR PE=1 SV=1}	{NA}	{pur operon repressor}
[denovogenes]_100531	{purine operon repressor [Carnobacterium sp. WN1359]}	{K09685 purR purine operon repressor -- --}	{NA}	{PURR_STRR6 Pur operon repressor OS=Streptococcus pneumoniae (strain ATCC BAA-255 / R6) GN=purR PE=3 SV=1}	{NA}	{pur operon repressor}
[denovogenes]_100532	{glutamine ABC transporter substrate-binding protein [Streptococcus suis]}	{K02030 ABC.PA.S polar amino acid transport system substrate-binding protein -- --}	{NA}	{NA}	{NA}	{NA}
[denovogenes]_100533	{3-hydroxybutyryl-CoA dehydratase [Fusobacterium necrophorum]}	{K01715 crt enoyl-CoA hydratase 4.2.1.17 Metabolism--Carbohydrate metabolism--Butanoate metabolism|Metabolism--Global and overview maps--Carbon metabolism}	{NA}	{CRT_CLOAB Short-chain-enoyl-CoA hydratase OS=Clostridium acetobutylicum (strain ATCC 824 / DSM 792 / JCM 1419 / LMG 5710 / VKM B-1787) GN=crt PE=1 SV=1}	{NA}	{3-hydroxybutyryl- dehydratase}
[denovogenes]_100534	{ABC transporter substrate-binding protein [Lactobacillus reuteri]}	{K02030 ABC.PA.S polar amino acid transport system substrate-binding protein -- --}	{NA}	{NA}	{NA}	{extracellular solute-binding protein}
[denovogenes]_100535	{sugar ABC transporter ATP-binding protein [Paenibacillus sp. UNC451MF]}	{K02026 ABC.MS.P1 multiple sugar transport system permease protein -- --}	{NA}	{NA}	{NA}	{ref}
[denovogenes]_100536	{hypothetical protein [uncultured bacterium, ACD_72C00346G0005]}	{K09816 znuB zinc transport system permease protein -- Environmental Information Processing--Membrane transport--ABC transporters}	{NA}	{ZNUB_BACSU High-affinity zinc uptake system membrane protein ZnuB OS=Bacillus subtilis (strain 168) GN=znuB PE=1 SV=1}	{NA}	{abc transporter permease}
[denovogenes]_100537	{hypothetical protein [[Clostridium] sporosphaeroides]}	{K02405 fliA RNA polymerase sigma factor for flagellar operon FliA -- Environmental Information Processing--Signal transduction--Two-component system|Cellular Processes--Cellular community - prokaryotes--Biofilm formation - Pseudomonas aeruginosa|Cellular Processes--Cellular community - prokaryotes--Biofilm formation - Escherichia coli|Cellular Processes--Cell motility--Flagellar assembly|Cellula…	{NA}	{NA}	{NA}	{ref}
[denovogenes]_100538	{putative uncharacterized protein [Firmicutes bacterium CAG:137]}	{K15023 acsE 5-methyltetrahydrofolate corrinoid/iron sulfur protein methyltransferase 2.1.1.258 Metabolism--Energy metabolism--Carbon fixation pathways in prokaryotes|Metabolism--Global and overview maps--Microbial metabolism in diverse environments|Metabolism--Global and overview maps--Carbon metabolism}	{NA}	{NA}	{NA}	{5-methyltetrahydrofolate corrinoid iron sulfur protein methyltransferase}
[denovogenes]_100539	{N-acetylmuramoyl-L-alanine amidase [Anabaena sp. 90]}	{K01448 E3.5.1.28B, amiA, amiB, amiC N-acetylmuramoyl-L-alanine amidase 3.5.1.28 Human Diseases--Drug resistance: Antimicrobial--Cationic antimicrobial peptide (CAMP) resistance}	{NA}	{NA}	{NA}	{NA}
[denovogenes]_10054	{daunorubicin resistance protein [Listeria monocytogenes HPB2262]}	{K03701 uvrA excinuclease ABC subunit A -- Genetic Information Processing--Replication and repair--Nucleotide excision repair}	{NA}	{UVRA_AQUAE UvrABC system protein A OS=Aquifex aeolicus (strain VF5) GN=uvrA PE=3 SV=1}	{NA}	{ref}
[denovogenes]_100540	{PTS system sorbose-specific iic component [Enterococcus faecalis TX0012]}	{K02746 PTS-Aga-EIIC, agaW PTS system, N-acetylgalactosamine-specific IIC component -- Metabolism--Carbohydrate metabolism--Galactose metabolism|Environmental Information Processing--Membrane transport--Phosphotransferase system (PTS)}	{NA}	{PTPC2_ECOLI Putative N-acetylgalactosamine permease IIC component 2 OS=Escherichia coli (strain K12) GN=agaW PE=5 SV=1}	{NA}	{ref}
[denovogenes]_100541	{hypothetical protein [Clostridiisalibacter paucivorans]}	{NA}	{NA}	{NA}	{NA}	{NA}
[denovogenes]_100542	{NA}	{NA}	{NA}	{NA}	{NA}	{NA}
[denovogenes]_100543	{NA}	{NA}	{NA}	{NA}	{NA}	{NA}
[denovogenes]_100544	{DL-methionine transporter substrate-binding subunit [Aeromonas sp. AE122]}	{K02073 metQ D-methionine transport system substrate-binding protein -- Environmental Information Processing--Membrane transport--ABC transporters}	{NA}	{METQ_ECOLI D-methionine-binding lipoprotein MetQ OS=Escherichia coli (strain K12) GN=metQ PE=1 SV=2}	{NA}	{NA}
[denovogenes]_100545	{teichoic acid ABC transporter permease [Butyrivibrio sp. XPD2006]}	{K09692 tagG teichoic acid transport system permease protein -- Environmental Information Processing--Membrane transport--ABC transporters}	{NA}	{NA}	{NA}	{ref}
[denovogenes]_100546	{glutamate 5-kinase [Salinicoccus luteus]}	{K00931 proB glutamate 5-kinase 2.7.2.11 Metabolism--Amino acid metabolism--Arginine and proline metabolism|Metabolism--Biosynthesis of other secondary metabolites--Carbapenem biosynthesis|Metabolism--Global and overview maps--Metabolic pathways|Metabolism--Global and overview maps--Biosynthesis of antibiotics|Metabolism--Global and overview maps--Biosynthesis of amino acids}	{NA}	{PROB_ENTFA Glutamate 5-kinase OS=Enterococcus faecalis (strain ATCC 700802 / V583) GN=proB PE=3 SV=1}	{NA}	{glutamate 5-kinase}
[denovogenes]_100547	{conserved hypothetical protein [Listeria monocytogenes]}	{K15460 yfiC, trmX tRNA1Val (adenine37-N6)-methyltransferase 2.1.1.223 --}	{NA}	{YABB_BACSU Uncharacterized protein YabB OS=Bacillus subtilis (strain 168) GN=yabB PE=4 SV=1}	{NA}	{ref}
[denovogenes]_100548	{pyrroline-5-carboxylate reductase [Actinomyces vaccimaxillae]}	{K00286 proC pyrroline-5-carboxylate reductase 1.5.1.2 Metabolism--Amino acid metabolism--Arginine and proline metabolism|Metabolism--Global and overview maps--Metabolic pathways|Metabolism--Global and overview maps--Biosynthesis of secondary metabolites|Metabolism--Global and overview maps--Biosynthesis of antibiotics|Metabolism--Global and overview maps--Biosynthesis of amino acids}	{NA}	{NA}	{NA}	{pyrroline-5-carboxylate reductase}
[denovogenes]_100549	{beta-lactamase, partial [Clostridium butyricum]}	{NA}	{NA}	{NA}	{NA}	{NA}
[denovogenes]_10055	{helicase [Parabacteroides distasonis]}	{NA}	{NA}	{NA}	{NA}	{ref}
[denovogenes]_100550	{hypothetical protein [Bacillus cereus]}	{K03478 chbG chitin disaccharide deacetylase 3.5.1.105 --}	{NA}	{YDJC_ENTFA Carbohydrate deacetylase OS=Enterococcus faecalis (strain ATCC 700802 / V583) GN=EF_3048 PE=1 SV=1}	{NA}	{-like protein}
[denovogenes]_100551	{Biotin/lipoate A/B protein ligase [Bacillus thuringiensis IBL 200]}	{K16869 lipL octanoyl-[GcvH]:protein N-octanoyltransferase 2.3.1.204 --}	{NA}	{LIPL_EXIS2 Octanoyl-[GcvH]:protein N-octanoyltransferase OS=Exiguobacterium sibiricum (strain DSM 17290 / JCM 13490 / 255-15) GN=lipL PE=3 SV=1}	{NA}	{lipoate-protein ligase a}
[denovogenes]_100552	{PTS system N-acetylgalactosamine-specific IIC component [Tetragenococcus muriaticus]}	{K02746 PTS-Aga-EIIC, agaW PTS system, N-acetylgalactosamine-specific IIC component -- Metabolism--Carbohydrate metabolism--Galactose metabolism|Environmental Information Processing--Membrane transport--Phosphotransferase system (PTS)}	{NA}	{PTPC2_ECOLI Putative N-acetylgalactosamine permease IIC component 2 OS=Escherichia coli (strain K12) GN=agaW PE=5 SV=1}	{NA}	{ref}
[denovogenes]_100553	{pyrroline-5-carboxylate reductase [Clostridiales bacterium VE202-14]}	{K00286 proC pyrroline-5-carboxylate reductase 1.5.1.2 Metabolism--Amino acid metabolism--Arginine and proline metabolism|Metabolism--Global and overview maps--Metabolic pathways|Metabolism--Global and overview maps--Biosynthesis of secondary metabolites|Metabolism--Global and overview maps--Biosynthesis of antibiotics|Metabolism--Global and overview maps--Biosynthesis of amino acids}	{NA}	{P5CR_SHIFL Pyrroline-5-carboxylate reductase OS=Shigella flexneri GN=proC PE=3 SV=1}	{NA}	{pyrroline-5-carboxylate reductase}
[denovogenes]_100554	{beta-lactamase, partial [Clostridium butyricum]}	{NA}	{NA}	{NA}	{NA}	{ref}
[denovogenes]_100555	{autolysin [Staphylococcus xylosus]}	{K01227 E3.2.1.96 mannosyl-glycoprotein endo-beta-N-acetylglucosaminidase 3.2.1.96 Metabolism--Glycan biosynthesis and metabolism--Other glycan degradation}	{GH73 peptidoglycan hydrolase with endo-&beta;-N-acetylglucosaminidase specificity (EC 3.2.1.-) The 3-D structure of Sphingomonas sp. strain A1 FlgJ protein of this family has recently been solved (Hashimotoa et al., BBRC 2009, in press); there is only one, unconfirmed, report of b-1,4-N-acetylmuramoylhydrolase (EC 3.2.1.17) activity}	{NA}	{NA}	{gb}
[denovogenes]_100556	{hypothetical protein [Prevotella oris]}	{NA}	{NA}	{NA}	{NA}	{NA}
[denovogenes]_100557	{hypothetical protein [Prevotella paludivivens]}	{K03832 tonB periplasmic protein TonB -- --}	{NA}	{NA}	{NA}	{tonb family c-terminal domain protein}
[denovogenes]_100558	{hypothetical protein [Bacteroides thetaiotaomicron]}	{NA}	{NA}	{NA}	{NA}	{membrane protein}
[denovogenes]_100559	{RNA methyltransferase [Caldanaerobacter subterraneus]}	{K03218 rlmB 23S rRNA (guanosine2251-2'-O)-methyltransferase 2.1.1.185 --}	{NA}	{YACO_BACSU Putative TrmH family tRNA/rRNA methyltransferase YacO OS=Bacillus subtilis (strain 168) GN=yacO PE=3 SV=2}	{NA}	{ref}
[denovogenes]_10056	{hypothetical protein [Alteromonas macleodii]}	{K00527 nrdD ribonucleoside-triphosphate reductase 1.17.4.2 Metabolism--Nucleotide metabolism--Purine metabolism|Metabolism--Nucleotide metabolism--Pyrimidine metabolism|Metabolism--Global and overview maps--Metabolic pathways}	{NA}	{NA}	{NA}	{anaerobic ribonucleoside-triphosphate reductase}
[denovogenes]_100560	{degv family protein [Clostridium botulinum H04402 065]}	{NA}	{NA}	{NA}	{NA}	{family domain protein}
[denovogenes]_100561	{N-acetylgalactosamine permease IIC component 2 [Shigella dysenteriae 155-74]}	{K02746 PTS-Aga-EIIC, agaW PTS system, N-acetylgalactosamine-specific IIC component -- Metabolism--Carbohydrate metabolism--Galactose metabolism|Environmental Information Processing--Membrane transport--Phosphotransferase system (PTS)}	{NA}	{PTPC2_ECOLI Putative N-acetylgalactosamine permease IIC component 2 OS=Escherichia coli (strain K12) GN=agaW PE=5 SV=1}	{NA}	{ref}
[denovogenes]_100562	{electron transfer flavoprotein subunit beta/FixA family protein [Clostridium botulinum CFSAN001627]}	{K03521 fixA, etfB electron transfer flavoprotein beta subunit -- --}	{NA}	{ETFB_CLOAB Electron transfer flavoprotein subunit beta OS=Clostridium acetobutylicum (strain ATCC 824 / DSM 792 / JCM 1419 / LMG 5710 / VKM B-1787) GN=etfB PE=3 SV=2}	{NA}	{electron transfer flavodomain protein}
[denovogenes]_100563	{hypothetical protein [Acinetobacter baumannii]}	{NA}	{NA}	{NA}	{NA}	{NA}
[denovogenes]_100564	{hypothetical protein [Bacillus endophyticus]}	{K03565 recX regulatory protein -- --}	{NA}	{RECX_ENTFA Regulatory protein RecX OS=Enterococcus faecalis (strain ATCC 700802 / V583) GN=recX PE=3 SV=1}	{NA}	{recombination regulator}
[denovogenes]_100565	{UDP pyrophosphate synthase [Streptococcus mutans]}	{K00806 uppS undecaprenyl diphosphate synthase 2.5.1.31 Metabolism--Metabolism of terpenoids and polyketides--Terpenoid backbone biosynthesis|Metabolism--Global and overview maps--Biosynthesis of secondary metabolites}	{NA}	{ISPT_ENTFA Isoprenyl transferase OS=Enterococcus faecalis (strain ATCC 700802 / V583) GN=uppS PE=3 SV=1}	{NA}	{undecaprenyl pyrophosphate synthase}
[denovogenes]_100566	{Conserved hypothetical protein [Clostridium kluyveri]}	{NA}	{NA}	{NA}	{NA}	{NA}
[denovogenes]_100567	{thiol: disulfide interchange protein DsbC, partial [Pasteurella multocida subsp. multocida str. Anand1_buffalo]}	{K03981 dsbC thiol:disulfide interchange protein DsbC 5.3.4.1 --}	{NA}	{NA}	{NA}	{ref}
[denovogenes]_100568	{high-affinity branched chain amino acid ABC transporter ATP-binding protein [Clostridium botulinum]}	{NA}	{NA}	{NA}	{NA}	{NA}
[denovogenes]_100569	{hypothetical protein [Youngiibacter fragilis]}	{K06872 K06872 uncharacterized protein -- --}	{NA}	{NA}	{NA}	{NA}
[denovogenes]_10057	{comEC/Rec2 family protein [Prevotella copri CAG:164]}	{K02238 comEC competence protein ComEC -- --}	{NA}	{NA}	{NA}	{ref}
[denovogenes]_100570	{Preprotein translocase subunit YidC [Leuconostoc mesenteroides]}	{K03217 yidC, spoIIIJ, OXA1, ccfA YidC/Oxa1 family membrane protein insertase -- Cellular Processes--Cellular community - prokaryotes--Quorum sensing|Genetic Information Processing--Folding, sorting and degradation--Protein export|Environmental Information Processing--Membrane transport--Bacterial secretion system}	{NA}	{YIDC1_STRP8 Membrane protein insertase YidC 1 OS=Streptococcus pyogenes serotype M18 (strain MGAS8232) GN=yidC1 PE=3 SV=1}	{NA}	{ref}
[denovogenes]_100571	{Pur operon repressor [Halobacillus dabanensis|Halobacillus karajensis|Halobacillus trueperi]}	{K09685 purR purine operon repressor -- --}	{NA}	{PURR_BACSU Pur operon repressor OS=Bacillus subtilis (strain 168) GN=purR PE=1 SV=1}	{NA}	{pur operon repressor}
[denovogenes]_100572	{beta-lactamase, partial [Clostridium butyricum]}	{NA}	{NA}	{NA}	{NA}	{ref}
[denovogenes]_100573	{hypothetical protein [Dehalobacter sp. E1]}	{K07098 K07098 uncharacterized protein -- --}	{NA}	{NA}	{NA}	{calcineurin-like phosphoesterase family protein}
[denovogenes]_100574	{YD repeat protein, partial [Ruminiclostridium thermocellum]}	{NA}	{NA}	{NA}	{NA}	{NA}
[denovogenes]_100575	{endonuclease/exonuclease/phosphatase family protein RgfB [Streptococcus pneumoniae GA47283]}	{K06896 mapP maltose 6'-phosphate phosphatase 3.1.3.90 Metabolism--Carbohydrate metabolism--Starch and sucrose metabolism}	{NA}	{MAPP_ENTFT Maltose 6'-phosphate phosphatase OS=Enterococcus faecalis (strain TX4000 / JH2-2) GN=mapP PE=1 SV=1}	{NA}	{protein}
[denovogenes]_100576	{NA}	{NA}	{NA}	{NA}	{NA}	{NA}
[denovogenes]_100577	{Periplasmic hemin-binding protein [Gilliamella apicola]}	{K02016 ABC.FEV.S iron complex transport system substrate-binding protein -- Environmental Information Processing--Membrane transport--ABC transporters}	{NA}	{HMUT_YERPE Hemin-binding periplasmic protein HmuT OS=Yersinia pestis GN=hmuT PE=1 SV=2}	{NA}	{NA}
[denovogenes]_100578	{Glutamate 5-kinase [Lactococcus lactis subsp. lactis Dephy 1]}	{K00931 proB glutamate 5-kinase 2.7.2.11 Metabolism--Amino acid metabolism--Arginine and proline metabolism|Metabolism--Biosynthesis of other secondary metabolites--Carbapenem biosynthesis|Metabolism--Global and overview maps--Metabolic pathways|Metabolism--Global and overview maps--Biosynthesis of antibiotics|Metabolism--Global and overview maps--Biosynthesis of amino acids}	{NA}	{PROB_CLOPE Glutamate 5-kinase OS=Clostridium perfringens (strain 13 / Type A) GN=proB PE=3 SV=1}	{NA}	{glutamate 5-kinase}
[denovogenes]_100579	{hypothetical protein [Dielma fastidiosa]}	{K03488 licT, bglG beta-glucoside operon transcriptional antiterminator -- --}	{NA}	{NA}	{NA}	{prd domain protein}
[denovogenes]_10058	{hypothetical protein [Escherichia albertii]}	{NA}	{NA}	{NA}	{NA}	{NA}
[denovogenes]_100580	{DNA adenine methylase [Moritella dasanensis]}	{K06223 dam DNA adenine methylase 2.1.1.72 Genetic Information Processing--Replication and repair--Mismatch repair}	{NA}	{DMA_SERMA DNA adenine methylase OS=Serratia marcescens GN=dam PE=3 SV=1}	{NA}	{dna adenine methylase}
[denovogenes]_100581	{hypothetical protein [Acinetobacter johnsonii]}	{NA}	{NA}	{NA}	{NA}	{family transcriptional regulator}
[denovogenes]_100582	{Phosphate regulon histidine kinase [Erwinia pyrifoliae]}	{K07636 phoR two-component system, OmpR family, phosphate regulon sensor histidine kinase PhoR 2.7.13.3 Environmental Information Processing--Signal transduction--Two-component system}	{NA}	{PHOR_KLEPN Phosphate regulon sensor protein PhoR OS=Klebsiella pneumoniae GN=phoR PE=3 SV=1}	{NA}	{phosphate regulon sensor protein}
[denovogenes]_100583	{antitermination protein, partial [Escherichia coli]}	{NA}	{NA}	{NA}	{NA}	{ref}
[denovogenes]_100584	{putative uncharacterized protein [Clostridium sp. CAG:221]}	{NA}	{NA}	{NA}	{NA}	{NA}
[denovogenes]_100585	{hypothetical protein [Bacillus thermoamylovorans, BT1A1_0848]}	{NA}	{NA}	{NA}	{NA}	{NA}
[denovogenes]_100586	{hypothetical protein [Kingella oralis]}	{NA}	{NA}	{RANT_BPP22 Antirepressor protein ant OS=Enterobacteria phage P22 GN=ant PE=1 SV=1}	{NA}	{NA}
[denovogenes]_100587	{hypothetical protein [Ignatzschineria larvae]}	{NA}	{NA}	{NA}	{NA}	{ref}
[denovogenes]_100588	{flagellar motor protein MotP [Bacillus aurantiacus]}	{K02556 motA chemotaxis protein MotA -- Environmental Information Processing--Signal transduction--Two-component system|Cellular Processes--Cell motility--Bacterial chemotaxis|Cellular Processes--Cell motility--Flagellar assembly}	{NA}	{YTXD_BACME Uncharacterized 29.3 kDa protein in ccpA 3'region OS=Bacillus megaterium GN=ytxD PE=3 SV=1}	{NA}	{chemotaxis protein}
[denovogenes]_100589	{glycerol uptake facilitator protein [Pseudomonas aeruginosa]}	{K02440 GLPF glycerol uptake facilitator protein -- --}	{NA}	{GLPF_SHIFL Glycerol uptake facilitator protein OS=Shigella flexneri GN=glpF PE=3 SV=2}	{NA}	{glycerol uptake facilitator protein}
[denovogenes]_10059	{formate acetyltransferase [Staphylococcus xylosus]}	{K00656 E2.3.1.54, pflD formate C-acetyltransferase 2.3.1.54 Metabolism--Carbohydrate metabolism--Pyruvate metabolism|Metabolism--Carbohydrate metabolism--Propanoate metabolism|Metabolism--Carbohydrate metabolism--Butanoate metabolism|Metabolism--Global and overview maps--Metabolic pathways}	{NA}	{PFLB_STAAW Formate acetyltransferase OS=Staphylococcus aureus (strain MW2) GN=pflB PE=3 SV=1}	{NA}	{ref}
[denovogenes]_100590	{hypothetical protein [Megamonas hypermegale]}	{NA}	{NA}	{NA}	{NA}	{NA}
[denovogenes]_100591	{PTS system N-acetylgalactosamine-specific transporter subunit IID, partial [Streptococcus sp. GMD3S]}	{K02747 PTS-Aga-EIID, agaE PTS system, N-acetylgalactosamine-specific IID component -- Metabolism--Carbohydrate metabolism--Galactose metabolism|Environmental Information Processing--Membrane transport--Phosphotransferase system (PTS)}	{NA}	{NA}	{NA}	{pts system iid component}
[denovogenes]_100592	{na/Pi-cotransporter II-like protein [Ruminococcus gnavus CAG:126]}	{K03324 yjbB phosphate:Na+ symporter -- --}	{NA}	{NA}	{NA}	{ref}
[denovogenes]_100593	{glucan endo-1, 3-beta-D-glucosidase [Treponema azotonutricium]}	{NA}	{GH16 xyloglucan:xyloglucosyltransferase (EC 2.4.1.207); keratan-sulfate endo-1,4-&beta;-galactosidase (EC 3.2.1.103); endo-1,3-&beta;-glucanase (EC 3.2.1.39); endo-1,3(4)-&beta;-glucanase (EC 3.2.1.6); licheninase (EC 3.2.1.73); &beta;-agarase (EC 3.2.1.81); &kappa;-carrageenase (EC 3.2.1.83); xyloglucanase (EC 3.2.1.151); endo-&beta;-1,3-galactanase (EC 3.2.1.-); &beta;-porphyranase (EC 3.2.1.1…	{NA}	{NA}	{ref}
[denovogenes]_100594	{CDP-diglyceride synthetase [Lachnospiraceae bacterium COE1]}	{K00981 E2.7.7.41, CDS1, CDS2, cdsA phosphatidate cytidylyltransferase 2.7.7.41 Metabolism--Lipid metabolism--Glycerophospholipid metabolism|Metabolism--Global and overview maps--Metabolic pathways|Metabolism--Global and overview maps--Biosynthesis of secondary metabolites|Environmental Information Processing--Signal transduction--Phosphatidylinositol signaling system}	{NA}	{CDSA_STAES Phosphatidate cytidylyltransferase OS=Staphylococcus epidermidis (strain ATCC 12228) GN=cdsA PE=3 SV=1}	{NA}	{ref}
[denovogenes]_100595	{short-chain dehydrogenase [Erwinia mallotivora]}	{NA}	{NA}	{NA}	{NA}	{NA}
[denovogenes]_100596	{deoxyribose-phosphate aldolase [Vibrio genomosp. F6]}	{K01619 deoC, DERA deoxyribose-phosphate aldolase 4.1.2.4 Metabolism--Carbohydrate metabolism--Pentose phosphate pathway}	{NA}	{DEOC_SALTY Deoxyribose-phosphate aldolase OS=Salmonella typhimurium (strain LT2 / SGSC1412 / ATCC 700720) GN=deoC PE=3 SV=2}	{NA}	{deoxyribose-phosphate aldolase}
[denovogenes]_100597	{shikimate dehydrogenase substrate binding domain protein [Clostridium difficile|Peptoclostridium difficile]}	{K00014 aroE shikimate dehydrogenase 1.1.1.25 Metabolism--Amino acid metabolism--Phenylalanine, tyrosine and tryptophan biosynthesis|Metabolism--Global and overview maps--Metabolic pathways|Metabolism--Global and overview maps--Biosynthesis of secondary metabolites|Metabolism--Global and overview maps--Biosynthesis of antibiotics|Metabolism--Global and overview maps--Biosynthesis of amino acids}	{NA}	{AROE_CLOB8 Shikimate dehydrogenase (NADP(+)) OS=Clostridium beijerinckii (strain ATCC 51743 / NCIMB 8052) GN=aroE PE=3 SV=1}	{NA}	{ref}
[denovogenes]_100598	{sugar phosphatase SupH [Escherichia coli]}	{K20861 ybjI FMN hydrolase / 5-amino-6-(5-phospho-D-ribitylamino)uracil phosphatase 3.1.3.102 3.1.3.104 Metabolism--Metabolism of cofactors and vitamins--Riboflavin metabolism|Metabolism--Global and overview maps--Metabolic pathways|Metabolism--Global and overview maps--Biosynthesis of secondary metabolites}	{NA}	{YBJI_ECOLI Flavin mononucleotide phosphatase YbjI OS=Escherichia coli (strain K12) GN=ybjI PE=1 SV=3}	{NA}	{phosphatase}
[denovogenes]_100599	{sugar phosphatase SupH [Escherichia coli]}	{K20861 ybjI FMN hydrolase / 5-amino-6-(5-phospho-D-ribitylamino)uracil phosphatase 3.1.3.102 3.1.3.104 Metabolism--Metabolism of cofactors and vitamins--Riboflavin metabolism|Metabolism--Global and overview maps--Metabolic pathways|Metabolism--Global and overview maps--Biosynthesis of secondary metabolites}	{NA}	{YBJI_ECOLI Flavin mononucleotide phosphatase YbjI OS=Escherichia coli (strain K12) GN=ybjI PE=1 SV=3}	{NA}	{ref}
[denovogenes]_1006	{hypothetical protein [Butyrivibrio sp. FCS014]}	{K16898 addA ATP-dependent helicase/nuclease subunit A 3.1.-.- 3.6.4.12 --}	{NA}	{ADDA_CLOPH ATP-dependent helicase/nuclease subunit A OS=Clostridium phytofermentans (strain ATCC 700394 / DSM 18823 / ISDg) GN=addA PE=3 SV=1}	{NA}	{ref}
[denovogenes]_10060	{TonB-dependent receptor [Porphyromonas gingivalis]}	{K16089 TC.FEV.OM2, cirA, cfrA, hmuR outer membrane receptor for ferrienterochelin and colicins -- --}	{NA}	{NA}	{NA}	{ref}
[denovogenes]_100600	{hypothetical protein [Oribacterium sp. FC2011]}	{NA}	{NA}	{NA}	{NA}	{ref}
[denovogenes]_100601	{PTS system sorbose-specific iic component [Enterococcus faecalis]}	{K02746 PTS-Aga-EIIC, agaW PTS system, N-acetylgalactosamine-specific IIC component -- Metabolism--Carbohydrate metabolism--Galactose metabolism|Environmental Information Processing--Membrane transport--Phosphotransferase system (PTS)}	{NA}	{PTPC2_ECOLI Putative N-acetylgalactosamine permease IIC component 2 OS=Escherichia coli (strain K12) GN=agaW PE=5 SV=1}	{NA}	{ref}
[denovogenes]_100602	{hypothetical protein [Clostridium akagii]}	{NA}	{NA}	{NA}	{NA}	{ref}
[denovogenes]_100603	{glutamine ABC transporter substrate-binding protein [Streptococcus mutans]}	{K17073 lysX1 putative lysine transport system substrate-binding protein -- Environmental Information Processing--Membrane transport--ABC transporters}	{NA}	{NA}	{NA}	{ref}
[denovogenes]_100604	{fructose-bisphosphate aldolase [Actinobacillus pleuropneumoniae]}	{K01624 FBA, fbaA fructose-bisphosphate aldolase, class II 4.1.2.13 Metabolism--Carbohydrate metabolism--Glycolysis / Gluconeogenesis|Metabolism--Carbohydrate metabolism--Pentose phosphate pathway|Metabolism--Carbohydrate metabolism--Fructose and mannose metabolism|Metabolism--Energy metabolism--Methane metabolism|Metabolism--Energy metabolism--Carbon fixation in photosynthetic organisms|Metaboli…	{NA}	{ALF_SHIFL Fructose-bisphosphate aldolase class 2 OS=Shigella flexneri GN=fbaA PE=3 SV=2}	{NA}	{fructose-bisphosphate class ii}
[denovogenes]_100605	{radical SAM superfamily protein [Bacteroides sp.|Bacteroides uniformis]}	{NA}	{NA}	{NA}	{NA}	{NA}
[denovogenes]_100606	{transcriptional regulator [Cellulosilyticum lentocellum|Clostridium lentocellum]}	{NA}	{NA}	{NA}	{NA}	{NA}
[denovogenes]_100607	{hypothetical protein [Tatumella sp. UCD-D_suzukii]}	{K02015 ABC.FEV.P iron complex transport system permease protein -- Environmental Information Processing--Membrane transport--ABC transporters}	{NA}	{FEPG_ECOLI Ferric enterobactin transport system permease protein FepG OS=Escherichia coli (strain K12) GN=fepG PE=1 SV=2}	{NA}	{ferric enterobactin transport system permease fepg}
[denovogenes]_100608	{transcriptional regulator [Aggregatibacter actinomycetemcomitans]}	{NA}	{NA}	{NA}	{NA}	{fe-s cluster assembly protein}
[denovogenes]_100609	{peptide ABC transporter substrate-binding protein [Planomicrobium glaciei CHR43]}	{K10823 oppF oligopeptide transport system ATP-binding protein -- Human Diseases--Drug resistance: Antimicrobial--beta-Lactam resistance|Environmental Information Processing--Membrane transport--ABC transporters|Cellular Processes--Cellular community - prokaryotes--Quorum sensing}	{NA}	{OPPF_BACSU Oligopeptide transport ATP-binding protein OppF OS=Bacillus subtilis (strain 168) GN=oppF PE=2 SV=3}	{NA}	{abc transporter family protein}
[denovogenes]_10061	{hypothetical protein HMPREF9474_00029 [ [[Clostridium] symbiosum]}	{NA}	{NA}	{NA}	{NA}	{NA}
[denovogenes]_100610	{hypothetical protein, partial [Lachnoclostridium phytofermentans]}	{NA}	{NA}	{NA}	{NA}	{NA}
[denovogenes]_100611	{glycyl-tRNA synthetase, alpha subunit [Bacillus cellulosilyticus DSM 2522]}	{K01878 glyQ glycyl-tRNA synthetase alpha chain 6.1.1.14 Genetic Information Processing--Translation--Aminoacyl-tRNA biosynthesis}	{NA}	{SYGA_FUSNN Glycine--tRNA ligase alpha subunit OS=Fusobacterium nucleatum subsp. nucleatum (strain ATCC 25586 / CIP 101130 / JCM 8532 / LMG 13131) GN=glyQ PE=3 SV=1}	{NA}	{glycyl-trna synthetase alpha subunit}
[denovogenes]_100612	{hypothetical protein [Bacillus cibi, GS18_0200850]}	{K02025 ABC.MS.P multiple sugar transport system permease protein -- --}	{NA}	{NA}	{NA}	{ref}
[denovogenes]_100613	{PTS mannose transporter subunit IID [Hafnia alvei]}	{K02815 PTS-Sor-EIID, sorM PTS system, sorbose-specific IID component -- Metabolism--Carbohydrate metabolism--Fructose and mannose metabolism|Environmental Information Processing--Membrane transport--Phosphotransferase system (PTS)}	{NA}	{PTRD_KLEPN Sorbose permease IID component OS=Klebsiella pneumoniae GN=sorM PE=3 SV=1}	{NA}	{pts mannose transporter subunit iid}
[denovogenes]_100614	{hypothetical protein [Alkaliphilus transvaalensis]}	{NA}	{NA}	{NA}	{NA}	{ref}
[denovogenes]_100615	{class A beta-lactamase [Fusobacterium sp. OBRC1]}	{K17836 penP beta-lactamase class A 3.5.2.6 Metabolism--Biosynthesis of other secondary metabolites--Penicillin and cephalosporin biosynthesis|Metabolism--Global and overview maps--Biosynthesis of antibiotics|Human Diseases--Drug resistance: Antimicrobial--beta-Lactam resistance}	{NA}	{NA}	{NA}	{ref}
[denovogenes]_100616	{NA}	{NA}	{NA}	{NA}	{NA}	{NA}
[denovogenes]_100617	{Acetyl-coenzyme A carboxyl transferase alpha chain [Bacillus atrophaeus]}	{K01962 accA acetyl-CoA carboxylase carboxyl transferase subunit alpha 6.4.1.2 Metabolism--Lipid metabolism--Fatty acid biosynthesis|Metabolism--Carbohydrate metabolism--Pyruvate metabolism|Metabolism--Carbohydrate metabolism--Propanoate metabolism|Metabolism--Energy metabolism--Carbon fixation pathways in prokaryotes|Metabolism--Global and overview maps--Metabolic pathways|Metabolism--Global and…	{NA}	{ACCA_CLOBA Acetyl-coenzyme A carboxylase carboxyl transferase subunit alpha OS=Clostridium botulinum (strain Alaska E43 / Type E3) GN=accA PE=3 SV=1}	{NA}	{ref}
[denovogenes]_100618	{peptide ABC transporter ATP-binding protein [Paracoccus yeei]}	{K02032 ABC.PE.A1 peptide/nickel transport system ATP-binding protein -- Cellular Processes--Cellular community - prokaryotes--Quorum sensing}	{NA}	{Y1053_BRUA2 Putative peptide import ATP-binding protein BAB2_1053 OS=Brucella abortus (strain 2308) GN=BAB2_1053 PE=3 SV=1}	{NA}	{ref}
[denovogenes]_100619	{NA}	{NA}	{NA}	{NA}	{NA}	{NA}
[denovogenes]_10062	{ATP-dependent DNA helicase RecG [Butyrivibrio sp. FC2001]}	{K03655 recG ATP-dependent DNA helicase RecG 3.6.4.12 Genetic Information Processing--Replication and repair--Homologous recombination}	{NA}	{RECG_SYNY3 ATP-dependent DNA helicase RecG OS=Synechocystis sp. (strain PCC 6803 / Kazusa) GN=recG PE=3 SV=1}	{NA}	{atp-dependent dna helicase}
[denovogenes]_100620	{glutamate formimidoyltransferase [Clostridium sp. MSTE9]}	{K00603 fctD glutamate formiminotransferase 2.1.2.5 Metabolism--Amino acid metabolism--Histidine metabolism|Metabolism--Metabolism of cofactors and vitamins--One carbon pool by folate|Metabolism--Global and overview maps--Metabolic pathways}	{NA}	{GLFT_STRP1 Glutamate formimidoyltransferase OS=Streptococcus pyogenes serotype M1 GN=M5005_Spy1772 PE=1 SV=1}	{NA}	{glutamate formiminotransferase}
[denovogenes]_100621	{hypothetical protein [Clostridium sartagoforme]}	{NA}	{NA}	{NA}	{NA}	{NA}
[denovogenes]_100622	{Protein of unknown function (DUF1471) [Gilliamella apicola SCGC AB-598-P17]}	{NA}	{NA}	{YDGH_ECOLI Protein YdgH OS=Escherichia coli (strain K12) GN=ydgH PE=1 SV=1}	{NA}	{NA}
[denovogenes]_100623	{transcriptional regulator [Anaerovorax odorimutans]}	{K07714 atoC two-component system, NtrC family, response regulator AtoC -- Environmental Information Processing--Signal transduction--Two-component system}	{NA}	{STC_CLOBE Signal-transduction and transcriptional-control protein OS=Clostridium beijerinckii GN=stc PE=3 SV=3}	{NA}	{ref}
[denovogenes]_100624	{succinyl-CoA synthetase beta subunit [Glaciecola polaris]}	{K01903 sucC succinyl-CoA synthetase beta subunit 6.2.1.5 Metabolism--Carbohydrate metabolism--Citrate cycle (TCA cycle)|Metabolism--Carbohydrate metabolism--Propanoate metabolism|Metabolism--Carbohydrate metabolism--C5-Branched dibasic acid metabolism|Metabolism--Energy metabolism--Carbon fixation pathways in prokaryotes|Metabolism--Global and overview maps--Metabolic pathways|Metabolism--Global…	{NA}	{SUCC_SHISS Succinyl-CoA ligase [ADP-forming] subunit beta OS=Shigella sonnei (strain Ss046) GN=sucC PE=3 SV=1}	{NA}	{succinyl- ligase}
[denovogenes]_100625	{peptidase M20D, amidohydrolase [Bacillus licheniformis]}	{K01436 K01436 amidohydrolase 3.5.1.- --}	{NA}	{AMAA_GEOSE N-acyl-L-amino acid amidohydrolase OS=Geobacillus stearothermophilus GN=amaA PE=1 SV=1}	{NA}	{amidohydrolase family protein}
[denovogenes]_100626	{phosphotransferase enzyme domain protein, partial [Klebsiella pneumoniae UHKPC48]}	{K19272 aph3-I aminoglycoside 3'-phosphotransferase I 2.7.1.95 --}	{NA}	{KKA1_ECOLX Aminoglycoside 3'-phosphotransferase OS=Escherichia coli GN=aphA1 PE=3 SV=2}	{NA}	{aminoglycoside 3 -phosphotransferase}
[denovogenes]_100627	{pur operon repressor PurR [Streptococcus anginosus]}	{K09685 purR purine operon repressor -- --}	{NA}	{PURR_BACSU Pur operon repressor OS=Bacillus subtilis (strain 168) GN=purR PE=1 SV=1}	{NA}	{pur operon repressor}
[denovogenes]_100628	{hypothetical protein [Eubacterium plexicaudatum]}	{NA}	{NA}	{NA}	{NA}	{helicase conserved c-terminal domain protein}
[denovogenes]_100629	{transcriptional regulator [Pseudoalteromonas spongiae]}	{K20968 exsA AraC family transcriptional regulator, exoenzyme S synthesis regulatory protein ExsA -- Cellular Processes--Cellular community - prokaryotes--Biofilm formation - Pseudomonas aeruginosa}	{NA}	{EXSA_PSEAE Exoenzyme S synthesis regulatory protein ExsA OS=Pseudomonas aeruginosa (strain ATCC 15692 / PAO1 / 1C / PRS 101 / LMG 12228) GN=exsA PE=1 SV=2}	{NA}	{ref}
[denovogenes]_10063	{hypothetical protein [Bacteroides eggerthii]}	{NA}	{NA}	{NA}	{NA}	{glycoside hydrolase xylanase family protein}
[denovogenes]_100630	{ATP-dependent RNA helicase, DEAD/DEAH box family [Clostridium perfringens]}	{NA}	{NA}	{NA}	{NA}	{ref}
[denovogenes]_100631	{hypothetical protein [Clostridium perfringens]}	{NA}	{NA}	{NA}	{NA}	{NA}
[denovogenes]_100632	{aminopeptidase [Paenisporosarcina sp. TG20]}	{K01255 CARP, pepA leucyl aminopeptidase 3.4.11.1 Metabolism--Metabolism of other amino acids--Glutathione metabolism|Metabolism--Global and overview maps--Metabolic pathways}	{NA}	{AMPA_CLOPS Probable cytosol aminopeptidase OS=Clostridium perfringens (strain SM101 / Type A) GN=pepA PE=3 SV=1}	{NA}	{ref}
[denovogenes]_100633	{NA}	{NA}	{NA}	{NA}	{NA}	{ref}
[denovogenes]_100634	{NA}	{NA}	{NA}	{NA}	{NA}	{NA}
[denovogenes]_100635	{ATP-dependent deoxyribonuclease subunit B [Clostridium botulinum]}	{NA}	{NA}	{NA}	{NA}	{ref}
[denovogenes]_100636	{hypothetical protein C5I_0119135, partial [Pseudomonas syringae pv. syringae FF5]}	{NA}	{NA}	{NA}	{NA}	{gb}
[denovogenes]_100637	{RNA polymerase beta subunit [uncultured bacterium]}	{NA}	{NA}	{NA}	{NA}	{dna-directed rna polymerase subunit beta}
[denovogenes]_100638	{GMP synthase [Clostridium haemolyticum]}	{K01951 guaA, GMPS GMP synthase (glutamine-hydrolysing) 6.3.5.2 Metabolism--Nucleotide metabolism--Purine metabolism|Metabolism--Xenobiotics biodegradation and metabolism--Drug metabolism - other enzymes|Metabolism--Global and overview maps--Metabolic pathways}	{NA}	{GUAA_CLOBA GMP synthase [glutamine-hydrolyzing] OS=Clostridium botulinum (strain Alaska E43 / Type E3) GN=guaA PE=3 SV=1}	{NA}	{gmp synthase}
[denovogenes]_100639	{Inorganic pyrophosphatase [Ruminococcus sp. SR1/5]}	{K15987 hppA K(+)-stimulated pyrophosphate-energized sodium pump 3.6.1.1 Metabolism--Energy metabolism--Oxidative phosphorylation}	{NA}	{NA}	{NA}	{ref}
[denovogenes]_10064	{polyribonucleotide nucleotidyltransferase [Subdoligranulum variabile]}	{K00962 pnp, PNPT1 polyribonucleotide nucleotidyltransferase 2.7.7.8 Metabolism--Nucleotide metabolism--Purine metabolism|Metabolism--Nucleotide metabolism--Pyrimidine metabolism|Genetic Information Processing--Folding, sorting and degradation--RNA degradation}	{NA}	{PNP_CLOPH Polyribonucleotide nucleotidyltransferase OS=Clostridium phytofermentans (strain ATCC 700394 / DSM 18823 / ISDg) GN=pnp PE=3 SV=1}	{NA}	{polyribonucleotide nucleotidyltransferase}
[denovogenes]_100640	{DNA-directed RNA polymerase [ [[Clostridium] straminisolvens JCM 21531]}	{K03046 rpoC DNA-directed RNA polymerase subunit beta' 2.7.7.6 Metabolism--Nucleotide metabolism--Purine metabolism|Metabolism--Nucleotide metabolism--Pyrimidine metabolism|Metabolism--Global and overview maps--Metabolic pathways|Genetic Information Processing--Transcription--RNA polymerase}	{NA}	{NA}	{NA}	{ref}
[denovogenes]_100641	{membrane protein [Pseudomonas syringae]}	{K07027 K07027 glycosyltransferase 2 family protein -- --}	{NA}	{YBHN_ECOLI Inner membrane protein YbhN OS=Escherichia coli (strain K12) GN=ybhN PE=1 SV=1}	{NA}	{inner membrane protein ybhn}
[denovogenes]_100642	{putative porin protein, partial [Escherichia coli]}	{NA}	{NA}	{NA}	{NA}	{ref}
[denovogenes]_100643	{RNA polymerase Rpb1, domain 5 family protein [ [[Clostridium] sordellii]}	{K03046 rpoC DNA-directed RNA polymerase subunit beta' 2.7.7.6 Metabolism--Nucleotide metabolism--Purine metabolism|Metabolism--Nucleotide metabolism--Pyrimidine metabolism|Metabolism--Global and overview maps--Metabolic pathways|Genetic Information Processing--Transcription--RNA polymerase}	{NA}	{NA}	{NA}	{ref}
[denovogenes]_100644	{glycerate kinase 2 [Salmonella enterica]}	{K00865 glxK, garK glycerate 2-kinase 2.7.1.165 Metabolism--Amino acid metabolism--Glycine, serine and threonine metabolism|Metabolism--Lipid metabolism--Glycerolipid metabolism|Metabolism--Carbohydrate metabolism--Glyoxylate and dicarboxylate metabolism|Metabolism--Global and overview maps--Metabolic pathways|Metabolism--Global and overview maps--Microbial metabolism in diverse environments|Meta…	{NA}	{GLXK1_ECOLI Glycerate 2-kinase OS=Escherichia coli (strain K12) GN=garK PE=1 SV=2}	{NA}	{gb}
[denovogenes]_100645	{vacB and RNase II 3'-5' exoribonucleases family protein [Clostridium difficile P61]}	{K12573 rnr, vacB ribonuclease R 3.1.-.- Genetic Information Processing--Folding, sorting and degradation--RNA degradation}	{NA}	{NA}	{NA}	{ribonuclease r}
[denovogenes]_100646	{hypothetical protein, partial [Bacteroides fragilis]}	{NA}	{NA}	{NA}	{NA}	{gb}
[denovogenes]_100647	{Methyl-accepting chemotaxis protein II [Salmonella enterica]}	{K05875 tar methyl-accepting chemotaxis protein II, aspartate sensor receptor -- Environmental Information Processing--Signal transduction--Two-component system|Cellular Processes--Cell motility--Bacterial chemotaxis}	{NA}	{MCP2_SALTY Methyl-accepting chemotaxis protein II OS=Salmonella typhimurium (strain LT2 / SGSC1412 / ATCC 700720) GN=tar PE=1 SV=3}	{NA}	{methyl-accepting chemotaxis protein ii}
[denovogenes]_100648	{UDP-N-acetylenolpyruvoylglucosamine reductase [Streptococcus macedonicus]}	{K00075 murB UDP-N-acetylmuramate dehydrogenase 1.3.1.98 Metabolism--Carbohydrate metabolism--Amino sugar and nucleotide sugar metabolism|Metabolism--Glycan biosynthesis and metabolism--Peptidoglycan biosynthesis|Metabolism--Global and overview maps--Metabolic pathways}	{NA}	{MURB_CLOPS UDP-N-acetylenolpyruvoylglucosamine reductase OS=Clostridium perfringens (strain SM101 / Type A) GN=murB PE=3 SV=1}	{NA}	{udp-n-acetylenolpyruvoylglucosamine reductase}
[denovogenes]_100649	{N-acetylmuramic acid 6-phosphate etherase [Jejuia pallidilutea]}	{K07106 murQ N-acetylmuramic acid 6-phosphate etherase 4.2.1.126 Metabolism--Carbohydrate metabolism--Amino sugar and nucleotide sugar metabolism|Metabolism--Global and overview maps--Metabolic pathways}	{NA}	{MURQ_BACFN N-acetylmuramic acid 6-phosphate etherase OS=Bacteroides fragilis (strain ATCC 25285 / NCTC 9343) GN=murQ PE=3 SV=1}	{NA}	{n-acetylmuramic acid 6-phosphate etherase}
[denovogenes]_10065	{hypothetical protein [Eubacterium desmolans]}	{NA}	{NA}	{NA}	{NA}	{ref}
[denovogenes]_100650	{hypothetical protein, partial [Endozoicomonas elysicola]}	{NA}	{NA}	{YQEC_ECOLI Uncharacterized protein YqeC OS=Escherichia coli (strain K12) GN=yqeC PE=4 SV=2}	{NA}	{ref}
[denovogenes]_100651	{haloacid dehalogenase [Oribacterium sp. FC2011]}	{NA}	{NA}	{NA}	{NA}	{cof-like hydrolase}
[denovogenes]_100652	{Prolipoprotein diacylglyceryl transferase, partial [Veillonella sp. DORA_A_3_16_22]}	{K13292 lgt, umpA phosphatidylglycerol:prolipoprotein diacylglycerol transferase 2.-.-.- --}	{NA}	{NA}	{NA}	{prolipoprotein diacylglyceryl transferase}
[denovogenes]_100653	{PHP domain-containing protein [Thermosediminibacter oceani]}	{K07053 E3.1.3.97 3',5'-nucleoside bisphosphate phosphatase 3.1.3.97 --}	{NA}	{NA}	{NA}	{ref}
[denovogenes]_100654	{sugar transporter [Dyadobacter alkalitolerans]}	{K01991 ABC-2.OM, wza polysaccharide biosynthesis/export protein -- Cellular Processes--Cellular community - prokaryotes--Biofilm formation - Escherichia coli}	{NA}	{NA}	{NA}	{ref}
[denovogenes]_100655	{pHP domain protein [Eggerthella sp. CAG:209]}	{K20859 phnPP phosphoribosyl 1,2-cyclic phosphate 1,2-diphosphodiesterase 3.1.4.57 Metabolism--Metabolism of other amino acids--Phosphonate and phosphinate metabolism}	{NA}	{PHNPP_EGGLE Phosphoribosyl 1,2-cyclic phosphate 1,2-diphosphodiesterase OS=Eggerthella lenta (strain ATCC 25559 / DSM 2243 / JCM 9979 / NCTC 11813 / VPI 0255) GN=phnPP PE=1 SV=1}	{NA}	{NA}
[denovogenes]_100656	{ABC-type transport system, sugar-family permease [ [[Clostridium] sordellii]}	{K02053 ABC.SP.P putative spermidine/putrescine transport system permease protein -- Cellular Processes--Cellular community - prokaryotes--Quorum sensing}	{NA}	{NA}	{NA}	{ref}
[denovogenes]_100657	{AraC family transcriptional regulator [Paenibacillus sp. FSL H7-0357]}	{NA}	{NA}	{NA}	{NA}	{ref}
[denovogenes]_100658	{ABC transporter, permease protein [Marvinbryantia formatexigens DSM 14469]}	{K11071 potB spermidine/putrescine transport system permease protein -- Environmental Information Processing--Membrane transport--ABC transporters}	{NA}	{POTB_SALTY Spermidine/putrescine transport system permease protein PotB OS=Salmonella typhimurium (strain LT2 / SGSC1412 / ATCC 700720) GN=potB PE=3 SV=1}	{NA}	{ref}
[denovogenes]_100659	{site-specific DNA methyltransferase, partial [Burkholderia oklahomensis]}	{K00571 E2.1.1.72 site-specific DNA-methyltransferase (adenine-specific) 2.1.1.72 --}	{NA}	{NA}	{NA}	{ref}
[denovogenes]_10066	{ATP-dependent DNA helicase [Bacillus aryabhattai]}	{K03655 recG ATP-dependent DNA helicase RecG 3.6.4.12 Genetic Information Processing--Replication and repair--Homologous recombination}	{NA}	{RECG_STRPN ATP-dependent DNA helicase RecG OS=Streptococcus pneumoniae serotype 4 (strain ATCC BAA-334 / TIGR4) GN=recG PE=3 SV=2}	{NA}	{atp-dependent dna helicase}
[denovogenes]_100660	{S-adenosylmethionine decarboxylase proenzyme [Erwinia sp. Ejp617]}	{K01611 speD, AMD1 S-adenosylmethionine decarboxylase 4.1.1.50 Metabolism--Amino acid metabolism--Cysteine and methionine metabolism|Metabolism--Amino acid metabolism--Arginine and proline metabolism|Metabolism--Global and overview maps--Metabolic pathways}	{NA}	{SPED_CLOAB S-adenosylmethionine decarboxylase proenzyme OS=Clostridium acetobutylicum (strain ATCC 824 / DSM 792 / JCM 1419 / LMG 5710 / VKM B-1787) GN=speD PE=3 SV=1}	{NA}	{ref}
[denovogenes]_100661	{apbE family protein [Bacteroides sp. CAG:189]}	{K03734 apbE FAD:protein FMN transferase 2.7.1.180 --}	{NA}	{NA}	{NA}	{ref}
[denovogenes]_100662	{cupin domain-containing protein [Methanobrevibacter sp. AbM4]}	{K01607 pcaC 4-carboxymuconolactone decarboxylase 4.1.1.44 Metabolism--Xenobiotics biodegradation and metabolism--Benzoate degradation|Metabolism--Global and overview maps--Metabolic pathways|Metabolism--Global and overview maps--Microbial metabolism in diverse environments|Metabolism--Global and overview maps--Degradation of aromatic compounds}	{NA}	{NA}	{NA}	{carboxymuconolactone decarboxylase family protein}
[denovogenes]_100663	{cell envelope biogenesis protein TonB [Porphyromonas endodontalis]}	{K03832 tonB periplasmic protein TonB -- --}	{NA}	{NA}	{NA}	{tonb family c-terminal domain protein}
[denovogenes]_100664	{putative ABC-transporter protein Wzm [Paenibacillus alvei]}	{K09692 tagG teichoic acid transport system permease protein -- Environmental Information Processing--Membrane transport--ABC transporters}	{NA}	{NA}	{NA}	{ref}
[denovogenes]_100665	{hypothetical protein [Coprococcus comes]}	{NA}	{NA}	{NA}	{NA}	{ref}
[denovogenes]_100666	{peptidase S24-like family protein [Bacteroides fragilis]}	{NA}	{NA}	{NA}	{NA}	{ref}
[denovogenes]_100667	{laccase [Geobacillus vulcani]}	{K05810 yfiH laccase domain-containing protein -- --}	{NA}	{NA}	{NA}	{NA}
[denovogenes]_100668	{selenium-dependent molybdenum hydroxylase system protein YqeB family [Clostridium sp. CAG:253]}	{K07402 xdhC xanthine dehydrogenase accessory factor -- --}	{NA}	{YQEB_ECOLI Uncharacterized protein YqeB OS=Escherichia coli (strain K12) GN=yqeB PE=4 SV=1}	{NA}	{NA}
[denovogenes]_100669	{glycosyl hydrolase family 2, sugar binding domain protein [Enterococcus italicus DSM 15952]}	{NA}	{NA}	{NA}	{NA}	{ref}
[denovogenes]_10067	{NtrC family Transcriptional regulator, ATPase domain protein [Caldanaerobacter subterraneus]}	{K03721 tyrR transcriptional regulator of aroF, aroG, tyrA and aromatic amino acid transport -- --}	{NA}	{HYFR_ECOLI Hydrogenase-4 transcriptional activator OS=Escherichia coli (strain K12) GN=hyfR PE=3 SV=1}	{NA}	{aaa domain family protein}
[denovogenes]_100670	{XynC protein, partial [Pasteurella multocida]}	{K01070 frmB, ESD, fghA S-formylglutathione hydrolase 3.1.2.12 Metabolism--Energy metabolism--Methane metabolism|Metabolism--Global and overview maps--Microbial metabolism in diverse environments|Metabolism--Global and overview maps--Carbon metabolism}	{CE1 acetyl xylan esterase (EC 3.1.1.72); cinnamoyl esterase (EC 3.1.1.-); feruloyl esterase (EC 3.1.1.73); carboxylesterase (EC 3.1.1.1); S-formylglutathione hydrolase (EC 3.1.2.12) Family CE1 also contains lots of other esterases such as PHB depolymerases.}	{NA}	{NA}	{NA}
[denovogenes]_100671	{MULTISPECIES: hypothetical protein [Parabacteroides|Parabacteroides goldsteinii|Parabacteroides sp.]}	{NA}	{NA}	{NA}	{NA}	{NA}
[denovogenes]_100672	{NA}	{NA}	{NA}	{NA}	{NA}	{NA}
[denovogenes]_100673	{N-acetylmuramic acid-6-phosphate etherase [Geobacillus caldoxylosilyticus]}	{K07106 murQ N-acetylmuramic acid 6-phosphate etherase 4.2.1.126 Metabolism--Carbohydrate metabolism--Amino sugar and nucleotide sugar metabolism|Metabolism--Global and overview maps--Metabolic pathways}	{NA}	{MURQ_BACFN N-acetylmuramic acid 6-phosphate etherase OS=Bacteroides fragilis (strain ATCC 25285 / NCTC 9343) GN=murQ PE=3 SV=1}	{NA}	{n-acetylmuramic acid 6-phosphate etherase}
[denovogenes]_100674	{protein-tyrosine phosphatase, N-terminal part, partial [Listeria monocytogenes]}	{K01104 E3.1.3.48 protein-tyrosine phosphatase 3.1.3.48 --}	{NA}	{NA}	{NA}	{NA}
[denovogenes]_100675	{dioxygenase [Streptococcus agalactiae]}	{K01686 uxuA mannonate dehydratase 4.2.1.8 Metabolism--Carbohydrate metabolism--Pentose and glucuronate interconversions|Metabolism--Global and overview maps--Metabolic pathways}	{NA}	{UXUB_BACSU Uncharacterized oxidoreductase UxuB OS=Bacillus subtilis (strain 168) GN=uxuB PE=2 SV=1}	{NA}	{ref}
[denovogenes]_100676	{NA}	{NA}	{NA}	{NA}	{NA}	{NA}
[denovogenes]_100677	{predicted sugar phosphatases of the HAD superfamily [Lachnospiraceae bacterium CAG:25]}	{K01101 E3.1.3.41 4-nitrophenyl phosphatase 3.1.3.41 Metabolism--Xenobiotics biodegradation and metabolism--Aminobenzoate degradation|Metabolism--Global and overview maps--Microbial metabolism in diverse environments}	{NA}	{NA}	{NA}	{ref}
[denovogenes]_100678	{putative protein [uncultured organism]}	{NA}	{NA}	{NA}	{NA}	{ref}
[denovogenes]_100679	{dNA-damage-inducible protein F [Prevotella sp. CAG:732]}	{K03327 TC.MATE, SLC47A, norM, mdtK, dinF multidrug resistance protein, MATE family -- --}	{NA}	{NA}	{NA}	{mate efflux family protein}
[denovogenes]_10068	{thiol: disulfide interchange protein [Bacteroides clarus]}	{NA}	{NA}	{NA}	{NA}	{ref}
[denovogenes]_100680	{Anti-repressor protein [Lactococcus garvieae]}	{NA}	{NA}	{NA}	{NA}	{NA}
[denovogenes]_100681	{ABC transporter, ATPase component [Nonlabens dokdonensis]}	{K06861 lptB lipopolysaccharide export system ATP-binding protein 3.6.3.- Environmental Information Processing--Membrane transport--ABC transporters}	{NA}	{Y3926_AZOC5 Probable ABC transporter ATP-binding protein AZC_3926 OS=Azorhizobium caulinodans (strain ATCC 43989 / DSM 5975 / JCM 20966 / NBRC 14845 / NCIMB 13405 / ORS 571) GN=AZC_3926 PE=3 SV=1}	{NA}	{abc transporter family protein}
[denovogenes]_100682	{hypothetical protein [Alistipes senegalensis]}	{NA}	{NA}	{NA}	{NA}	{ref}
[denovogenes]_100683	{hypothetical protein [Acinetobacter sp.]}	{NA}	{NA}	{NA}	{NA}	{ref}
[denovogenes]_100684	{putative uncharacterized protein [Sutterella sp. CAG:351]}	{NA}	{NA}	{NA}	{NA}	{cupin domain protein}
[denovogenes]_100685	{NA}	{NA}	{NA}	{NA}	{NA}	{NA}
[denovogenes]_100686	{CAZy families GT2 protein, partial [uncultured Geobacter sp.]}	{NA}	{NA}	{NA}	{NA}	{NA}
[denovogenes]_100687	{mitochondria biogenesis AIM24 family protein [Peptoclostridium difficile]}	{NA}	{NA}	{NA}	{NA}	{NA}
[denovogenes]_100688	{hypothetical protein, partial [Bacteroides gallinarum]}	{NA}	{NA}	{NA}	{NA}	{NA}
[denovogenes]_100689	{MULTISPECIES: hypothetical protein [Bacteroides|Bacteroides finegoldii]}	{NA}	{NA}	{NA}	{NA}	{NA}
[denovogenes]_10069	{ribonuclease R [Aquimarina muelleri]}	{K12573 rnr, vacB ribonuclease R 3.1.-.- Genetic Information Processing--Folding, sorting and degradation--RNA degradation}	{NA}	{NA}	{NA}	{ribonuclease r}
[denovogenes]_100690	{hypothetical protein, partial [Vibrio parahaemolyticus]}	{NA}	{NA}	{NA}	{NA}	{NA}
[denovogenes]_100691	{hypothetical protein Q609_ECAC00630G0002, partial [Escherichia coli DORA_A_5_14_21]}	{NA}	{NA}	{YAHL_ECOLI Uncharacterized protein YahL OS=Escherichia coli (strain K12) GN=yahL PE=4 SV=1}	{NA}	{NA}
[denovogenes]_100692	{transcriptional regulator AraC family [Bacteroides thetaiotaomicron CAG:40]}	{NA}	{NA}	{NA}	{NA}	{ref}
[denovogenes]_100693	{nucleotidyltransferase [Cronobacter sp. 1383]}	{K07074 K07074 uncharacterized protein -- --}	{NA}	{YCGL_BACSU Uncharacterized protein YcgL OS=Bacillus subtilis (strain 168) GN=ycgL PE=4 SV=1}	{NA}	{NA}
[denovogenes]_100694	{NA}	{NA}	{NA}	{NA}	{NA}	{NA}
[denovogenes]_100695	{glycosyltransferase, group 2 family protein [Clostridium celatum]}	{K19427 epsJ glycosyltransferase EpsJ 2.4.-.- --}	{GT2 cellulose synthase (EC 2.4.1.12); chitin synthase (EC 2.4.1.16); dolichyl-phosphate &beta;-D-mannosyltransferase (EC 2.4.1.83); dolichyl-phosphate &beta;-glucosyltransferase (EC 2.4.1.117); N-acetylglucosaminyltransferase (EC 2.4.1.-); N-acetylgalactosaminyltransferase (EC 2.4.1.-); hyaluronan synthase (EC 2.4.1.212); chitin oligosaccharide synthase (EC 2.4.1.-); &beta;-1,3-glucan synthase (…	{NA}	{NA}	{NA}
[denovogenes]_100696	{putative uncharacterized protein [Bacteroides sp. CAG:20]}	{K03832 tonB periplasmic protein TonB -- --}	{NA}	{NA}	{NA}	{family domain-containing protein}
[denovogenes]_100697	{putative uncharacterized protein [Eubacterium sp. CAG:274]}	{NA}	{NA}	{NA}	{NA}	{NA}
[denovogenes]_100698	{putative uncharacterized protein [Anaerostipes sp. CAG:276]}	{K03337 iolB 5-deoxy-glucuronate isomerase 5.3.1.30 Metabolism--Carbohydrate metabolism--Inositol phosphate metabolism|Metabolism--Global and overview maps--Metabolic pathways|Metabolism--Global and overview maps--Microbial metabolism in diverse environments}	{NA}	{NA}	{NA}	{ref}
[denovogenes]_100699	{hypothetical protein HMPREF1086_04223 [ [[Clostridium] clostridioforme 90B1]}	{K18910 dpe, lre D-psicose/D-tagatose/L-ribulose 3-epimerase 5.1.3.30 5.1.3.31 --}	{NA}	{NA}	{NA}	{NA}
[denovogenes]_1007	{hypothetical protein [Porphyromonas sp. 31_2, HMPREF1002_05090]}	{NA}	{NA}	{NA}	{NA}	{NA}
[denovogenes]_10070	{hypothetical protein [Bacillus sp. L1(2012)]}	{K03169 topB DNA topoisomerase III 5.99.1.2 --}	{NA}	{TOP3_BACC1 DNA topoisomerase 3 OS=Bacillus cereus (strain ATCC 10987) GN=topB PE=3 SV=1}	{NA}	{ref}
[denovogenes]_100700	{NA}	{NA}	{NA}	{NA}	{NA}	{NA}
[denovogenes]_100701	{NA}	{NA}	{NA}	{NA}	{NA}	{NA}
[denovogenes]_100702	{Uncharacterized protein ygiD [Cronobacter sakazakii]}	{K15777 DOPA 4,5-DOPA dioxygenase extradiol 1.13.11.- Metabolism--Biosynthesis of other secondary metabolites--Betalain biosynthesis}	{NA}	{YGID_ECOLI 4,5-DOPA dioxygenase extradiol OS=Escherichia coli (strain K12) GN=ygiD PE=1 SV=3}	{NA}	{dioxygenase}
[denovogenes]_100703	{zinc transporter ZupT [Citricoccus sp. CH26A]}	{K07238 TC.ZIP, zupT, ZRT3, ZIP2 zinc transporter, ZIP family -- --}	{NA}	{ZUPT_SHISS Zinc transporter ZupT OS=Shigella sonnei (strain Ss046) GN=zupT PE=3 SV=1}	{NA}	{zinc transporter}
[denovogenes]_100704	{crotonase [Fusobacterium necrophorum]}	{K01715 crt enoyl-CoA hydratase 4.2.1.17 Metabolism--Carbohydrate metabolism--Butanoate metabolism|Metabolism--Global and overview maps--Carbon metabolism}	{NA}	{CRT_CLOAB Short-chain-enoyl-CoA hydratase OS=Clostridium acetobutylicum (strain ATCC 824 / DSM 792 / JCM 1419 / LMG 5710 / VKM B-1787) GN=crt PE=1 SV=1}	{NA}	{ref}
[denovogenes]_100705	{chemotaxis protein CheR [Achromobacter sp. RTa]}	{K00575 cheR chemotaxis protein methyltransferase CheR 2.1.1.80 Environmental Information Processing--Signal transduction--Two-component system|Cellular Processes--Cell motility--Bacterial chemotaxis}	{NA}	{CHER_ECOLI Chemotaxis protein methyltransferase OS=Escherichia coli (strain K12) GN=cheR PE=3 SV=2}	{NA}	{chemotaxis protein methyltransferase}
[denovogenes]_100706	{tonB family C-terminal domain protein [Parabacteroides distasonis]}	{K03832 tonB periplasmic protein TonB -- --}	{NA}	{NA}	{NA}	{family domain-containing protein}
[denovogenes]_100707	{D-mannonate oxidoreductase [Bacillus licheniformis WX-02]}	{K01686 uxuA mannonate dehydratase 4.2.1.8 Metabolism--Carbohydrate metabolism--Pentose and glucuronate interconversions|Metabolism--Global and overview maps--Metabolic pathways}	{NA}	{UXUB_BACSU Uncharacterized oxidoreductase UxuB OS=Bacillus subtilis (strain 168) GN=uxuB PE=2 SV=1}	{NA}	{ref}
[denovogenes]_100708	{hypothetical protein [Eubacterium limosum]}	{NA}	{NA}	{NA}	{NA}	{NA}
[denovogenes]_100709	{hypothetical protein [Paenibacillus sp. P22, BN871_EX_00040]}	{K09692 tagG teichoic acid transport system permease protein -- Environmental Information Processing--Membrane transport--ABC transporters}	{NA}	{NA}	{NA}	{ref}
[denovogenes]_10071	{hypothetical protein [Porphyromonas sp. 31_2, HMPREF1002_02765]}	{NA}	{NA}	{NA}	{NA}	{ref}
[denovogenes]_100710	{hypothetical protein [Clostridium sp.]}	{NA}	{NA}	{NA}	{NA}	{NA}
[denovogenes]_100711	{hypothetical protein, partial [Cloacimonetes bacterium JGI 0000014-K11]}	{K08676 tri tricorn protease 3.4.21.- --}	{NA}	{NA}	{NA}	{ref}
[denovogenes]_100712	{phosphodiesterase, MJ0936 family [Deinococcus maricopensis]}	{K07095 K07095 uncharacterized protein -- --}	{NA}	{NA}	{NA}	{ref}
[denovogenes]_100713	{leucine/isoleucine/valine transporter ATP-binding subunit [Oligella urethralis DNF00040]}	{K01995 livG branched-chain amino acid transport system ATP-binding protein -- Environmental Information Processing--Membrane transport--ABC transporters|Cellular Processes--Cellular community - prokaryotes--Quorum sensing}	{NA}	{BRAF_PSEAE High-affinity branched-chain amino acid transport ATP-binding protein BraF OS=Pseudomonas aeruginosa (strain ATCC 15692 / PAO1 / 1C / PRS 101 / LMG 12228) GN=braF PE=3 SV=1}	{NA}	{ref}
[denovogenes]_100714	{conserved hypothetical protein [Moraxella catarrhalis|Moraxella catarrhalis,]}	{NA}	{NA}	{NA}	{NA}	{NA}
[denovogenes]_100715	{haloacid dehalogenase-like hydrolase [Bacteroides reticulotermitis JCM 10512]}	{NA}	{NA}	{NA}	{NA}	{cof-like hydrolase}
[denovogenes]_100716	{GTP-binding protein lepA [Emticicia oligotrophica]}	{K03596 lepA GTP-binding protein LepA -- Human Diseases--Infectious diseases: Bacterial--Legionellosis}	{NA}	{LEPA_BACV8 Elongation factor 4 OS=Bacteroides vulgatus (strain ATCC 8482 / DSM 1447 / NCTC 11154) GN=lepA PE=3 SV=1}	{NA}	{elongation factor 4}
[denovogenes]_100717	{hypothetical protein [Prevotella multiformis]}	{NA}	{NA}	{NA}	{NA}	{NA}
[denovogenes]_100718	{flagellar motor protein MotA, partial [Cupriavidus metallidurans]}	{K03561 exbB biopolymer transport protein ExbB -- --}	{NA}	{NA}	{NA}	{mota proton channel family protein}
[denovogenes]_100719	{diaminopimelate epimerase [Bacteroides oleiciplenus]}	{K01778 dapF diaminopimelate epimerase 5.1.1.7 Metabolism--Amino acid metabolism--Lysine biosynthesis|Metabolism--Global and overview maps--Metabolic pathways|Metabolism--Global and overview maps--Biosynthesis of secondary metabolites|Metabolism--Global and overview maps--Microbial metabolism in diverse environments|Metabolism--Global and overview maps--Biosynthesis of antibiotics|Metabolism--Glo…	{NA}	{DAPF_CLOTH Diaminopimelate epimerase OS=Clostridium thermocellum (strain ATCC 27405 / DSM 1237 / NBRC 103400 / NCIMB 10682 / NRRL B-4536 / VPI 7372) GN=dapF PE=1 SV=1}	{NA}	{diaminopimelate epimerase}
[denovogenes]_10072	{methyl-accepting chemotaxis sensory transducer [Thiorhodospira sibirica]}	{K03406 mcp methyl-accepting chemotaxis protein -- Environmental Information Processing--Signal transduction--Two-component system|Cellular Processes--Cell motility--Bacterial chemotaxis}	{NA}	{NA}	{NA}	{methyl-accepting chemotaxis sensory transducer}
[denovogenes]_100720	{hypothetical protein [Clostridium sp.]}	{NA}	{NA}	{NA}	{NA}	{ref}
[denovogenes]_100721	{1-acyl-sn-glycerol-3-phosphate acyltransferase [Idiomarina loihiensis]}	{NA}	{NA}	{NA}	{NA}	{ref}
[denovogenes]_100722	{hypothetical protein [Tyzzerella nexilis]}	{NA}	{NA}	{NA}	{NA}	{NA}
[denovogenes]_100723	{hypothetical protein, partial [Armatimonadetes bacterium JGI 0000077-K19]}	{NA}	{NA}	{NA}	{NA}	{NA}
[denovogenes]_100724	{mannosyl-3-phosphoglycerate phosphatase [Pectobacterium atrosepticum]}	{K07026 E3.1.3.70 mannosyl-3-phosphoglycerate phosphatase 3.1.3.70 Metabolism--Carbohydrate metabolism--Fructose and mannose metabolism}	{NA}	{MPGP_ECOSE Putative mannosyl-3-phosphoglycerate phosphatase OS=Escherichia coli (strain SE11) GN=ECSE_2185 PE=3 SV=1}	{NA}	{mannosyl-3-phosphoglycerate phosphatase}
[denovogenes]_100725	{ArsR family transcriptional regulator [Paenibacillus sp. FSL R5-0912]}	{NA}	{NA}	{NA}	{NA}	{NA}
[denovogenes]_100726	{glycosyl hydrolase family 2, sugar binding domain protein, partial [Bacteroides sp. 2_2_4]}	{NA}	{NA}	{NA}	{NA}	{ref}
[denovogenes]_100727	{hypothetical protein [Caldanaerobacter subterraneus]}	{NA}	{NA}	{NA}	{NA}	{ref}
[denovogenes]_100728	{23S rRNA methyltransferase, partial [Escherichia coli]}	{K00563 rlmA1 23S rRNA (guanine745-N1)-methyltransferase 2.1.1.187 --}	{NA}	{NA}	{NA}	{ref}
[denovogenes]_100729	{sodium: alanine symporter family protein, partial [Clostridium botulinum]}	{K03310 TC.AGCS alanine or glycine:cation symporter, AGCS family -- --}	{NA}	{NA}	{NA}	{amino acid carrier protein}
[denovogenes]_10073	{aldehyde ferredoxin oxidoreductase [Desulfovibrio vulgaris]}	{K03738 aor aldehyde:ferredoxin oxidoreductase 1.2.7.5 Metabolism--Carbohydrate metabolism--Pentose phosphate pathway|Metabolism--Global and overview maps--Metabolic pathways|Metabolism--Global and overview maps--Microbial metabolism in diverse environments|Metabolism--Global and overview maps--Carbon metabolism}	{NA}	{NA}	{NA}	{ref}
[denovogenes]_100730	{response regulator receiver domain protein [Clostridium sp. ATCC 29733]}	{NA}	{NA}	{NA}	{NA}	{sporulation transcription factor spo0a}
[denovogenes]_100731	{transcriptional regulator AraC family [Clostridium sp. CAG:299]}	{K07720 yesN two-component system, response regulator YesN -- Environmental Information Processing--Signal transduction--Two-component system}	{NA}	{NA}	{NA}	{ref}
[denovogenes]_100732	{putative uncharacterized protein [Clostridium sp. CAG:58]}	{K01992 ABC-2.P ABC-2 type transport system permease protein -- --}	{NA}	{NA}	{NA}	{ref}
[denovogenes]_100733	{flagellin [Bacillus pumilus]}	{K02406 fliC flagellin -- Environmental Information Processing--Signal transduction--Two-component system|Cellular Processes--Cell motility--Flagellar assembly|Organismal Systems--Immune system--NOD-like receptor signaling pathway|Organismal Systems--Environmental adaptation--Plant-pathogen interaction|Human Diseases--Infectious diseases: Bacterial--Salmonella infection|Human Diseases--Infectious…	{NA}	{FLA_BACHD Flagellin OS=Bacillus halodurans (strain ATCC BAA-125 / DSM 18197 / FERM 7344 / JCM 9153 / C-125) GN=hag PE=1 SV=1}	{NA}	{ref}
[denovogenes]_100734	{hypothetical protein [Massilia sp. JS1662, IA69_10530]}	{NA}	{NA}	{NA}	{NA}	{NA}
[denovogenes]_100735	{hypothetical protein [Ruminococcaceae bacterium]}	{NA}	{NA}	{NA}	{NA}	{NA}
[denovogenes]_100736	{methyltransferase [Bacillus cereus]}	{NA}	{NA}	{NA}	{NA}	{ref}
[denovogenes]_100737	{amidohydrolase, partial [Peptoniphilus indolicus]}	{NA}	{NA}	{NA}	{NA}	{ref}
[denovogenes]_100738	{sulfonate ABC transporter permease [Bacillus sp. JS]}	{K02050 ABC.SN.P NitT/TauT family transport system permease protein -- --}	{NA}	{YTLD_BACSU Uncharacterized ABC transporter permease protein YtlD OS=Bacillus subtilis (strain 168) GN=ytlD PE=3 SV=1}	{NA}	{ref}
[denovogenes]_100739	{hypothetical protein [Sporosarcina newyorkensis]}	{NA}	{NA}	{NA}	{NA}	{NA}
[denovogenes]_10074	{putative uncharacterized protein [Clostridium nexile CAG:348]}	{K01915 glnA, GLUL glutamine synthetase 6.3.1.2 Metabolism--Amino acid metabolism--Arginine biosynthesis|Metabolism--Amino acid metabolism--Alanine, aspartate and glutamate metabolism|Metabolism--Carbohydrate metabolism--Glyoxylate and dicarboxylate metabolism|Metabolism--Energy metabolism--Nitrogen metabolism|Metabolism--Global and overview maps--Metabolic pathways|Metabolism--Global and overvie…	{NA}	{GLNA3_DICDI Type-3 glutamine synthetase OS=Dictyostelium discoideum GN=glnA3 PE=1 SV=1}	{NA}	{ref}
[denovogenes]_100740	{sugar phosphatase SupH [Salmonella enterica]}	{K07757 ybiV sugar-phosphatase 3.1.3.23 --}	{NA}	{SUPH_ECOLI Sugar phosphatase YbiV OS=Escherichia coli (strain K12) GN=ybiV PE=1 SV=1}	{NA}	{sugar phosphatase}
[denovogenes]_100741	{RagB/SusD domain-containing protein [Niastella koreensis GR20-10]}	{NA}	{NA}	{NA}	{NA}	{NA}
[denovogenes]_100742	{hypothetical protein [Veillonella parvula]}	{NA}	{NA}	{NA}	{NA}	{NA}
[denovogenes]_100743	{putative tripeptide transporter permease [Citrobacter youngae ATCC 29220]}	{K03305 TC.POT proton-dependent oligopeptide transporter, POT family -- --}	{NA}	{DTPB_ECOLI Dipeptide and tripeptide permease B OS=Escherichia coli (strain K12) GN=dtpB PE=1 SV=2}	{NA}	{dipeptide and tripeptide permease b}
[denovogenes]_100744	{small GTP-binding protein [Paenibacillus sp. FSL H8-457]}	{NA}	{NA}	{NA}	{NA}	{ref}
[denovogenes]_100745	{hypothetical protein [Enterobacter sp.]}	{NA}	{NA}	{NA}	{NA}	{NA}
[denovogenes]_100746	{putative membrane protein [Bacteroides fragilis]}	{NA}	{NA}	{NA}	{NA}	{ref}
[denovogenes]_100747	{GntR family transcriptional regulator, partial [Streptomyces exfoliatus]}	{NA}	{NA}	{YHFZ_ECOLI Uncharacterized protein YhfZ OS=Escherichia coli (strain K12) GN=yhfZ PE=4 SV=3}	{NA}	{ref}
[denovogenes]_100748	{hypothetical protein [Beutenbergia cavernae]}	{NA}	{NA}	{YLBF_ECOLI Uncharacterized protein YlbF OS=Escherichia coli (strain K12) GN=ylbF PE=4 SV=1}	{NA}	{NA}
[denovogenes]_100749	{methionine ABC transporter substrate-binding protein [Vibrio cholerae]}	{K02073 metQ D-methionine transport system substrate-binding protein -- Environmental Information Processing--Membrane transport--ABC transporters}	{NA}	{METQ_ECO57 D-methionine-binding lipoprotein MetQ OS=Escherichia coli O157:H7 GN=metQ PE=3 SV=1}	{NA}	{d-methionine-binding lipoprotein metq}
[denovogenes]_10075	{oligopeptidase A [Vibrio cholerae RC385]}	{K01414 prlC oligopeptidase A 3.4.24.70 --}	{NA}	{OPDA_ECOLI Oligopeptidase A OS=Escherichia coli (strain K12) GN=prlC PE=3 SV=3}	{NA}	{oligopeptidase a}
[denovogenes]_100750	{glutamyl-tRNA amidotransferase [Selenomonas ruminantium]}	{K02434 gatB, PET112 aspartyl-tRNA(Asn)/glutamyl-tRNA(Gln) amidotransferase subunit B 6.3.5.6 6.3.5.7 Genetic Information Processing--Translation--Aminoacyl-tRNA biosynthesis|Metabolism--Global and overview maps--Metabolic pathways}	{NA}	{GATB_EUBR3 Aspartyl/glutamyl-tRNA(Asn/Gln) amidotransferase subunit B OS=Eubacterium rectale (strain ATCC 33656 / VPI 0990) GN=gatB PE=3 SV=1}	{NA}	{aspartyl glutamyl-trna(asn gln) amidotransferase subunit b}
[denovogenes]_100751	{NA}	{NA}	{NA}	{NA}	{NA}	{NA}
[denovogenes]_100752	{putative uncharacterized protein [Clostridium clostridioforme CAG:511]}	{K02040 pstS phosphate transport system substrate-binding protein -- Environmental Information Processing--Membrane transport--ABC transporters|Environmental Information Processing--Signal transduction--Two-component system|Human Diseases--Infectious diseases: Bacterial--Tuberculosis}	{NA}	{PSTS2_STRA5 Phosphate-binding protein PstS 2 OS=Streptococcus agalactiae serotype V (strain ATCC BAA-611 / 2603 V/R) GN=pstS2 PE=3 SV=1}	{NA}	{ref}
[denovogenes]_100753	{O-acetylhomoserine aminocarboxypropyltransferase [[Clostridium] josui]}	{K01740 metY O-acetylhomoserine (thiol)-lyase 2.5.1.49 Metabolism--Amino acid metabolism--Cysteine and methionine metabolism|Metabolism--Global and overview maps--Metabolic pathways}	{NA}	{CYSD_EMENI O-acetylhomoserine (thiol)-lyase OS=Emericella nidulans (strain FGSC A4 / ATCC 38163 / CBS 112.46 / NRRL 194 / M139) GN=cysD PE=2 SV=2}	{NA}	{o-acetylhomoserine aminocarboxypropyltransferase cysteine synthase}
[denovogenes]_100754	{alpha-ketoglutarate permease [Burkholderia sprentiae]}	{K03761 kgtP MFS transporter, MHS family, alpha-ketoglutarate permease -- --}	{NA}	{KGTP_SHIFL Alpha-ketoglutarate permease OS=Shigella flexneri GN=kgtP PE=3 SV=1}	{NA}	{alpha-ketoglutarate permease}
[denovogenes]_100755	{NADP-specific glutamate dehydrogenase [Oxalobacter formigenes]}	{K00262 E1.4.1.4, gdhA glutamate dehydrogenase (NADP+) 1.4.1.4 Metabolism--Amino acid metabolism--Arginine biosynthesis|Metabolism--Amino acid metabolism--Alanine, aspartate and glutamate metabolism|Metabolism--Energy metabolism--Nitrogen metabolism|Metabolism--Global and overview maps--Metabolic pathways}	{NA}	{DHE4_ECOLI NADP-specific glutamate dehydrogenase OS=Escherichia coli (strain K12) GN=gdhA PE=1 SV=1}	{NA}	{nadp-specific glutamate dehydrogenase}
[denovogenes]_100756	{chemotaxis protein CheR [Blastomonas sp. CACIA14H2]}	{K00575 cheR chemotaxis protein methyltransferase CheR 2.1.1.80 Environmental Information Processing--Signal transduction--Two-component system|Cellular Processes--Cell motility--Bacterial chemotaxis}	{NA}	{NA}	{NA}	{ref}
[denovogenes]_100757	{N-acetylmuramic acid-6-phosphate etherase [Proteus mirabilis]}	{K07106 murQ N-acetylmuramic acid 6-phosphate etherase 4.2.1.126 Metabolism--Carbohydrate metabolism--Amino sugar and nucleotide sugar metabolism|Metabolism--Global and overview maps--Metabolic pathways}	{NA}	{MURQ_BACFN N-acetylmuramic acid 6-phosphate etherase OS=Bacteroides fragilis (strain ATCC 25285 / NCTC 9343) GN=murQ PE=3 SV=1}	{NA}	{n-acetylmuramic acid 6-phosphate etherase}
[denovogenes]_100758	{haloacid dehalogenase [Bacillus thuringiensis]}	{NA}	{NA}	{NA}	{NA}	{cof-like hydrolase}
[denovogenes]_100759	{Dna-J like membrane chaperone protein [Vibrio shilonii AK1]}	{K05801 djlA DnaJ like chaperone protein -- --}	{NA}	{DJLA_SALTY DnaJ-like protein DjlA OS=Salmonella typhimurium (strain LT2 / SGSC1412 / ATCC 700720) GN=djlA PE=3 SV=1}	{NA}	{dna-j like membrane chaperone protein}
[denovogenes]_10076	{uncharacterized protein BN523_03538 [Bacteroides sp. CAG:189]}	{K01190 lacZ beta-galactosidase 3.2.1.23 Metabolism--Carbohydrate metabolism--Galactose metabolism|Metabolism--Glycan biosynthesis and metabolism--Other glycan degradation|Metabolism--Lipid metabolism--Sphingolipid metabolism|Metabolism--Global and overview maps--Metabolic pathways}	{GH2 &beta;-galactosidase (EC 3.2.1.23) ; &beta;-mannosidase (EC 3.2.1.25); &beta;-glucuronidase (EC 3.2.1.31); mannosylglycoprotein endo-&beta;-mannosidase (EC 3.2.1.152); exo-&beta;-glucosaminidase (EC 3.2.1.165) NA}	{NA}	{NA}	{ref}
[denovogenes]_100760	{hypothetical protein [filamentous cyanobacterium ESFC-1]}	{K02006 cbiO cobalt/nickel transport system ATP-binding protein -- Environmental Information Processing--Membrane transport--ABC transporters}	{NA}	{CBIO_SALPA Cobalt import ATP-binding protein CbiO OS=Salmonella paratyphi A (strain ATCC 9150 / SARB42) GN=cbiO PE=3 SV=1}	{NA}	{cobalt import atp-binding protein}
[denovogenes]_100761	{DNA gyrase subunit B [Proteobacteria bacterium JGI 0000113-P07]}	{K02470 gyrB DNA gyrase subunit B 5.99.1.3 --}	{NA}	{GYRB_CLOAB DNA gyrase subunit B OS=Clostridium acetobutylicum (strain ATCC 824 / DSM 792 / JCM 1419 / LMG 5710 / VKM B-1787) GN=gyrB PE=3 SV=2}	{NA}	{dna b subunit}
[denovogenes]_100762	{DL-methionine transporter ATP-binding subunit [Pantoea rwandensis]}	{K02071 metN D-methionine transport system ATP-binding protein -- Environmental Information Processing--Membrane transport--ABC transporters}	{NA}	{METN2_PECAS Methionine import ATP-binding protein MetN 2 OS=Pectobacterium atrosepticum (strain SCRI 1043 / ATCC BAA-672) GN=metN2 PE=3 SV=1}	{NA}	{ref}
[denovogenes]_100763	{IclR family transcriptional regulator [Halomonas sp. HAL1]}	{K10973 allR IclR family transcriptional regulator, negative regulator of allantoin and glyoxylate utilization operons -- --}	{NA}	{ALLR_ECOLI HTH-type transcriptional repressor AllR OS=Escherichia coli (strain K12) GN=allR PE=1 SV=1}	{NA}	{hth-type transcriptional repressor}
[denovogenes]_100764	{sugar ABC transporter ATP-binding protein [Olsenella uli]}	{K06147 ABCB-BAC ATP-binding cassette, subfamily B, bacterial -- --}	{NA}	{NA}	{NA}	{ref}
[denovogenes]_100765	{sugar phosphatase SupH [Salmonella enterica subsp. arizonae serovar 62:z36:- str. RKS2983]}	{K07757 ybiV sugar-phosphatase 3.1.3.23 --}	{NA}	{SUPH_ECOLI Sugar phosphatase YbiV OS=Escherichia coli (strain K12) GN=ybiV PE=1 SV=1}	{NA}	{sugar phosphatase}
[denovogenes]_100766	{putative uncharacterized protein [Clostridium sp. CAG:81]}	{NA}	{NA}	{NA}	{NA}	{NA}
[denovogenes]_100767	{transposase [Vibrio navarrensis]}	{K07484 K07484 transposase -- --}	{NA}	{NA}	{NA}	{NA}
[denovogenes]_100768	{heme lyase subunit CcmH [Klebsiella oxytoca]}	{K02200 ccmH cytochrome c-type biogenesis protein CcmH -- --}	{NA}	{CCMH_SHIFL Cytochrome c-type biogenesis protein CcmH OS=Shigella flexneri GN=ccmH PE=3 SV=1}	{NA}	{cytochrome c-type biogenesis protein}
[denovogenes]_100769	{hypothetical protein [Lachnospiraceae bacterium]}	{NA}	{NA}	{NA}	{NA}	{NA}
[denovogenes]_10077	{NA}	{NA}	{NA}	{NA}	{NA}	{NA}
[denovogenes]_100770	{Glutamate 5-kinase 1 [Virgibacillus sp. Vm-5]}	{K00931 proB glutamate 5-kinase 2.7.2.11 Metabolism--Amino acid metabolism--Arginine and proline metabolism|Metabolism--Biosynthesis of other secondary metabolites--Carbapenem biosynthesis|Metabolism--Global and overview maps--Metabolic pathways|Metabolism--Global and overview maps--Biosynthesis of antibiotics|Metabolism--Global and overview maps--Biosynthesis of amino acids}	{NA}	{PROB_BACTN Glutamate 5-kinase OS=Bacteroides thetaiotaomicron (strain ATCC 29148 / DSM 2079 / NCTC 10582 / E50 / VPI-5482) GN=proB PE=3 SV=1}	{NA}	{glutamate 5-kinase}
[denovogenes]_100771	{sugar-proton symporter [Flavobacterium sp. EM1321]}	{K08138 xylE MFS transporter, SP family, xylose:H+ symportor -- --}	{NA}	{XYLE_ECOLI D-xylose-proton symporter OS=Escherichia coli (strain K12) GN=xylE PE=1 SV=1}	{NA}	{ref}
[denovogenes]_100772	{transcriptional regulatory protein [Clostridium ljungdahlii DSM 13528]}	{K07719 ycbB, glnL two-component system, response regulator YcbB -- Environmental Information Processing--Signal transduction--Two-component system}	{NA}	{NA}	{NA}	{ref}
[denovogenes]_100773	{phage terminase large subunit [Clostridium sp. CAG:492]}	{NA}	{NA}	{NA}	{NA}	{ref}
[denovogenes]_100774	{mutL [Fusobacterium ulcerans]}	{NA}	{NA}	{NA}	{NA}	{NA}
[denovogenes]_100775	{hypothetical protein [Photobacterium aphoticum, JCM19237_6311]}	{NA}	{NA}	{NA}	{NA}	{NA}
[denovogenes]_100776	{hypothetical protein [Faecalibacterium prausnitzii]}	{NA}	{NA}	{NA}	{NA}	{NA}
[denovogenes]_100777	{hypothetical protein [Pedobacter sp. V48, N824_20395]}	{K05970 SIAE sialate O-acetylesterase 3.1.1.53 --}	{NA}	{NA}	{NA}	{ref}
[denovogenes]_100778	{exo-poly-alpha-D-galacturonosidase [Granulicella mallensis]}	{NA}	{GH28 polygalacturonase (EC 3.2.1.15); exo-polygalacturonase (EC 3.2.1.67); exo-polygalacturonosidase (EC 3.2.1.82); rhamnogalacturonase (EC 3.2.1.171); endo-xylogalacturonan hydrolase (EC 3.2.1.-); rhamnogalacturonan &alpha;-L-rhamnopyranohydrolase (EC 3.2.1.40) NA}	{NA}	{NA}	{ref}
[denovogenes]_100779	{alginate regulatory protein [Clostridiales bacterium VE202-21]}	{K19294 algI alginate O-acetyltransferase complex protein AlgI -- --}	{NA}	{ALGI_PSEAE Probable alginate O-acetylase AlgI OS=Pseudomonas aeruginosa (strain ATCC 15692 / PAO1 / 1C / PRS 101 / LMG 12228) GN=algI PE=3 SV=2}	{NA}	{ref}
[denovogenes]_10078	{hypothetical protein [Erwinia typographi, NG99_26290]}	{K01183 E3.2.1.14 chitinase 3.2.1.14 Metabolism--Carbohydrate metabolism--Amino sugar and nucleotide sugar metabolism|Metabolism--Global and overview maps--Metabolic pathways}	{GH18 chitinase (EC 3.2.1.14); endo-&beta;-N-acetylglucosaminidase (EC 3.2.1.96); xylanase inhibitor; concanavalin B; narbonin Contains chitinases of classes III and V. Contains non-catalytic proteins such as xylanase inhibitor; concanavalin B; narbonin}	{NA}	{NA}	{ref}
[denovogenes]_100780	{Chain B, Crystal Structure Of Phosphoglucosamine Mutase [B. Anthracis]}	{K03431 glmM phosphoglucosamine mutase 5.4.2.10 Metabolism--Carbohydrate metabolism--Amino sugar and nucleotide sugar metabolism|Metabolism--Global and overview maps--Metabolic pathways|Metabolism--Global and overview maps--Biosynthesis of antibiotics}	{NA}	{GLMM_CLOPH Phosphoglucosamine mutase OS=Clostridium phytofermentans (strain ATCC 700394 / DSM 18823 / ISDg) GN=glmM PE=3 SV=1}	{NA}	{phosphoglucosamine mutase}
[denovogenes]_100781	{MULTISPECIES: hypothetical protein [Coprobacillus|Coprobacillus sp.]}	{NA}	{NA}	{NA}	{NA}	{NA}
[denovogenes]_100782	{PTS cellobiose transporter subunit IIBC [Pantoea dispersa]}	{K02757 PTS-Bgl-EIIC, bglF, bglP PTS system, beta-glucoside-specific IIC component -- Environmental Information Processing--Membrane transport--Phosphotransferase system (PTS)}	{NA}	{NA}	{NA}	{pts glucose-like iib component domain protein}
[denovogenes]_100783	{heme ABC transporter ATP-binding protein [Gulosibacter molinativorax]}	{K02056 ABC.SS.A simple sugar transport system ATP-binding protein 3.6.3.17 --}	{NA}	{YUFO_BACSU Uncharacterized ABC transporter ATP-binding protein YufO OS=Bacillus subtilis (strain 168) GN=yufO PE=3 SV=1}	{NA}	{ref}
[denovogenes]_100784	{Serine-type D-Ala-D-Ala carboxypeptidase [Geobacillus sp. G11MC16]}	{K07258 dacC, dacA, dacD D-alanyl-D-alanine carboxypeptidase (penicillin-binding protein 5/6) 3.4.16.4 Metabolism--Glycan biosynthesis and metabolism--Peptidoglycan biosynthesis|Metabolism--Global and overview maps--Metabolic pathways}	{NA}	{NA}	{NA}	{ref}
[denovogenes]_100785	{ferrous iron transporter B [Dialister sp. CAG:486]}	{K04759 feoB ferrous iron transport protein B -- --}	{NA}	{NA}	{NA}	{ferrous iron transporter b}
[denovogenes]_100786	{ABC transporter permease [Paenibacillus odorifer]}	{K17319 lplB putative aldouronate transport system permease protein -- Environmental Information Processing--Membrane transport--ABC transporters}	{NA}	{YTEP_BACSU Uncharacterized multiple-sugar transport system permease YteP OS=Bacillus subtilis (strain 168) GN=yteP PE=2 SV=1}	{NA}	{ref}
[denovogenes]_100787	{type I phosphodiesterase / nucleotide pyrophosphatase [Lactobacillus brevis]}	{NA}	{NA}	{NA}	{NA}	{NA}
[denovogenes]_100788	{argininosuccinate synthase [Clostridium perfringens]}	{K01940 argG, ASS1 argininosuccinate synthase 6.3.4.5 Metabolism--Amino acid metabolism--Arginine biosynthesis|Metabolism--Amino acid metabolism--Alanine, aspartate and glutamate metabolism|Metabolism--Global and overview maps--Metabolic pathways|Metabolism--Global and overview maps--Biosynthesis of secondary metabolites|Metabolism--Global and overview maps--Biosynthesis of antibiotics|Metabolism…	{NA}	{ASSY_CLOPH Argininosuccinate synthase OS=Clostridium phytofermentans (strain ATCC 700394 / DSM 18823 / ISDg) GN=argG PE=3 SV=1}	{NA}	{argininosuccinate synthase}
[denovogenes]_100789	{glycine radical domain protein [Haemophilus parahaemolyticus HK385]}	{K00656 E2.3.1.54, pflD formate C-acetyltransferase 2.3.1.54 Metabolism--Carbohydrate metabolism--Pyruvate metabolism|Metabolism--Carbohydrate metabolism--Propanoate metabolism|Metabolism--Carbohydrate metabolism--Butanoate metabolism|Metabolism--Global and overview maps--Metabolic pathways}	{NA}	{PFL_CHLRE Formate acetyltransferase (Fragment) OS=Chlamydomonas reinhardtii GN=PFL PE=2 SV=1}	{NA}	{pyruvate formate lyase i}
[denovogenes]_10079	{TRAP transporter, 4TM/12TM fusion protein [Marinithermus hydrothermalis DSM 14884]}	{NA}	{NA}	{NA}	{NA}	{ref}
[denovogenes]_100790	{NA}	{NA}	{NA}	{NA}	{NA}	{NA}
[denovogenes]_100791	{heat-inducible transcription repressor HrcA [Alicyclobacillus hesperidum URH17-3-68]}	{K03705 hrcA heat-inducible transcriptional repressor -- --}	{NA}	{HRCA_GEOSW Heat-inducible transcription repressor HrcA OS=Geobacillus sp. (strain WCH70) GN=hrcA PE=3 SV=1}	{NA}	{heat-inducible transcription repressor}
[denovogenes]_100792	{S-adenosylmethionine: tRNA ribosyltransferase-isomerase [Enterococcus pallens]}	{K07568 queA S-adenosylmethionine:tRNA ribosyltransferase-isomerase 2.4.99.17 --}	{NA}	{QUEA_CLOBH S-adenosylmethionine:tRNA ribosyltransferase-isomerase OS=Clostridium botulinum (strain Hall / ATCC 3502 / NCTC 13319 / Type A) GN=queA PE=3 SV=1}	{NA}	{s-adenosylmethionine:trna ribosyltransferase-isomerase}
[denovogenes]_100793	{DEAD/DEAH box helicase [Odoribacter laneus]}	{K05592 deaD, cshA ATP-dependent RNA helicase DeaD 3.6.4.13 Genetic Information Processing--Folding, sorting and degradation--RNA degradation}	{NA}	{NA}	{NA}	{ref}
[denovogenes]_100794	{adenylosuccinate lyase [Eggerthella sp. CAG:1427]}	{NA}	{NA}	{NA}	{NA}	{NA}
[denovogenes]_100795	{luxR family Bacterial regulatory protein [Eggerthella sp. 1_3_56FAA]}	{NA}	{NA}	{NA}	{NA}	{response regulator}
[denovogenes]_100796	{BadF/BadG/BcrA/BcrD ATPase family protein [Ruminococcus torques ATCC 27756]}	{NA}	{NA}	{NA}	{NA}	{NA}
[denovogenes]_100797	{sugar hydrolase, partial [Xanthomonas axonopodis]}	{NA}	{GH92 mannosyl-oligosaccharide &alpha;-1,2-mannosidase (EC 3.2.1.113); mannosyl-oligosaccharide &alpha;-1,3-mannosidase (EC 3.2.1.-); mannosyl-oligosaccharide &alpha;-1,6-mannosidase (EC 3.2.1.-);&alpha;-mannosidase (EC 3.2.1.24); &alpha;-1,2-mannosidase (EC 3.2.1.-); &alpha;-1,3-mannosidase (EC 3.2.1.-); &alpha;-1,4-mannosidase (EC 3.2.1.-) Asp}	{NA}	{NA}	{ref}
[denovogenes]_100798	{oxidoreductase [Pantoea agglomerans Eh318]}	{K05882 E1.1.1.91 aryl-alcohol dehydrogenase (NADP+) 1.1.1.91 --}	{NA}	{YAJO_ECOLI Uncharacterized oxidoreductase YajO OS=Escherichia coli (strain K12) GN=yajO PE=3 SV=2}	{NA}	{ref}
[denovogenes]_100799	{Pyrrolo-quinoline quinone [Lachnoclostridium phytofermentans]}	{NA}	{NA}	{NA}	{NA}	{NA}
[denovogenes]_1008	{Urea carboxylase [Klebsiella sp.]}	{K01941 E6.3.4.6 urea carboxylase 6.3.4.6 Metabolism--Amino acid metabolism--Arginine biosynthesis|Metabolism--Xenobiotics biodegradation and metabolism--Atrazine degradation|Metabolism--Global and overview maps--Metabolic pathways}	{NA}	{DUR1_YEAST Urea amidolyase OS=Saccharomyces cerevisiae (strain ATCC 204508 / S288c) GN=DUR1,2 PE=1 SV=2}	{NA}	{ref}
[denovogenes]_10080	{ATP-dependent endonuclease [Bacteroides ovatus]}	{K03546 sbcC exonuclease SbcC -- --}	{NA}	{NA}	{NA}	{ref}
[denovogenes]_100800	{NA}	{NA}	{NA}	{NA}	{NA}	{NA}
[denovogenes]_100801	{acetyl-coenzyme A carboxyl transferase alpha chain [Eubacterium sp. CAG:274]}	{K01963 accD acetyl-CoA carboxylase carboxyl transferase subunit beta 6.4.1.2 Metabolism--Lipid metabolism--Fatty acid biosynthesis|Metabolism--Carbohydrate metabolism--Pyruvate metabolism|Metabolism--Carbohydrate metabolism--Propanoate metabolism|Metabolism--Energy metabolism--Carbon fixation pathways in prokaryotes|Metabolism--Global and overview maps--Metabolic pathways|Metabolism--Global and …	{NA}	{ACCDA_CLOTE Acetyl-coenzyme A carboxylase carboxyl transferase subunits beta/alpha OS=Clostridium tetani (strain Massachusetts / E88) GN=accD PE=3 SV=1}	{NA}	{ref}
[denovogenes]_100802	{DNA gyrase subunit B [Alicyclobacillus pomorum]}	{K02470 gyrB DNA gyrase subunit B 5.99.1.3 --}	{NA}	{NA}	{NA}	{ref}
[denovogenes]_100803	{MULTISPECIES: hypothetical protein [Lachnospiraceae bacterium|unclassified Lachnospiraceae]}	{NA}	{NA}	{NA}	{NA}	{ref}
[denovogenes]_100804	{anaerobic ribonucleoside triphosphate reductase [Pseudomonas sp. MT-1]}	{K00527 nrdD ribonucleoside-triphosphate reductase 1.17.4.2 Metabolism--Nucleotide metabolism--Purine metabolism|Metabolism--Nucleotide metabolism--Pyrimidine metabolism|Metabolism--Global and overview maps--Metabolic pathways}	{NA}	{NA}	{NA}	{ref}
[denovogenes]_100805	{integration host factor IHF [Bacteroides reticulotermitis JCM 10512]}	{NA}	{NA}	{NA}	{NA}	{ref}
[denovogenes]_100806	{sulfurtransferase [Brachybacterium paraconglomeratum]}	{K01011 TST, MPST, sseA thiosulfate/3-mercaptopyruvate sulfurtransferase 2.8.1.1 2.8.1.2 Metabolism--Amino acid metabolism--Cysteine and methionine metabolism|Metabolism--Energy metabolism--Sulfur metabolism|Metabolism--Global and overview maps--Metabolic pathways|Metabolism--Global and overview maps--Microbial metabolism in diverse environments|Genetic Information Processing--Folding, sorting an…	{NA}	{THT3_MYCTU Putative thiosulfate sulfurtransferase SseB OS=Mycobacterium tuberculosis (strain ATCC 25618 / H37Rv) GN=sseB PE=1 SV=1}	{NA}	{ref}
[denovogenes]_100807	{1-acyl-sn-glycerol-3-phosphate acyltransferase [Thermus aquaticus]}	{K00655 plsC 1-acyl-sn-glycerol-3-phosphate acyltransferase 2.3.1.51 Metabolism--Lipid metabolism--Glycerolipid metabolism|Metabolism--Lipid metabolism--Glycerophospholipid metabolism|Metabolism--Global and overview maps--Metabolic pathways|Metabolism--Global and overview maps--Biosynthesis of secondary metabolites}	{NA}	{NA}	{NA}	{acyltransferase}
[denovogenes]_100808	{ABC transporter [Enterobacter aerogenes]}	{K02049 ABC.SN.A NitT/TauT family transport system ATP-binding protein -- --}	{NA}	{Y412_METJA Uncharacterized ABC transporter ATP-binding protein MJ0412 OS=Methanocaldococcus jannaschii (strain ATCC 43067 / DSM 2661 / JAL-1 / JCM 10045 / NBRC 100440) GN=MJ0412 PE=3 SV=1}	{NA}	{ref}
[denovogenes]_100809	{glutathione transport system permease protein GsiD [Silicibacter lacuscaerulensis ITI-1157]}	{K02034 ABC.PE.P1 peptide/nickel transport system permease protein -- Cellular Processes--Cellular community - prokaryotes--Quorum sensing}	{NA}	{GSID_SALTY Glutathione transport system permease protein GsiD OS=Salmonella typhimurium (strain LT2 / SGSC1412 / ATCC 700720) GN=gsiD PE=3 SV=1}	{NA}	{abc permease protein}
[denovogenes]_10081	{CoA-binding domain-containing protein, partial [Rhizobium sp. Pop5]}	{K01895 ACSS, acs acetyl-CoA synthetase 6.2.1.1 Metabolism--Carbohydrate metabolism--Glycolysis / Gluconeogenesis|Metabolism--Carbohydrate metabolism--Pyruvate metabolism|Metabolism--Carbohydrate metabolism--Propanoate metabolism|Metabolism--Energy metabolism--Methane metabolism|Metabolism--Energy metabolism--Carbon fixation pathways in prokaryotes|Metabolism--Global and overview maps--Metabolic …	{NA}	{NA}	{NA}	{acyl- synthetase}
[denovogenes]_100810	{dolichol-phosphate mannosyltransferase [Actinopolymorpha alba]}	{K00721 DPM1 dolichol-phosphate mannosyltransferase 2.4.1.83 Metabolism--Glycan biosynthesis and metabolism--N-Glycan biosynthesis|Metabolism--Global and overview maps--Metabolic pathways}	{GT2 cellulose synthase (EC 2.4.1.12); chitin synthase (EC 2.4.1.16); dolichyl-phosphate &beta;-D-mannosyltransferase (EC 2.4.1.83); dolichyl-phosphate &beta;-glucosyltransferase (EC 2.4.1.117); N-acetylglucosaminyltransferase (EC 2.4.1.-); N-acetylgalactosaminyltransferase (EC 2.4.1.-); hyaluronan synthase (EC 2.4.1.212); chitin oligosaccharide synthase (EC 2.4.1.-); &beta;-1,3-glucan synthase (…	{MPUS_MICLC Undecaprenyl-phosphate mannosyltransferase OS=Micrococcus luteus (strain ATCC 4698 / DSM 20030 / JCM 1464 / NBRC 3333 / NCIMB 9278 / NCTC 2665 / VKM Ac-2230) GN=Mlut_12000 PE=1 SV=1}	{NA}	{group 2 family protein}
[denovogenes]_100811	{thiamine synthesis, thiazole moiety [Saccharopolyspora erythraea NRRL 2338]}	{K03149 thiG thiazole synthase 2.8.1.10 Metabolism--Metabolism of cofactors and vitamins--Thiamine metabolism|Metabolism--Global and overview maps--Metabolic pathways}	{NA}	{THIG_CORGB Thiazole synthase OS=Corynebacterium glutamicum (strain R) GN=thiG PE=3 SV=1}	{NA}	{ref}
[denovogenes]_100812	{Hypothetical membrane protein [Propionibacterium freudenreichii]}	{NA}	{NA}	{NA}	{NA}	{ref}
[denovogenes]_100813	{NA}	{NA}	{NA}	{NA}	{NA}	{ref}
[denovogenes]_100814	{acetyltransferase family protein [Clostridium difficile|Peptoclostridium difficile]}	{NA}	{NA}	{YOAP_BACSU Uncharacterized N-acetyltransferase YoaP OS=Bacillus subtilis (strain 168) GN=yoaP PE=3 SV=1}	{NA}	{ref}
[denovogenes]_100815	{putative uncharacterized protein [Phascolarctobacterium sp. CAG:207]}	{NA}	{NA}	{NA}	{NA}	{NA}
[denovogenes]_100816	{sAM superfamily protein [Bacteroides fragilis str. B1 (UDC16-1)]}	{NA}	{NA}	{NA}	{NA}	{NA}
[denovogenes]_100817	{hypothetical protein, partial [alpha proteobacterium LLX12A]}	{NA}	{NA}	{NA}	{NA}	{ref}
[denovogenes]_100818	{protein tyrosine phosphatase, partial [Streptomyces californicus]}	{K01104 E3.1.3.48 protein-tyrosine phosphatase 3.1.3.48 --}	{NA}	{NA}	{NA}	{ref}
[denovogenes]_100819	{hypothetical protein [Spirochaeta sp. JC230, DC28_00975]}	{K06897 K06897 7,8-dihydropterin-6-yl-methyl-4-(beta-D-ribofuranosyl)aminobenzene 5'-phosphate synthase 2.5.1.105 --}	{NA}	{NA}	{NA}	{ref}
[denovogenes]_10082	{hypothetical protein [Escherichia coli 2-316-03_S4_C1, AC72_2541]}	{NA}	{NA}	{YHDP_ECOLI Uncharacterized protein YhdP OS=Escherichia coli (strain K12) GN=yhdP PE=3 SV=4}	{NA}	{NA}
[denovogenes]_100820	{3-oxo-5-alpha-steroid 4-dehydrogenase [Leifsonia aquatica]}	{K12343 SRD5A1 3-oxo-5-alpha-steroid 4-dehydrogenase 1 1.3.1.22 Metabolism--Lipid metabolism--Steroid hormone biosynthesis}	{NA}	{NA}	{NA}	{3-oxo-5-alpha-steroid 4-dehydrogenase}
[denovogenes]_100821	{methyltransferase [Bifidobacterium breve]}	{NA}	{NA}	{NA}	{NA}	{ref}
[denovogenes]_100822	{ATPase/histidine kinase/DNA gyrase B/HSP90 domain protein [Prevotella timonensis]}	{NA}	{NA}	{NA}	{NA}	{ref}
[denovogenes]_100823	{2-dehydro-3-deoxyphosphooctonate aldolase [Parvularcula oceani]}	{K01627 kdsA 2-dehydro-3-deoxyphosphooctonate aldolase (KDO 8-P synthase) 2.5.1.55 Metabolism--Glycan biosynthesis and metabolism--Lipopolysaccharide biosynthesis|Metabolism--Global and overview maps--Metabolic pathways}	{NA}	{KDSA_DESVV 2-dehydro-3-deoxyphosphooctonate aldolase OS=Desulfovibrio vulgaris subsp. vulgaris (strain DP4) GN=kdsA PE=3 SV=1}	{NA}	{2-dehydro-3-deoxyphosphooctonate aldolase}
[denovogenes]_100824	{taurine catabolism dioxygenase TauD, TfdA family protein [Burkholderia pseudomallei]}	{NA}	{NA}	{NA}	{NA}	{ref}
[denovogenes]_100825	{hypothetical protein [Vibrio parahaemolyticus, EN02_22585]}	{NA}	{NA}	{NA}	{NA}	{NA}
[denovogenes]_100826	{sugar phosphate isomerase [Burkholderia sp. A1]}	{NA}	{NA}	{NA}	{NA}	{xylose isomerase}
[denovogenes]_100827	{chelated iron ABC transporter, ATP-binding protein [Serratia marcescens subsp. marcescens Db11]}	{K11607 sitB manganese/iron transport system ATP-binding protein -- Environmental Information Processing--Membrane transport--ABC transporters}	{NA}	{YFEB_YERPE Chelated iron transport system membrane protein YfeB OS=Yersinia pestis GN=yfeB PE=3 SV=1}	{NA}	{manganese iron transporter atp-binding protein}
[denovogenes]_100828	{MULTISPECIES: HNH endonuclease [Citrobacter freundii|Enterobacteriaceae|Klebsiella sp.]}	{K07454 K07454 putative restriction endonuclease -- --}	{NA}	{NA}	{NA}	{ref}
[denovogenes]_100829	{hypothetical protein [Clostridium sp.]}	{NA}	{NA}	{NA}	{NA}	{NA}
[denovogenes]_10083	{hypothetical protein HMPREF1582_01072, partial [Gardnerella vaginalis JCP8151A]}	{NA}	{NA}	{NA}	{NA}	{ref}
[denovogenes]_100830	{alpha/beta hydrolase, partial [Streptomyces megasporus]}	{NA}	{NA}	{NA}	{NA}	{ref}
[denovogenes]_100831	{DNA glycosylase [Streptomyces sp. NRRL S-1868]}	{K05522 nei endonuclease VIII 3.2.2.- 4.2.99.18 Genetic Information Processing--Replication and repair--Base excision repair}	{NA}	{END8A_MYCTU Endonuclease 8 1 OS=Mycobacterium tuberculosis (strain ATCC 25618 / H37Rv) GN=nei1 PE=1 SV=1}	{NA}	{formamidopyrimidine-dna glycosylase}
[denovogenes]_100832	{DNA metabolism protein [Acinetobacter baumannii]}	{NA}	{NA}	{NA}	{NA}	{NA}
[denovogenes]_100833	{CDP-diglyceride synthetase [Phaseolibacter flectens]}	{K00981 E2.7.7.41, CDS1, CDS2, cdsA phosphatidate cytidylyltransferase 2.7.7.41 Metabolism--Lipid metabolism--Glycerophospholipid metabolism|Metabolism--Global and overview maps--Metabolic pathways|Metabolism--Global and overview maps--Biosynthesis of secondary metabolites|Environmental Information Processing--Signal transduction--Phosphatidylinositol signaling system}	{NA}	{CDSA_PSEAE Phosphatidate cytidylyltransferase OS=Pseudomonas aeruginosa (strain ATCC 15692 / PAO1 / 1C / PRS 101 / LMG 12228) GN=cdsA PE=3 SV=2}	{NA}	{phosphatidate cytidylyltransferase}
[denovogenes]_100834	{MerR family transcriptional regulator [Bacillus thuringiensis]}	{NA}	{NA}	{NA}	{NA}	{NA}
[denovogenes]_100835	{hypothetical protein [Coriobacterium glomerans]}	{NA}	{NA}	{NA}	{NA}	{NA}
[denovogenes]_100836	{hypothetical protein [Pseudomonas knackmussii B13, PKB_5336]}	{NA}	{NA}	{NA}	{NA}	{universal stress protein}
[denovogenes]_100837	{UDP-galactose phosphate transferase homolog [Campylobacter jejuni]}	{K15915 pglC undecaprenyl phosphate N,N'-diacetylbacillosamine 1-phosphate transferase 2.7.8.36 --}	{NA}	{PGLC_CAMJE Undecaprenyl phosphate N,N'-diacetylbacillosamine 1-phosphate transferase OS=Campylobacter jejuni subsp. jejuni serotype O:2 (strain NCTC 11168) GN=pglC PE=1 SV=1}	{NA}	{NA}
[denovogenes]_100838	{starch-binding associating with outer membrane family protein, partial [Bacteroides fragilis str. 3397 T10]}	{NA}	{NA}	{NA}	{NA}	{NA}
[denovogenes]_100839	{T2SS protein C [Citrobacter rodentium]}	{K02452 gspC general secretion pathway protein C -- Environmental Information Processing--Membrane transport--Bacterial secretion system|Cellular Processes--Cellular community - prokaryotes--Biofilm formation - Vibrio cholerae}	{NA}	{GSPC_ECOLI Putative type II secretion system protein C OS=Escherichia coli (strain K12) GN=gspC PE=2 SV=1}	{NA}	{type ii secretion system protein c}
[denovogenes]_10084	{hypothetical protein [Bacteroides sp. VE202-11]}	{NA}	{NA}	{NA}	{NA}	{NA}
[denovogenes]_100840	{hypothetical protein HMPREF9716_02909 [Myroides [Myroides odoratimimus|odoratimimus] CIP]}	{NA}	{NA}	{NA}	{NA}	{glycosyl transferase 4 family protein}
[denovogenes]_100841	{hypothetical protein M080_4439, partial [Bacteroides fragilis str. 3397 T10]}	{NA}	{NA}	{NA}	{NA}	{NA}
[denovogenes]_100842	{putative uncharacterized protein [Bacteroides ovatus CAG:22]}	{NA}	{NA}	{NA}	{NA}	{ref}
[denovogenes]_100843	{hypothetical protein [Novispirillum itersonii]}	{K07126 K07126 uncharacterized protein -- --}	{NA}	{NA}	{NA}	{NA}
[denovogenes]_100844	{metallo-beta-lactamase domain protein [Faecalibacterium prausnitzii A2-165]}	{NA}	{NA}	{NA}	{NA}	{NA}
[denovogenes]_100845	{Photosystem I BtpA [Salmonella enterica]}	{K06971 K06971 uncharacterized protein -- --}	{NA}	{SGCQ_ECOLI Putative sgc region protein SgcQ OS=Escherichia coli (strain K12) GN=sgcQ PE=1 SV=1}	{NA}	{ref}
[denovogenes]_100846	{MULTISPECIES: IclR family transcriptional regulator [Desulfovibrio]}	{K02624 pcaR IclR family transcriptional regulator, pca regulon regulatory protein -- --}	{NA}	{NA}	{NA}	{NA}
[denovogenes]_100847	{hypothetical protein [Geobacillus sp.]}	{K06442 tlyA 23S rRNA (cytidine1920-2'-O)/16S rRNA (cytidine1409-2'-O)-methyltransferase 2.1.1.226 2.1.1.227 --}	{NA}	{YQXC_BACSU Putative rRNA methyltransferase YqxC OS=Bacillus subtilis (strain 168) GN=yqxC PE=3 SV=3}	{NA}	{hemolysin family protein}
[denovogenes]_100848	{rhodanese domain-containing protein [Halorhodospira halophila SL1]}	{K01011 TST, MPST, sseA thiosulfate/3-mercaptopyruvate sulfurtransferase 2.8.1.1 2.8.1.2 Metabolism--Amino acid metabolism--Cysteine and methionine metabolism|Metabolism--Energy metabolism--Sulfur metabolism|Metabolism--Global and overview maps--Metabolic pathways|Metabolism--Global and overview maps--Microbial metabolism in diverse environments|Genetic Information Processing--Folding, sorting an…	{NA}	{THTR_AZOVI Thiosulfate sulfurtransferase OS=Azotobacter vinelandii GN=rhdA PE=1 SV=1}	{NA}	{thiosulfate sulfurtransferase}
[denovogenes]_100849	{ABC transporter ATP-binding protein [Bacillus massilioanorexius]}	{K05833 ABC.X4.A putative ABC transport system ATP-binding protein -- --}	{NA}	{NA}	{NA}	{ref}
[denovogenes]_10085	{Frizzy aggregation protein frzCD [Candidatus Magnetoglobus multicellularis str. Araruama]}	{K03406 mcp methyl-accepting chemotaxis protein -- Environmental Information Processing--Signal transduction--Two-component system|Cellular Processes--Cell motility--Bacterial chemotaxis}	{NA}	{NA}	{NA}	{methyl-accepting chemotaxis sensory transducer}
[denovogenes]_100850	{energy transducer TonB [Alkaliflexus imshenetskii]}	{K03832 tonB periplasmic protein TonB -- --}	{NA}	{NA}	{NA}	{tonb family c-terminal domain protein}
[denovogenes]_100851	{transcriptional regulator, IclR family, C-terminal domain protein [Bordetella bronchiseptica OSU553]}	{NA}	{NA}	{NA}	{NA}	{transcriptional regulator}
[denovogenes]_100852	{hypothetical protein [Subdoligranulum sp.]}	{NA}	{NA}	{NA}	{NA}	{NA}
[denovogenes]_100853	{septum site-determining protein MinD [Escherichia coli]}	{K03609 minD septum site-determining protein MinD -- --}	{NA}	{MIND_SHIFL Septum site-determining protein MinD OS=Shigella flexneri GN=minD PE=3 SV=2}	{NA}	{septum site-determining protein mind}
[denovogenes]_100854	{hypothetical protein [Subdoligranulum sp.]}	{NA}	{NA}	{NA}	{NA}	{NA}
[denovogenes]_100855	{cof-like hydrolase family protein [Escherichia coli DEC5B]}	{K20861 ybjI FMN hydrolase / 5-amino-6-(5-phospho-D-ribitylamino)uracil phosphatase 3.1.3.102 3.1.3.104 Metabolism--Metabolism of cofactors and vitamins--Riboflavin metabolism|Metabolism--Global and overview maps--Metabolic pathways|Metabolism--Global and overview maps--Biosynthesis of secondary metabolites}	{NA}	{YBJI_ECOLI Flavin mononucleotide phosphatase YbjI OS=Escherichia coli (strain K12) GN=ybjI PE=1 SV=3}	{NA}	{ref}
[denovogenes]_100856	{histidine kinase [Enterococcus faecium]}	{NA}	{NA}	{NA}	{NA}	{two-component system histidine kinase}
[denovogenes]_100857	{carbon-nitrogen hydrolase [Streptomyces sp. LaPpAH-202]}	{K18540 ramA (R)-amidase 3.5.1.100 --}	{NA}	{RSAM_PSESP (R)-stereoselective amidase OS=Pseudomonas sp. GN=ramA PE=1 SV=1}	{NA}	{carbon-nitrogen hydrolase}
[denovogenes]_100858	{hypothetical protein, partial [Clostridium sp. KNHs209]}	{NA}	{NA}	{NA}	{NA}	{ref}
[denovogenes]_100859	{hypothetical protein [Bilophila wadsworthia]}	{NA}	{NA}	{NA}	{NA}	{NA}
[denovogenes]_10086	{conserved domain protein [Bacteroides caccae CAG:21]}	{NA}	{NA}	{NA}	{NA}	{NA}
[denovogenes]_100860	{hypothetical protein [Blastomonas sp. AAP53]}	{K00575 cheR chemotaxis protein methyltransferase CheR 2.1.1.80 Environmental Information Processing--Signal transduction--Two-component system|Cellular Processes--Cell motility--Bacterial chemotaxis}	{NA}	{NA}	{NA}	{ref}
[denovogenes]_100861	{Glucosamine/galactosamine-6-phosphate isomerase [Nitratireductor basaltis]}	{K02564 nagB, GNPDA glucosamine-6-phosphate deaminase 3.5.99.6 Metabolism--Carbohydrate metabolism--Amino sugar and nucleotide sugar metabolism|Metabolism--Global and overview maps--Metabolic pathways}	{NA}	{NA}	{NA}	{ref}
[denovogenes]_100862	{prolipoprotein diacylglyceryl transferase [Vibrio natriegens]}	{K13292 lgt, umpA phosphatidylglycerol:prolipoprotein diacylglycerol transferase 2.-.-.- --}	{NA}	{LGT_GEOSL Prolipoprotein diacylglyceryl transferase OS=Geobacter sulfurreducens (strain ATCC 51573 / DSM 12127 / PCA) GN=lgt PE=3 SV=1}	{NA}	{prolipoprotein diacylglyceryl transferase}
[denovogenes]_100863	{AraC family transcriptional regulator [Shinella sp. DD12]}	{NA}	{NA}	{NA}	{NA}	{family transcriptional regulator}
[denovogenes]_100864	{hypothetical protein [Desulfonauticus sp. A7A]}	{K02823 pyrDII dihydroorotate dehydrogenase electron transfer subunit -- Metabolism--Nucleotide metabolism--Pyrimidine metabolism|Metabolism--Global and overview maps--Metabolic pathways}	{NA}	{NA}	{NA}	{ref}
[denovogenes]_100865	{Transcriptional regulator, AraC family [Klebsiella pneumoniae IS33]}	{NA}	{NA}	{NA}	{NA}	{family transcriptional regulator}
[denovogenes]_100866	{MULTISPECIES: phosphonate C-P lyase system protein PhnK [Enterobacter cloacae]}	{K05781 phnK putative phosphonate transport system ATP-binding protein -- --}	{NA}	{PHNK_ECOLI Putative phosphonates utilization ATP-binding protein PhnK OS=Escherichia coli (strain K12) GN=phnK PE=1 SV=1}	{NA}	{phosphonate transport atp-binding protein}
[denovogenes]_100867	{hypothetical protein HMPREF9473_02589 [ [[Clostridium] hathewayi]}	{NA}	{NA}	{NA}	{NA}	{NA}
[denovogenes]_100868	{hypothetical protein [Alicyclobacillus contaminans]}	{K01449 E3.5.1.28C, cwlJ, sleB N-acetylmuramoyl-L-alanine amidase 3.5.1.28 --}	{CBM50 Modules of approx. 50 residues found attached to various enzymes from families GH18, GH19, GH23, GH24, GH25 and GH73, i.e. enzymes cleaving either chitin or peptidoglycan. Binding to chitopentaose demonstrated in the case of Pteris ryukyuensis chitinase A [Ohnuma T et al. (2008) J. Biol. Chem. 283:5178-87 (PMID: 18083709)]. CBM50 modules are also found in a multitude of other enzymes targe…	{YKVT_BACSU Uncharacterized protein YkvT OS=Bacillus subtilis (strain 168) GN=ykvT PE=2 SV=1}	{NA}	{ref}
[denovogenes]_100869	{hypothetical protein [Ignavibacterium album]}	{NA}	{NA}	{NA}	{NA}	{gb}
[denovogenes]_10087	{MULTISPECIES: AraC family transcriptional regulator [Paraprevotella]}	{NA}	{NA}	{NA}	{NA}	{ref}
[denovogenes]_100870	{hypothetical protein [Maribacter sp. Hel_I_7]}	{NA}	{NA}	{NA}	{NA}	{NA}
[denovogenes]_100871	{hypothetical protein HMPREF1548_06364, partial [Clostridium sp. KLE 1755]}	{NA}	{NA}	{NA}	{NA}	{ref}
[denovogenes]_100872	{inner membrane component of binding-protein-dependent transport system [Edwardsiella tarda EIB202]}	{K05815 ugpE sn-glycerol 3-phosphate transport system permease protein -- Environmental Information Processing--Membrane transport--ABC transporters}	{NA}	{NA}	{NA}	{ref}
[denovogenes]_100873	{hypothetical protein [Escherichia coli]}	{NA}	{NA}	{NA}	{NA}	{NA}
[denovogenes]_100874	{phosphatidylserine synthase [gamma proteobacterium Hiromi1]}	{K17103 CHO1, pssA CDP-diacylglycerol---serine O-phosphatidyltransferase 2.7.8.8 Metabolism--Amino acid metabolism--Glycine, serine and threonine metabolism|Metabolism--Lipid metabolism--Glycerophospholipid metabolism|Metabolism--Global and overview maps--Metabolic pathways|Metabolism--Global and overview maps--Biosynthesis of secondary metabolites}	{NA}	{NA}	{NA}	{cdp-diacylglycerol-serine o-phosphatidyltransferase}
[denovogenes]_100875	{NA}	{NA}	{NA}	{NA}	{NA}	{NA}
[denovogenes]_100876	{hypothetical protein [Paenibacillus zanthoxyli]}	{NA}	{NA}	{NA}	{NA}	{NA}
[denovogenes]_100877	{binding-protein-dependent transport systems inner membrane component [Pseudogulbenkiania ferrooxidans]}	{K02001 proW glycine betaine/proline transport system permease protein -- Environmental Information Processing--Membrane transport--ABC transporters}	{NA}	{OPUAB_BACSU Glycine betaine transport system permease protein OpuAB OS=Bacillus subtilis (strain 168) GN=opuAB PE=1 SV=1}	{NA}	{ref}
[denovogenes]_100878	{hypothetical protein [Subdoligranulum sp.]}	{NA}	{NA}	{NA}	{NA}	{NA}
[denovogenes]_100879	{hypothetical protein [Streptomyces sclerotialus]}	{K10710 frlD fructoselysine 6-kinase 2.7.1.- --}	{NA}	{FRLD_BACSU Fructosamine kinase FrlD OS=Bacillus subtilis (strain 168) GN=frlD PE=1 SV=1}	{NA}	{ref}
[denovogenes]_10088	{uncharacterized protein BN576_01824 [Alistipes sp. CAG:268]}	{NA}	{NA}	{NA}	{NA}	{ref}
[denovogenes]_100880	{NA}	{NA}	{NA}	{NA}	{NA}	{NA}
[denovogenes]_100881	{hypothetical protein [Auricularia delicata TFB-10046 SS5, AURDEDRAFT_107879]}	{NA}	{NA}	{NA}	{NA}	{NA}
[denovogenes]_100882	{hypothetical protein [Rhizobium sp. 2MFCol3.1]}	{NA}	{NA}	{NA}	{NA}	{NA}
[denovogenes]_100883	{hypothetical protein, partial [Marinimicrobia bacterium JGI OTU-1]}	{K00919 ispE 4-diphosphocytidyl-2-C-methyl-D-erythritol kinase 2.7.1.148 Metabolism--Metabolism of terpenoids and polyketides--Terpenoid backbone biosynthesis|Metabolism--Global and overview maps--Metabolic pathways|Metabolism--Global and overview maps--Biosynthesis of secondary metabolites|Metabolism--Global and overview maps--Biosynthesis of antibiotics}	{NA}	{ISPE_PARD8 4-diphosphocytidyl-2-C-methyl-D-erythritol kinase OS=Parabacteroides distasonis (strain ATCC 8503 / DSM 20701 / NCTC 11152) GN=ispE PE=3 SV=1}	{NA}	{4-diphosphocytidyl-2-c-methyl-d-erythritol kinase}
[denovogenes]_100884	{gamma-aminobutyraldehyde dehydrogenase [Rhodococcus jostii]}	{K00130 betB, gbsA betaine-aldehyde dehydrogenase 1.2.1.8 Metabolism--Amino acid metabolism--Glycine, serine and threonine metabolism|Metabolism--Global and overview maps--Metabolic pathways}	{NA}	{BETB_BURPP NAD/NADP-dependent betaine aldehyde dehydrogenase OS=Burkholderia phytofirmans (strain DSM 17436 / PsJN) GN=betB PE=3 SV=1}	{NA}	{aldehyde dehydrogenase}
[denovogenes]_100885	{transcriptional regulator [Ornithinibacillus scapharcae]}	{K03706 codY transcriptional pleiotropic repressor -- --}	{NA}	{CODY_CLOTE GTP-sensing transcriptional pleiotropic repressor CodY OS=Clostridium tetani (strain Massachusetts / E88) GN=codY PE=3 SV=1}	{NA}	{gtp-sensing transcriptional pleiotropic repressor}
[denovogenes]_100886	{PTS system mannose-specific IIC component [Lactobacillus casei]}	{K02795 PTS-Man-EIIC, manY PTS system, mannose-specific IIC component -- Metabolism--Carbohydrate metabolism--Fructose and mannose metabolism|Metabolism--Carbohydrate metabolism--Amino sugar and nucleotide sugar metabolism|Metabolism--Global and overview maps--Metabolic pathways|Environmental Information Processing--Membrane transport--Phosphotransferase system (PTS)}	{NA}	{PTRC_KLEPN Sorbose permease IIC component OS=Klebsiella pneumoniae GN=sorA PE=3 SV=1}	{NA}	{ref}
[denovogenes]_100887	{Glucosamine--fructose-6-phosphate aminotransferase [isomerizing] [Klebsiella pneumoniae ISC21]}	{K19510 gfrF fructoselysine-6-phosphate deglycase -- --}	{NA}	{NA}	{NA}	{sugar isomerase}
[denovogenes]_100888	{ABC transporter ATP-binding protein/permease [Clostridium botulinum]}	{K06147 ABCB-BAC ATP-binding cassette, subfamily B, bacterial -- --}	{NA}	{YWJA_BACSU Uncharacterized ABC transporter ATP-binding protein YwjA OS=Bacillus subtilis (strain 168) GN=ywjA PE=3 SV=1}	{NA}	{ref}
[denovogenes]_100889	{hypothetical protein [Proteus penneri]}	{K07090 K07090 uncharacterized protein -- --}	{NA}	{NA}	{NA}	{permease}
[denovogenes]_10089	{dNA-directed RNA polymerase beta' subunit [Bacteroides sp. CAG:709]}	{K03046 rpoC DNA-directed RNA polymerase subunit beta' 2.7.7.6 Metabolism--Nucleotide metabolism--Purine metabolism|Metabolism--Nucleotide metabolism--Pyrimidine metabolism|Metabolism--Global and overview maps--Metabolic pathways|Genetic Information Processing--Transcription--RNA polymerase}	{NA}	{RPOC_BACTN DNA-directed RNA polymerase subunit beta' OS=Bacteroides thetaiotaomicron (strain ATCC 29148 / DSM 2079 / NCTC 10582 / E50 / VPI-5482) GN=rpoC PE=3 SV=1}	{NA}	{dna-directed rna beta subunit}
[denovogenes]_100890	{membrane spanning protein [Bifidobacterium mongoliense DSM 21395]}	{NA}	{NA}	{NA}	{NA}	{ref}
[denovogenes]_100891	{Replicative DNA helicase [Xenorhabdus nematophila]}	{K02314 dnaB replicative DNA helicase 3.6.4.12 Genetic Information Processing--Replication and repair--DNA replication|Cellular Processes--Cell growth and death--Cell cycle - Caulobacter}	{NA}	{DNAB_SHIFL Replicative DNA helicase OS=Shigella flexneri GN=dnaB PE=3 SV=1}	{NA}	{replicative dna helicase}
[denovogenes]_100892	{isoaspartyl aminopeptidase [Vibrio alginolyticus|Vibrio sp.]}	{K13051 iaaA, ASRGL1 beta-aspartyl-peptidase (threonine type) 3.4.19.5 --}	{NA}	{IAAA_SALTY Isoaspartyl peptidase OS=Salmonella typhimurium (strain LT2 / SGSC1412 / ATCC 700720) GN=iaaA PE=1 SV=1}	{NA}	{ref}
[denovogenes]_100893	{bacitracin ABC transporter ATP-binding protein [Streptococcus sp. BS35b]}	{K20490 nisF, spaF, cprA, epiF lantibiotic transport system ATP-binding protein -- Environmental Information Processing--Membrane transport--ABC transporters|Environmental Information Processing--Signal transduction--Two-component system|Cellular Processes--Cellular community - prokaryotes--Quorum sensing}	{NA}	{SRTF_STRPY Lantibiotic transport ATP-binding protein SrtF OS=Streptococcus pyogenes GN=srtF PE=3 SV=1}	{NA}	{ref}
[denovogenes]_100894	{ATP F0F1 synthase subunit beta [Streptacidiphilus jeojiense]}	{K02112 ATPF1B, atpD F-type H+-transporting ATPase subunit beta 3.6.3.14 Metabolism--Energy metabolism--Oxidative phosphorylation|Metabolism--Energy metabolism--Photosynthesis|Metabolism--Global and overview maps--Metabolic pathways}	{NA}	{ATPB_BIFLO ATP synthase subunit beta OS=Bifidobacterium longum (strain NCC 2705) GN=atpD PE=3 SV=1}	{NA}	{atp synthase beta subunit}
[denovogenes]_100895	{protein recT [Clostridium difficile|Peptoclostridium difficile]}	{K07455 recT recombination protein RecT -- --}	{NA}	{RECT_ECOLI Protein RecT OS=Escherichia coli (strain K12) GN=recT PE=1 SV=1}	{NA}	{protein rect}
[denovogenes]_100896	{hypothetical protein, partial [Pseudomonas corrugata]}	{NA}	{NA}	{NA}	{NA}	{NA}
[denovogenes]_100897	{bacterial regulatory helix-turn-helix s, AraC family protein [Clostridium difficile|Peptoclostridium difficile]}	{NA}	{NA}	{NA}	{NA}	{bacterial regulatory helix-turn-helix family protein}
[denovogenes]_100898	{3-methylitaconate isomerase [Acinetobacter calcoaceticus]}	{K09788 prpF 2-methylaconitate isomerase 5.2.1.- Metabolism--Carbohydrate metabolism--Propanoate metabolism}	{NA}	{PRPF_SHEON 2-methyl-aconitate isomerase OS=Shewanella oneidensis (strain MR-1) GN=prpF PE=1 SV=1}	{NA}	{3-methylitaconate isomerase}
[denovogenes]_100899	{hypothetical protein [Clostridium sp. BL8, M918_07645]}	{NA}	{NA}	{NA}	{NA}	{ref}
[denovogenes]_1009	{hypothetical protein [Vagococcus lutrae]}	{K01119 cpdB 2',3'-cyclic-nucleotide 2'-phosphodiesterase / 3'-nucleotidase 3.1.4.16 3.1.3.6 Metabolism--Nucleotide metabolism--Purine metabolism|Metabolism--Nucleotide metabolism--Pyrimidine metabolism}	{NA}	{NA}	{NA}	{lpxtg-domain-containing protein cell wall anchor domain}
[denovogenes]_10090	{exonuclease SbcC, partial [Pseudomonas syringae]}	{K03546 sbcC exonuclease SbcC -- --}	{NA}	{NA}	{NA}	{ref}
[denovogenes]_100900	{hypothetical protein [Thermotoga hypogea]}	{K02026 ABC.MS.P1 multiple sugar transport system permease protein -- --}	{NA}	{NA}	{NA}	{ref}
[denovogenes]_100901	{hypothetical protein CLOSTHATH_02091 [ [[Clostridium] hathewayi DSM 13479]}	{NA}	{NA}	{NA}	{NA}	{ref}
[denovogenes]_100902	{glucose-1-phosphate cytidylyltransferase [Herbaspirillum frisingense]}	{K00978 rfbF glucose-1-phosphate cytidylyltransferase 2.7.7.33 Metabolism--Carbohydrate metabolism--Starch and sucrose metabolism|Metabolism--Carbohydrate metabolism--Amino sugar and nucleotide sugar metabolism|Metabolism--Global and overview maps--Metabolic pathways}	{NA}	{RFBF_SALTI Glucose-1-phosphate cytidylyltransferase OS=Salmonella typhi GN=rfbF PE=1 SV=1}	{NA}	{glucose-1-phosphate cytidylyltransferase}
[denovogenes]_100903	{histidine kinase [Oenococcus oeni]}	{NA}	{NA}	{NA}	{NA}	{integral membrane sensor signal transduction histidine kinase}
[denovogenes]_100904	{glyoxal reductase [Bacillus cereus]}	{K06221 dkgA 2,5-diketo-D-gluconate reductase A 1.1.1.346 --}	{NA}	{PGFS_LEIMA Prostaglandin F synthase OS=Leishmania major GN=P100/11E PE=1 SV=3}	{NA}	{ref}
[denovogenes]_100905	{Glyco_hydro_76, partial [uncultured Bacteroides sp.]}	{NA}	{GH76 &alpha;-1,6-mannanase (EC 3.2.1.101) NA}	{NA}	{NA}	{ref}
[denovogenes]_100906	{sugar: proton symporter, partial [Candidatus Latescibacter anaerobius]}	{K02856 rhaT L-rhamnose-H+ transport protein -- --}	{NA}	{NA}	{NA}	{ref}
[denovogenes]_100907	{pyrroline-5-carboxylate reductase [Bacteroides graminisolvens DSM 19988 = JCM 15093]}	{K00286 proC pyrroline-5-carboxylate reductase 1.5.1.2 Metabolism--Amino acid metabolism--Arginine and proline metabolism|Metabolism--Global and overview maps--Metabolic pathways|Metabolism--Global and overview maps--Biosynthesis of secondary metabolites|Metabolism--Global and overview maps--Biosynthesis of antibiotics|Metabolism--Global and overview maps--Biosynthesis of amino acids}	{NA}	{NA}	{NA}	{pyrroline-5-carboxylate reductase}
[denovogenes]_100908	{oligopeptide/dipeptide ABC transporter, ATPase subunit [Natranaerobius thermophilus JW/NM-WN-LF]}	{K02031 ABC.PE.A peptide/nickel transport system ATP-binding protein -- Cellular Processes--Cellular community - prokaryotes--Quorum sensing}	{NA}	{OPPD_BACSU Oligopeptide transport ATP-binding protein OppD OS=Bacillus subtilis (strain 168) GN=oppD PE=2 SV=2}	{NA}	{ref}
[denovogenes]_100909	{hypothetical protein [Eggerthella sp.]}	{NA}	{NA}	{NA}	{NA}	{NA}
[denovogenes]_10091	{maltose/maltodextrin ABC transporter permease [Listeria fleischmannii subsp. coloradonensis]}	{K15771 ganP arabinogalactan oligomer / maltooligosaccharide transport system permease protein -- Environmental Information Processing--Membrane transport--ABC transporters}	{NA}	{MALC_STRR6 Maltodextrin transport system permease protein MalC OS=Streptococcus pneumoniae (strain ATCC BAA-255 / R6) GN=malC PE=3 SV=1}	{NA}	{ref}
[denovogenes]_100910	{hypothetical protein HMPREF9469_03625 [ [[Clostridium] citroniae]}	{NA}	{NA}	{NA}	{NA}	{NA}
[denovogenes]_100911	{ATPase [ [[Clostridium] celerecrescens]}	{NA}	{NA}	{NA}	{NA}	{ref}
[denovogenes]_100912	{MFS transporter [Pseudomonas savastanoi]}	{K05820 hcaT MFS transporter, PPP family, 3-phenylpropionic acid transporter -- --}	{NA}	{NA}	{NA}	{mfs family transporter}
[denovogenes]_100913	{formate dehydrogenase-N subunit beta [Enterobacter sp. R4-368]}	{K00124 fdoH formate dehydrogenase iron-sulfur subunit -- Metabolism--Carbohydrate metabolism--Glyoxylate and dicarboxylate metabolism|Metabolism--Energy metabolism--Methane metabolism|Metabolism--Global and overview maps--Metabolic pathways|Metabolism--Global and overview maps--Microbial metabolism in diverse environments|Metabolism--Global and overview maps--Carbon metabolism}	{NA}	{FDOH_SHIFL Formate dehydrogenase-O iron-sulfur subunit OS=Shigella flexneri GN=fdoH PE=3 SV=1}	{NA}	{formate dehydrogenase-o iron-sulfur subunit}
[denovogenes]_100914	{hypothetical protein [Vibrio ichthyoenteri]}	{K06041 kdsD, kpsF arabinose-5-phosphate isomerase 5.3.1.13 Metabolism--Glycan biosynthesis and metabolism--Lipopolysaccharide biosynthesis|Metabolism--Global and overview maps--Metabolic pathways}	{NA}	{KDSD_SALTY Arabinose 5-phosphate isomerase KdsD OS=Salmonella typhimurium (strain LT2 / SGSC1412 / ATCC 700720) GN=kdsD PE=3 SV=1}	{NA}	{d-arabinose 5-phosphate isomerase}
[denovogenes]_100915	{hypothetical protein [Porphyromonas sp. 31_2, HMPREF1002_03563]}	{K02014 TC.FEV.OM iron complex outermembrane recepter protein -- --}	{NA}	{NA}	{NA}	{tonb-linked outer membrane family protein}
[denovogenes]_100916	{putative uncharacterized protein [Prevotella sp. CAG:487]}	{NA}	{NA}	{NA}	{NA}	{ref}
[denovogenes]_100917	{hypothetical protein [Bacteroides sp.]}	{NA}	{NA}	{NA}	{NA}	{NA}
[denovogenes]_100918	{glutaminase [Vibrio tubiashii]}	{K01425 glsA, GLS glutaminase 3.5.1.2 Metabolism--Amino acid metabolism--Arginine biosynthesis|Metabolism--Amino acid metabolism--Alanine, aspartate and glutamate metabolism|Metabolism--Metabolism of other amino acids--D-Glutamine and D-glutamate metabolism|Metabolism--Global and overview maps--Metabolic pathways|Organismal Systems--Nervous system--Glutamatergic synapse|Organismal Systems--Nervou…	{NA}	{GLSA_CHRVO Glutaminase OS=Chromobacterium violaceum (strain ATCC 12472 / DSM 30191 / JCM 1249 / NBRC 12614 / NCIMB 9131 / NCTC 9757) GN=glsA PE=3 SV=1}	{NA}	{ref}
[denovogenes]_100919	{hypothetical protein [Lachnoclostridium phytofermentans]}	{NA}	{NA}	{NA}	{NA}	{NA}
[denovogenes]_10092	{uncharacterized protein BN523_03538 [Bacteroides sp. CAG:189]}	{K01190 lacZ beta-galactosidase 3.2.1.23 Metabolism--Carbohydrate metabolism--Galactose metabolism|Metabolism--Glycan biosynthesis and metabolism--Other glycan degradation|Metabolism--Lipid metabolism--Sphingolipid metabolism|Metabolism--Global and overview maps--Metabolic pathways}	{GH2 &beta;-galactosidase (EC 3.2.1.23) ; &beta;-mannosidase (EC 3.2.1.25); &beta;-glucuronidase (EC 3.2.1.31); mannosylglycoprotein endo-&beta;-mannosidase (EC 3.2.1.152); exo-&beta;-glucosaminidase (EC 3.2.1.165) NA}	{NA}	{NA}	{ref}
[denovogenes]_100920	{NA}	{NA}	{NA}	{NA}	{NA}	{NA}
[denovogenes]_100921	{Ser/Thr phosphatase family protein [Sphingobacterium spiritivorum ATCC 33861]}	{K01190 lacZ beta-galactosidase 3.2.1.23 Metabolism--Carbohydrate metabolism--Galactose metabolism|Metabolism--Glycan biosynthesis and metabolism--Other glycan degradation|Metabolism--Lipid metabolism--Sphingolipid metabolism|Metabolism--Global and overview maps--Metabolic pathways}	{NA}	{NA}	{NA}	{ref}
[denovogenes]_100922	{tonB family domain-containing protein [Odoribacter sp. CAG:788]}	{K03832 tonB periplasmic protein TonB -- --}	{NA}	{NA}	{NA}	{ref}
[denovogenes]_100923	{Glycosyl transferase, family 4, conserved region-containing protein [Gillisia limnaea]}	{NA}	{NA}	{NA}	{NA}	{ref}
[denovogenes]_100924	{di-/tricarboxylate transporter [Desulfosporosinus orientis]}	{NA}	{NA}	{NA}	{NA}	{ref}
[denovogenes]_100925	{DNA adenine methylase [Aeromonas hydrophila]}	{K06223 dam DNA adenine methylase 2.1.1.72 Genetic Information Processing--Replication and repair--Mismatch repair}	{NA}	{DMA_HAEIN DNA adenine methylase OS=Haemophilus influenzae (strain ATCC 51907 / DSM 11121 / KW20 / Rd) GN=dam PE=3 SV=1}	{NA}	{ref}
[denovogenes]_100926	{Penicillin-binding protein, 1A [Bacillus mycoides]}	{NA}	{NA}	{NA}	{NA}	{ref}
[denovogenes]_100927	{MULTISPECIES: hypothetical protein [Bacteroides|Bacteroides sp.]}	{NA}	{NA}	{NA}	{NA}	{NA}
[denovogenes]_100928	{hypothetical protein, partial [Clostridium sp. ASBs410]}	{NA}	{NA}	{NA}	{NA}	{NA}
[denovogenes]_100929	{ABC transporter permease [Saccharopolyspora erythraea]}	{K02034 ABC.PE.P1 peptide/nickel transport system permease protein -- Cellular Processes--Cellular community - prokaryotes--Quorum sensing}	{NA}	{NA}	{NA}	{ref}
[denovogenes]_10093	{elongation factor G [Selenomonas ruminantium]}	{K02355 fusA, GFM, EFG elongation factor G -- --}	{NA}	{EFG_NITSB Elongation factor G OS=Nitratiruptor sp. (strain SB155-2) GN=fusA PE=3 SV=1}	{NA}	{ref}
[denovogenes]_100930	{hypothetical protein, partial [Bacteroides fragilis]}	{NA}	{NA}	{NA}	{NA}	{NA}
[denovogenes]_100931	{D-galactarate dehydratase / Altronate hydrolase family protein [Peptoclostridium difficile 655]}	{K16850 uxaA2 altronate dehydratase large subunit 4.2.1.7 Metabolism--Carbohydrate metabolism--Pentose and glucuronate interconversions|Metabolism--Global and overview maps--Metabolic pathways}	{NA}	{NA}	{NA}	{d-galactarate dehydratase altronate hydrolase family protein}
[denovogenes]_100932	{hypothetical protein BACCOPRO_02253, partial [Bacteroides coprophilus DSM 18228 = JCM 13818]}	{NA}	{NA}	{NA}	{NA}	{ref}
[denovogenes]_100933	{2-ketoisovalerate ferredoxin reductase [Clostridium sporogenes]}	{K00174 korA, oorA, oforA 2-oxoglutarate/2-oxoacid ferredoxin oxidoreductase subunit alpha 1.2.7.3 1.2.7.11 Metabolism--Carbohydrate metabolism--Glycolysis / Gluconeogenesis|Metabolism--Carbohydrate metabolism--Citrate cycle (TCA cycle)|Metabolism--Carbohydrate metabolism--Pyruvate metabolism|Metabolism--Carbohydrate metabolism--Butanoate metabolism|Metabolism--Energy metabolism--Carbon fixation …	{NA}	{VORB_METTM Ketoisovalerate oxidoreductase subunit VorB OS=Methanothermobacter marburgensis (strain DSM 2133 / 14651 / NBRC 100331 / OCM 82 / Marburg) GN=vorB PE=1 SV=2}	{NA}	{ref}
[denovogenes]_100934	{hypothetical protein M080_7782, partial [Bacteroides fragilis str. 3397 T10]}	{NA}	{NA}	{NA}	{NA}	{NA}
[denovogenes]_100935	{putative uncharacterized protein [Clostridium clostridioforme CAG:132]}	{NA}	{NA}	{NA}	{NA}	{cof-like hydrolase}
[denovogenes]_100936	{hypothetical protein [Streptomyces rapamycinicus]}	{NA}	{NA}	{NA}	{NA}	{NA}
[denovogenes]_100937	{hypothetical protein [Prevotella oralis]}	{NA}	{NA}	{NA}	{NA}	{toprim-like family protein}
[denovogenes]_100938	{glycerate kinase [Vibrio campbellii]}	{K00865 glxK, garK glycerate 2-kinase 2.7.1.165 Metabolism--Amino acid metabolism--Glycine, serine and threonine metabolism|Metabolism--Lipid metabolism--Glycerolipid metabolism|Metabolism--Carbohydrate metabolism--Glyoxylate and dicarboxylate metabolism|Metabolism--Global and overview maps--Metabolic pathways|Metabolism--Global and overview maps--Microbial metabolism in diverse environments|Meta…	{NA}	{GLXK2_ECOLI Glycerate kinase OS=Escherichia coli (strain K12) GN=glxK PE=1 SV=1}	{NA}	{glycerate kinase}
[denovogenes]_100939	{hypothetical protein [Pseudaminobacter salicylatoxidans]}	{K15587 nikD nickel transport system ATP-binding protein 3.6.3.24 Environmental Information Processing--Membrane transport--ABC transporters}	{NA}	{DPPD_HAEIN Dipeptide transport ATP-binding protein DppD OS=Haemophilus influenzae (strain ATCC 51907 / DSM 11121 / KW20 / Rd) GN=dppD PE=3 SV=1}	{NA}	{abc transporter atp-binding protein}
[denovogenes]_10094	{4-alpha-glucanotransferase [Mangrovibacter sp. MFB070]}	{K00705 malQ 4-alpha-glucanotransferase 2.4.1.25 Metabolism--Carbohydrate metabolism--Starch and sucrose metabolism|Metabolism--Global and overview maps--Metabolic pathways}	{GH77 amylomaltase or 4-&alpha;-glucanotransferase (EC 2.4.1.25) NA}	{MALQ_ECOLI 4-alpha-glucanotransferase OS=Escherichia coli (strain K12) GN=malQ PE=3 SV=2}	{NA}	{4-alpha-glucanotransferase}
[denovogenes]_100940	{apolipoprotein N-acyltransferase [Escherichia coli]}	{K03820 lnt apolipoprotein N-acyltransferase 2.3.1.- --}	{NA}	{LNT_PHOLL Apolipoprotein N-acyltransferase OS=Photorhabdus luminescens subsp. laumondii (strain TT01) GN=lnt PE=3 SV=1}	{NA}	{apolipoprotein n-acyltransferase}
[denovogenes]_100941	{hypothetical protein [Carnobacterium maltaromaticum]}	{NA}	{NA}	{NA}	{NA}	{NA}
[denovogenes]_100942	{putative anti-sigma factor [Arcticibacter svalbardensis]}	{NA}	{NA}	{NA}	{NA}	{ref}
[denovogenes]_100943	{SIS domain protein [Collinsella stercoris DSM 13279]}	{NA}	{NA}	{NA}	{NA}	{ref}
[denovogenes]_100944	{alanyl-tRNA synthetase [Bacillus boroniphilus JCM 21738]}	{NA}	{NA}	{NA}	{NA}	{ref}
[denovogenes]_100945	{cadmium transporter, partial [Bacillus subtilis]}	{K01534 zntA Cd2+/Zn2+-exporting ATPase 3.6.3.3 3.6.3.5 --}	{NA}	{NA}	{NA}	{ref}
[denovogenes]_100946	{hypothetical protein HMPREF1094_02797 [ [Erysipelotrichaceae bacterium|[Clostridium] innocuum]}	{NA}	{NA}	{NA}	{NA}	{ref}
[denovogenes]_100947	{hypothetical protein [Escherichia coli]}	{NA}	{NA}	{NA}	{NA}	{NA}
[denovogenes]_100948	{ornithine carbamoyltransferase [Serratia grimesii]}	{K00611 OTC, argF, argI ornithine carbamoyltransferase 2.1.3.3 Metabolism--Amino acid metabolism--Arginine biosynthesis|Metabolism--Global and overview maps--Metabolic pathways|Metabolism--Global and overview maps--Biosynthesis of secondary metabolites|Metabolism--Global and overview maps--Biosynthesis of antibiotics|Metabolism--Global and overview maps--Biosynthesis of amino acids}	{NA}	{OTC_SHIFL Ornithine carbamoyltransferase OS=Shigella flexneri GN=argI PE=3 SV=1}	{NA}	{ornithine carbamoyltransferase}
[denovogenes]_100949	{hypothetical protein [Escherichia coli]}	{NA}	{NA}	{YHIL_ECOLI Putative uncharacterized protein YhiL OS=Escherichia coli (strain K12) GN=yhiL PE=5 SV=3}	{NA}	{NA}
[denovogenes]_10095	{membrane protein [Serratia marcescens]}	{NA}	{NA}	{YHFK_ECOLI Uncharacterized protein YhfK OS=Escherichia coli (strain K12) GN=yhfK PE=3 SV=2}	{NA}	{membrane protein}
[denovogenes]_100950	{hypothetical protein [Ochrobactrum intermedium 229E, Q644_01965]}	{K16203 dppA1 D-amino peptidase 3.4.11.- --}	{NA}	{NA}	{NA}	{NA}
[denovogenes]_100951	{Mg2 transporter protein CorA family protein [Methanoplanus petrolearius DSM 11571]}	{K03284 corA magnesium transporter -- --}	{NA}	{NA}	{NA}	{cora-like mg2+ transporter family protein}
[denovogenes]_100952	{hydrolase [Streptomyces scabiei]}	{NA}	{NA}	{NA}	{NA}	{ref}
[denovogenes]_100953	{ThuA, partial [uncultured Nocardiopsis sp.]}	{K01183 E3.2.1.14 chitinase 3.2.1.14 Metabolism--Carbohydrate metabolism--Amino sugar and nucleotide sugar metabolism|Metabolism--Global and overview maps--Metabolic pathways}	{GH18 chitinase (EC 3.2.1.14); endo-&beta;-N-acetylglucosaminidase (EC 3.2.1.96); xylanase inhibitor; concanavalin B; narbonin Contains chitinases of classes III and V. Contains non-catalytic proteins such as xylanase inhibitor; concanavalin B; narbonin}	{NA}	{NA}	{ref}
[denovogenes]_100954	{signal peptide peptidase SppA, 67K type [Microcystis aeruginosa]}	{K04773 sppA protease IV 3.4.21.- --}	{NA}	{SPPA_HAEIN Protease 4 OS=Haemophilus influenzae (strain ATCC 51907 / DSM 11121 / KW20 / Rd) GN=sppA PE=1 SV=1}	{NA}	{ref}
[denovogenes]_100955	{ATPase, partial [Streptococcus suis]}	{K17686 copA, ATP7 Cu+-exporting ATPase 3.6.3.54 Human Diseases--Drug resistance: Antineoplastic--Platinum drug resistance|Environmental Information Processing--Signal transduction--MAPK signaling pathway - plant}	{NA}	{NA}	{NA}	{ref}
[denovogenes]_100956	{alkaline phosphatase [Pantoea sp. A4]}	{K01077 E3.1.3.1, phoA, phoB alkaline phosphatase 3.1.3.1 Metabolism--Xenobiotics biodegradation and metabolism--Aminobenzoate degradation|Metabolism--Metabolism of cofactors and vitamins--Thiamine metabolism|Metabolism--Metabolism of cofactors and vitamins--Folate biosynthesis|Metabolism--Global and overview maps--Metabolic pathways|Metabolism--Global and overview maps--Microbial metabolism in d…	{NA}	{PPB_ECOLI Alkaline phosphatase OS=Escherichia coli (strain K12) GN=phoA PE=1 SV=1}	{NA}	{alkaline phosphatase}
[denovogenes]_100957	{NA}	{NA}	{NA}	{NA}	{NA}	{NA}
[denovogenes]_100958	{hypothetical protein [Pedobacter borealis]}	{NA}	{NA}	{NA}	{NA}	{NA}
[denovogenes]_100959	{NA}	{NA}	{NA}	{NA}	{NA}	{ref}
[denovogenes]_10096	{hypothetical protein [Roseburia intestinalis]}	{NA}	{NA}	{NA}	{NA}	{ref}
[denovogenes]_100960	{hypothetical protein [Bacteroides caccae ATCC 43185, BACCAC_01652]}	{NA}	{NA}	{NA}	{NA}	{ref}
[denovogenes]_100961	{ATP-dependent protease LA [Vibrio cholerae NCTC 8457]}	{NA}	{NA}	{NA}	{NA}	{lon protease}
[denovogenes]_100962	{conjugal transfer domain protein [Escherichia coli P0304816.2]}	{NA}	{NA}	{NA}	{NA}	{ref}
[denovogenes]_100963	{c-terminal processing peptidase [Odoribacter laneus CAG:561]}	{K03797 E3.4.21.102, prc, ctpA carboxyl-terminal processing protease 3.4.21.102 --}	{NA}	{NA}	{NA}	{ref}
[denovogenes]_100964	{peptidase U32 [Parvimonas sp. oral taxon 110]}	{K08303 K08303 putative protease 3.4.-.- Human Diseases--Infectious diseases: Bacterial--Epithelial cell signaling in Helicobacter pylori infection}	{NA}	{NA}	{NA}	{peptidase u32 family protein}
[denovogenes]_100965	{NA}	{NA}	{NA}	{NA}	{NA}	{NA}
[denovogenes]_100966	{TPR repeat family protein, partial [Bacteroides fragilis str. 3397 T10]}	{NA}	{NA}	{NA}	{NA}	{ref}
[denovogenes]_100967	{transcriptional regulator [Klebsiella oxytoca]}	{K00375 K00375 GntR family transcriptional regulator / MocR family aminotransferase -- --}	{NA}	{NA}	{NA}	{family transcriptional regulator}
[denovogenes]_100968	{daunorubicin ABC transporter ATP-binding protein [Nesterenkonia sp. AN1]}	{K01990 ABC-2.A ABC-2 type transport system ATP-binding protein -- --}	{NA}	{NA}	{NA}	{ref}
[denovogenes]_100969	{uncharacterized protein BN523_01658 [Bacteroides sp. CAG:189]}	{NA}	{NA}	{NA}	{NA}	{tetratricopeptide repeat family protein}
[denovogenes]_10097	{glutamine synthetase [Lachnospira multipara]}	{K01915 glnA, GLUL glutamine synthetase 6.3.1.2 Metabolism--Amino acid metabolism--Arginine biosynthesis|Metabolism--Amino acid metabolism--Alanine, aspartate and glutamate metabolism|Metabolism--Carbohydrate metabolism--Glyoxylate and dicarboxylate metabolism|Metabolism--Energy metabolism--Nitrogen metabolism|Metabolism--Global and overview maps--Metabolic pathways|Metabolism--Global and overvie…	{NA}	{GLNA3_DICDI Type-3 glutamine synthetase OS=Dictyostelium discoideum GN=glnA3 PE=1 SV=1}	{NA}	{ref}
[denovogenes]_100970	{3-deoxy-D-arabinoheptulosonate-7-phosphate synthase (DAHP synthetase), tyrosine-repressible [Xenorhabdus nematophila ATCC 19061]}	{K01626 E2.5.1.54, aroF, aroG, aroH 3-deoxy-7-phosphoheptulonate synthase 2.5.1.54 Metabolism--Amino acid metabolism--Phenylalanine, tyrosine and tryptophan biosynthesis|Metabolism--Global and overview maps--Metabolic pathways|Metabolism--Global and overview maps--Biosynthesis of secondary metabolites|Metabolism--Global and overview maps--Biosynthesis of antibiotics|Metabolism--Global and overvie…	{NA}	{AROF_ECOLI Phospho-2-dehydro-3-deoxyheptonate aldolase, Tyr-sensitive OS=Escherichia coli (strain K12) GN=aroF PE=1 SV=1}	{NA}	{phospho-2-dehydro-3-deoxyheptonate tyr-sensitive}
[denovogenes]_100971	{hypothetical protein [Enterococcus faecium]}	{NA}	{NA}	{NA}	{NA}	{NA}
[denovogenes]_100972	{cell division ATP-binding protein FtsA [Psychromonas ingrahamii 37]}	{K03590 ftsA cell division protein FtsA -- Cellular Processes--Cell growth and death--Cell cycle - Caulobacter}	{NA}	{FTSA_ECOLI Cell division protein FtsA OS=Escherichia coli (strain K12) GN=ftsA PE=1 SV=1}	{NA}	{cell division protein}
[denovogenes]_100973	{NA}	{NA}	{NA}	{NA}	{NA}	{NA}
[denovogenes]_100974	{O-acetylhomoserine aminocarboxypropyltransferase, partial [Eubacterium sp. 14-2]}	{K01740 metY O-acetylhomoserine (thiol)-lyase 2.5.1.49 Metabolism--Amino acid metabolism--Cysteine and methionine metabolism|Metabolism--Global and overview maps--Metabolic pathways}	{NA}	{CYSD_SCHPO O-acetylhomoserine (thiol)-lyase OS=Schizosaccharomyces pombe (strain 972 / ATCC 24843) GN=SPBC428.11 PE=2 SV=1}	{NA}	{ref}
[denovogenes]_100975	{uncharacterized protein BN523_01658 [Bacteroides sp. CAG:189]}	{NA}	{NA}	{NA}	{NA}	{tetratricopeptide repeat family protein}
[denovogenes]_100976	{amino acid ABC transporter [Aerococcus urinaeequi]}	{K02030 ABC.PA.S polar amino acid transport system substrate-binding protein -- --}	{NA}	{GLNP_RICCN Putative glutamine transport system permease protein GlnP OS=Rickettsia conorii (strain ATCC VR-613 / Malish 7) GN=glnP PE=3 SV=1}	{NA}	{amino acid abc transporter permease periplasmic protein}
[denovogenes]_100977	{diguanylate phosphodiesterase [Eubacterium limosum]}	{K02035 ABC.PE.S peptide/nickel transport system substrate-binding protein -- Cellular Processes--Cellular community - prokaryotes--Quorum sensing}	{NA}	{NA}	{NA}	{ref}
[denovogenes]_100978	{hypothetical protein [Bifidobacterium sp. A11]}	{NA}	{NA}	{NA}	{NA}	{ref}
[denovogenes]_100979	{glucan endo-1 3-beta-D-glucosidase [Prevotella sp. CAG:1031]}	{NA}	{GH16 xyloglucan:xyloglucosyltransferase (EC 2.4.1.207); keratan-sulfate endo-1,4-&beta;-galactosidase (EC 3.2.1.103); endo-1,3-&beta;-glucanase (EC 3.2.1.39); endo-1,3(4)-&beta;-glucanase (EC 3.2.1.6); licheninase (EC 3.2.1.73); &beta;-agarase (EC 3.2.1.81); &kappa;-carrageenase (EC 3.2.1.83); xyloglucanase (EC 3.2.1.151); endo-&beta;-1,3-galactanase (EC 3.2.1.-); &beta;-porphyranase (EC 3.2.1.1…	{NA}	{NA}	{ref}
[denovogenes]_10098	{helicase [Parabacteroides distasonis]}	{NA}	{NA}	{NA}	{NA}	{ref}
[denovogenes]_100980	{putative uncharacterized protein [Bacteroides sp. CAG:144]}	{NA}	{NA}	{NA}	{NA}	{NA}
[denovogenes]_100981	{D-mannonate oxidoreductase [Paenibacillus graminis]}	{K01686 uxuA mannonate dehydratase 4.2.1.8 Metabolism--Carbohydrate metabolism--Pentose and glucuronate interconversions|Metabolism--Global and overview maps--Metabolic pathways}	{NA}	{UXUB_BACSU Uncharacterized oxidoreductase UxuB OS=Bacillus subtilis (strain 168) GN=uxuB PE=2 SV=1}	{NA}	{ref}
[denovogenes]_100982	{N-acetylmuramic acid-6-phosphate etherase [Pantoea rwandensis]}	{K07106 murQ N-acetylmuramic acid 6-phosphate etherase 4.2.1.126 Metabolism--Carbohydrate metabolism--Amino sugar and nucleotide sugar metabolism|Metabolism--Global and overview maps--Metabolic pathways}	{NA}	{MURQ_BACFN N-acetylmuramic acid 6-phosphate etherase OS=Bacteroides fragilis (strain ATCC 25285 / NCTC 9343) GN=murQ PE=3 SV=1}	{NA}	{n-acetylmuramic acid 6-phosphate etherase}
[denovogenes]_100983	{chemotaxis protein CheY [Caloranaerobacter azorensis H53214]}	{K07699 spo0A two-component system, response regulator, stage 0 sporulation protein A -- Environmental Information Processing--Signal transduction--Two-component system|Cellular Processes--Cellular community - prokaryotes--Quorum sensing}	{NA}	{SP0A_CLOIN Stage 0 sporulation protein A homolog OS=Clostridium innocuum GN=spo0A PE=3 SV=1}	{NA}	{sporulation transcription factor spo0a}
[denovogenes]_100984	{hypothetical protein CLOSPI_00256 [ [[Clostridium] spiroforme]}	{NA}	{NA}	{NA}	{NA}	{ref}
[denovogenes]_100985	{ribosomal RNA large subunit methyltransferase A [Clostridium sp. CAG:352]}	{K00563 rlmA1 23S rRNA (guanine745-N1)-methyltransferase 2.1.1.187 --}	{NA}	{NA}	{NA}	{ref}
[denovogenes]_100986	{hypothetical protein [Paludibacter propionicigenes]}	{NA}	{NA}	{NA}	{NA}	{NA}
[denovogenes]_100987	{hypothetical protein [Empedobacter brevis]}	{NA}	{NA}	{NA}	{NA}	{NA}
[denovogenes]_100988	{energy transducer TonB [Prevotella brevis]}	{K03832 tonB periplasmic protein TonB -- --}	{NA}	{NA}	{NA}	{family domain-containing protein}
[denovogenes]_100989	{mannose/fructose-specific phosphotransferase system component IIC [Clostridium acetobutylicum]}	{K02795 PTS-Man-EIIC, manY PTS system, mannose-specific IIC component -- Metabolism--Carbohydrate metabolism--Fructose and mannose metabolism|Metabolism--Carbohydrate metabolism--Amino sugar and nucleotide sugar metabolism|Metabolism--Global and overview maps--Metabolic pathways|Environmental Information Processing--Membrane transport--Phosphotransferase system (PTS)}	{NA}	{PTRC_KLEPN Sorbose permease IIC component OS=Klebsiella pneumoniae GN=sorA PE=3 SV=1}	{NA}	{ref}
[denovogenes]_10099	{polyphosphate kinase [Pectobacterium carotovorum subsp. brasiliense]}	{K00937 ppk polyphosphate kinase 2.7.4.1 Metabolism--Energy metabolism--Oxidative phosphorylation|Genetic Information Processing--Folding, sorting and degradation--RNA degradation}	{NA}	{PPK_VIBPA Polyphosphate kinase OS=Vibrio parahaemolyticus serotype O3:K6 (strain RIMD 2210633) GN=ppk PE=3 SV=1}	{NA}	{ref}
[denovogenes]_100990	{hypothetical protein [Lysinibacillus fusiformis]}	{NA}	{NA}	{NA}	{NA}	{NA}
[denovogenes]_100991	{amylovoran biosynthesis protein AmsE [Klebsiella pneumoniae]}	{K18788 wbbD UDP-Gal:alpha-D-GlcNAc-diphosphoundecaprenol beta-1,3-galactosyltransferase 2.4.1.303 --}	{GT2 cellulose synthase (EC 2.4.1.12); chitin synthase (EC 2.4.1.16); dolichyl-phosphate &beta;-D-mannosyltransferase (EC 2.4.1.83); dolichyl-phosphate &beta;-glucosyltransferase (EC 2.4.1.117); N-acetylglucosaminyltransferase (EC 2.4.1.-); N-acetylgalactosaminyltransferase (EC 2.4.1.-); hyaluronan synthase (EC 2.4.1.212); chitin oligosaccharide synthase (EC 2.4.1.-); &beta;-1,3-glucan synthase (…	{WBBD_ECOLX UDP-Gal:alpha-D-GlcNAc-diphosphoundecaprenol beta-1,3-galactosyltransferase OS=Escherichia coli GN=wbbD PE=1 SV=1}	{NA}	{ref}
[denovogenes]_100992	{oxidoreductase [Bacteroides sp. CAG:661]}	{NA}	{NA}	{NA}	{NA}	{ref}
[denovogenes]_100993	{putative uncharacterized protein [Coprobacillus sp. CAG:235]}	{NA}	{NA}	{NA}	{NA}	{ref}
[denovogenes]_100994	{major facilitator transporter [Sphingomonas sp.]}	{K08138 xylE MFS transporter, SP family, xylose:H+ symportor -- --}	{NA}	{ARAE_BACSU Arabinose-proton symporter OS=Bacillus subtilis (strain 168) GN=araE PE=2 SV=2}	{NA}	{ref}
[denovogenes]_100995	{hypothetical protein [Kandleria vitulina]}	{NA}	{NA}	{NA}	{NA}	{ref}
[denovogenes]_100996	{hypothetical protein, partial [Pseudomonas sp. GM21]}	{NA}	{NA}	{CEAM_ECOLX Colicin-M OS=Escherichia coli GN=cma PE=1 SV=1}	{NA}	{colicin m activity protein}
[denovogenes]_100997	{uncharacterized protein BN772_02438 [Bacteroides sp. CAG:754]}	{NA}	{NA}	{NA}	{NA}	{NA}
[denovogenes]_100998	{methyltransferase, partial [Enterobacter cloacae]}	{NA}	{NA}	{Y290_LAMBD Uncharacterized nin region protein ORF290 OS=Enterobacteria phage lambda PE=4 SV=1}	{NA}	{phosphoadenosine phosphosulfate reductase family protein}
[denovogenes]_100999	{uncharacterized protein BN509_01708 [Bacteroides coprocola CAG:162]}	{NA}	{NA}	{NA}	{NA}	{ref}
[denovogenes]_101	{NA}	{NA}	{NA}	{NA}	{NA}	{NA}
[denovogenes]_1010	{NA}	{NA}	{NA}	{NA}	{NA}	{NA}
[denovogenes]_10100	{DNA topoisomerase III [Parabacteroides sp. D25]}	{K03169 topB DNA topoisomerase III 5.99.1.2 --}	{NA}	{NA}	{NA}	{ref}
[denovogenes]_101000	{F0F1 ATP synthase subunit A [Photobacterium leiognathi]}	{K02108 ATPF0A, atpB F-type H+-transporting ATPase subunit a -- Metabolism--Energy metabolism--Oxidative phosphorylation|Metabolism--Energy metabolism--Photosynthesis|Metabolism--Global and overview maps--Metabolic pathways}	{NA}	{ATP6_ESCF3 ATP synthase subunit a OS=Escherichia fergusonii (strain ATCC 35469 / DSM 13698 / CDC 0568-73) GN=atpB PE=3 SV=1}	{NA}	{atp synthase a subunit}
[denovogenes]_101001	{TonB-dependent receptor [Bacteroides pyogenes DSM 20611 = JCM 6294]}	{NA}	{NA}	{NA}	{NA}	{ref}
[denovogenes]_101002	{tellurite resistance protein TehB [Streptococcus agalactiae]}	{K16868 tehB tellurite methyltransferase 2.1.1.265 --}	{NA}	{TEHB_HAEI1 Probable S-adenosyl-L-methionine-dependent methyltransferase TehB OS=Haemophilus influenzae (strain 10810) GN=tehB PE=2 SV=1}	{NA}	{tellurite resistance protein}
[denovogenes]_101003	{glycosyltransferase, group 2 family protein [Peptostreptococcus stomatis DSM 17678]}	{K16698 tuaG teichuronic acid biosynthesis glycosyltransferase TuaG 2.4.-.- --}	{GT2 cellulose synthase (EC 2.4.1.12); chitin synthase (EC 2.4.1.16); dolichyl-phosphate &beta;-D-mannosyltransferase (EC 2.4.1.83); dolichyl-phosphate &beta;-glucosyltransferase (EC 2.4.1.117); N-acetylglucosaminyltransferase (EC 2.4.1.-); N-acetylgalactosaminyltransferase (EC 2.4.1.-); hyaluronan synthase (EC 2.4.1.212); chitin oligosaccharide synthase (EC 2.4.1.-); &beta;-1,3-glucan synthase (…	{NA}	{NA}	{NA}
[denovogenes]_101004	{putative uncharacterized protein [Alistipes sp. CAG:29]}	{NA}	{NA}	{NA}	{NA}	{ref}
[denovogenes]_101005	{tRNA-dihydrouridine synthase A [Pantoea sp. PSNIH2]}	{K05539 dusA tRNA-dihydrouridine synthase A 1.-.-.- --}	{NA}	{DUSA_ECOL6 tRNA-dihydrouridine synthase A OS=Escherichia coli O6:H1 (strain CFT073 / ATCC 700928 / UPEC) GN=dusA PE=3 SV=1}	{NA}	{trna-dihydrouridine synthase a}
[denovogenes]_101006	{oxidoreductase [Fibrisoma limi]}	{NA}	{NA}	{NA}	{NA}	{ref}
[denovogenes]_101007	{putative uncharacterized protein [Prevotella sp. CAG:617]}	{NA}	{NA}	{NA}	{NA}	{ref}
[denovogenes]_101008	{metal ABC transporter permease [Lachnospiraceae bacterium 5_1_63FAA]}	{K09816 znuB zinc transport system permease protein -- Environmental Information Processing--Membrane transport--ABC transporters}	{NA}	{Y036_TREPA Probable metal transport system membrane protein TP_0036 OS=Treponema pallidum (strain Nichols) GN=TP_0036 PE=3 SV=1}	{NA}	{ref}
[denovogenes]_101009	{histidine kinase-, DNA gyrase B-, and HSP90-like ATPase family protein [Bacteroides fragilis]}	{NA}	{NA}	{NA}	{NA}	{ref}
[denovogenes]_10101	{polyphosphate kinase 1 [Solitalea canadensis]}	{K00937 ppk polyphosphate kinase 2.7.4.1 Metabolism--Energy metabolism--Oxidative phosphorylation|Genetic Information Processing--Folding, sorting and degradation--RNA degradation}	{NA}	{NA}	{NA}	{polyphosphate kinase 1}
[denovogenes]_101010	{3-mercaptopyruvate sulfurtransferase [Caldimonas manganoxidans]}	{K01011 TST, MPST, sseA thiosulfate/3-mercaptopyruvate sulfurtransferase 2.8.1.1 2.8.1.2 Metabolism--Amino acid metabolism--Cysteine and methionine metabolism|Metabolism--Energy metabolism--Sulfur metabolism|Metabolism--Global and overview maps--Metabolic pathways|Metabolism--Global and overview maps--Microbial metabolism in diverse environments|Genetic Information Processing--Folding, sorting an…	{NA}	{NA}	{NA}	{rhodanese-like protein}
[denovogenes]_101011	{transcriptional activator, Rgg/GadR/MutR family domain-containing protein [Enterococcus faecium EnGen0263]}	{NA}	{NA}	{NA}	{NA}	{ref}
[denovogenes]_101012	{hypothetical protein [Veillonella sp. ICM51a, HMPREF1504_0481]}	{NA}	{NA}	{NA}	{NA}	{NA}
[denovogenes]_101013	{ribosomal RNA small subunit methyltransferase H 2 [Clostridium sp. CAG:230]}	{K03438 mraW, rsmH 16S rRNA (cytosine1402-N4)-methyltransferase 2.1.1.199 --}	{NA}	{RSMH1_CLOPH Ribosomal RNA small subunit methyltransferase H 1 OS=Clostridium phytofermentans (strain ATCC 700394 / DSM 18823 / ISDg) GN=rsmH1 PE=3 SV=1}	{NA}	{ref}
[denovogenes]_101014	{hypothetical protein [Veillonella dispar DORA_11, Q619_VDC00512G0037]}	{NA}	{NA}	{NA}	{NA}	{NA}
[denovogenes]_101015	{N-acetylglucosamine-6-phosphate deacetylase [Bacillus cereus]}	{K01443 nagA, AMDHD2 N-acetylglucosamine-6-phosphate deacetylase 3.5.1.25 Metabolism--Carbohydrate metabolism--Amino sugar and nucleotide sugar metabolism|Metabolism--Global and overview maps--Biosynthesis of antibiotics}	{CE9 N-acetylglucosamine 6-phosphate deacetylase (EC 3.5.1.25). NA}	{NA}	{NA}	{n-acetylglucosamine-6-phosphate deacetylase}
[denovogenes]_101016	{hypothetical protein, partial [Bacteroides acidifaciens]}	{NA}	{NA}	{NA}	{NA}	{NA}
[denovogenes]_101017	{Bacterial type II and III secretion system protein, partial [Veillonella dispar DORA_11]}	{K02453 gspD general secretion pathway protein D -- Environmental Information Processing--Membrane transport--Bacterial secretion system|Cellular Processes--Cellular community - prokaryotes--Biofilm formation - Vibrio cholerae}	{NA}	{NA}	{NA}	{ref}
[denovogenes]_101018	{glucose-1-phosphate cytidylyltransferase [Salmonella enterica]}	{K00978 rfbF glucose-1-phosphate cytidylyltransferase 2.7.7.33 Metabolism--Carbohydrate metabolism--Starch and sucrose metabolism|Metabolism--Carbohydrate metabolism--Amino sugar and nucleotide sugar metabolism|Metabolism--Global and overview maps--Metabolic pathways}	{NA}	{RFBF_SALTI Glucose-1-phosphate cytidylyltransferase OS=Salmonella typhi GN=rfbF PE=1 SV=1}	{NA}	{glucose-1-phosphate cytidylyltransferase}
[denovogenes]_101019	{hypothetical protein [Cyclobacterium qasimii]}	{NA}	{NA}	{NA}	{NA}	{ref}
[denovogenes]_10102	{peptidyl-dipeptidase [Robiginitalea biformata HTCC2501]}	{K01284 dcp peptidyl-dipeptidase Dcp 3.4.15.5 --}	{NA}	{DCP_SALTY Peptidyl-dipeptidase dcp OS=Salmonella typhimurium (strain LT2 / SGSC1412 / ATCC 700720) GN=dcp PE=1 SV=1}	{NA}	{ref}
[denovogenes]_101020	{hypothetical protein [Terrisporobacter glycolicus]}	{NA}	{NA}	{NA}	{NA}	{ref}
[denovogenes]_101021	{phosphorylase superfamily protein [Acinetobacter baumannii 42057_6]}	{K01243 mtnN, mtn, pfs adenosylhomocysteine nucleosidase 3.2.2.9 Metabolism--Amino acid metabolism--Cysteine and methionine metabolism|Metabolism--Global and overview maps--Metabolic pathways|Metabolism--Global and overview maps--Biosynthesis of amino acids}	{NA}	{NA}	{NA}	{mta sah nucleosidase}
[denovogenes]_101022	{elongation factor Tu [Lonsdalea quercina]}	{K02358 tuf, TUFM elongation factor Tu -- --}	{NA}	{EFTU_CROS8 Elongation factor Tu OS=Cronobacter sakazakii (strain ATCC BAA-894) GN=tuf1 PE=3 SV=1}	{NA}	{elongation factor tu}
[denovogenes]_101023	{tetratricopeptide repeat protein [Clostridium celatum]}	{NA}	{NA}	{NA}	{NA}	{NA}
[denovogenes]_101024	{hypothetical protein [Sphingobacterium sp. PM2-P1-29, BN1088_530006]}	{K07011 K07011 uncharacterized protein -- --}	{GT2 cellulose synthase (EC 2.4.1.12); chitin synthase (EC 2.4.1.16); dolichyl-phosphate &beta;-D-mannosyltransferase (EC 2.4.1.83); dolichyl-phosphate &beta;-glucosyltransferase (EC 2.4.1.117); N-acetylglucosaminyltransferase (EC 2.4.1.-); N-acetylgalactosaminyltransferase (EC 2.4.1.-); hyaluronan synthase (EC 2.4.1.212); chitin oligosaccharide synthase (EC 2.4.1.-); &beta;-1,3-glucan synthase (…	{NA}	{NA}	{ref}
[denovogenes]_101025	{hypothetical protein [Enterococcus faecium]}	{NA}	{NA}	{NA}	{NA}	{ref}
[denovogenes]_101026	{hypothetical protein [Leadbetterella byssophila]}	{NA}	{NA}	{NA}	{NA}	{NA}
[denovogenes]_101027	{lICD family protein [Prevotella sp. CAG:487]}	{K07271 licD lipopolysaccharide cholinephosphotransferase 2.7.8.- --}	{NA}	{NA}	{NA}	{NA}
[denovogenes]_101028	{hypothetical protein [Burkholderia sp.]}	{NA}	{NA}	{NA}	{NA}	{ref}
[denovogenes]_101029	{cell division inhibitor MinD [Gilvimarinus chinensis]}	{K03609 minD septum site-determining protein MinD -- --}	{NA}	{MIND_SHIFL Septum site-determining protein MinD OS=Shigella flexneri GN=minD PE=3 SV=2}	{NA}	{septum site-determining protein}
[denovogenes]_10103	{EAL domain protein [Clostridium difficile P32]}	{NA}	{NA}	{NA}	{NA}	{pts lactose cellobiose iic component family protein}
[denovogenes]_101030	{AraC family transcriptional regulator, partial [Vibrio parahaemolyticus]}	{NA}	{NA}	{NA}	{NA}	{ref}
[denovogenes]_101031	{membrane protein [Comamonas composti]}	{NA}	{NA}	{NA}	{NA}	{NA}
[denovogenes]_101032	{putative uncharacterized protein [Sutterella sp. CAG:351]}	{NA}	{NA}	{NA}	{NA}	{cupin domain protein}
[denovogenes]_101033	{putative uncharacterized protein [Bacteroides cellulosilyticus CAG:158]}	{NA}	{NA}	{NA}	{NA}	{NA}
[denovogenes]_101034	{NA}	{NA}	{NA}	{NA}	{NA}	{NA}
[denovogenes]_101035	{outer membrane biogenesis protein BamD [Aeromonas salmonicida]}	{K05807 bamD outer membrane protein assembly factor BamD -- --}	{NA}	{BAMD_ECOLI Outer membrane protein assembly factor BamD OS=Escherichia coli (strain K12) GN=bamD PE=1 SV=1}	{NA}	{outer membrane protein assembly complex subunit}
[denovogenes]_101036	{glutamate racemase [Exiguobacterium pavilionensis RW-2]}	{K01776 murI glutamate racemase 5.1.1.3 Metabolism--Metabolism of other amino acids--D-Glutamine and D-glutamate metabolism|Metabolism--Global and overview maps--Metabolic pathways}	{NA}	{MURI_ENTFA Glutamate racemase OS=Enterococcus faecalis (strain ATCC 700802 / V583) GN=murI PE=1 SV=1}	{NA}	{glutamate racemase}
[denovogenes]_101037	{short-chain dehydrogenase/reductase SDR [Geobacillus sp.]}	{NA}	{NA}	{UXUB_BACSU Uncharacterized oxidoreductase UxuB OS=Bacillus subtilis (strain 168) GN=uxuB PE=2 SV=1}	{NA}	{short chain dehydrogenase family protein}
[denovogenes]_101038	{sugar phosphate phosphatase [Enterobacter cloacae P101]}	{NA}	{NA}	{Y533_STRP6 Putative phosphatase M6_Spy0533 OS=Streptococcus pyogenes serotype M6 (strain ATCC BAA-946 / MGAS10394) GN=M6_Spy0533 PE=1 SV=1}	{NA}	{cof-like hydrolase}
[denovogenes]_101039	{hypothetical protein [Myroides odoratimimus]}	{K01609 trpC indole-3-glycerol phosphate synthase 4.1.1.48 Metabolism--Amino acid metabolism--Phenylalanine, tyrosine and tryptophan biosynthesis|Metabolism--Global and overview maps--Metabolic pathways|Metabolism--Global and overview maps--Biosynthesis of secondary metabolites|Metabolism--Global and overview maps--Biosynthesis of antibiotics|Metabolism--Global and overview maps--Biosynthesis of …	{NA}	{TRPC_BACTN Indole-3-glycerol phosphate synthase OS=Bacteroides thetaiotaomicron (strain ATCC 29148 / DSM 2079 / NCTC 10582 / E50 / VPI-5482) GN=trpC PE=3 SV=1}	{NA}	{indole-3-glycerol phosphate synthase family protein}
[denovogenes]_10104	{fibronectin type III domain protein [Porphyromonas sp. KLE 1280]}	{NA}	{NA}	{NA}	{NA}	{ref}
[denovogenes]_101040	{dimethyladenosine transferase [Pasteurella bettyae CCUG 2042]}	{K02528 ksgA 16S rRNA (adenine1518-N6/adenine1519-N6)-dimethyltransferase 2.1.1.182 --}	{NA}	{RSMA_PHOLL Ribosomal RNA small subunit methyltransferase A OS=Photorhabdus luminescens subsp. laumondii (strain TT01) GN=rsmA PE=3 SV=1}	{ksga Specifically dimethylates two adjacent adenosines in the loop of a conserved hairpin near the 3'-end of 16S rRNA in the 30S particle. Its inactivation leads to kasugamycin resistance.}	{dimethyladenosine transferase}
[denovogenes]_101041	{Glucosamine-6-phosphate isomerase [Escherichia coli CFT073] [Escherichia coli CFT073]}	{K02564 nagB, GNPDA glucosamine-6-phosphate deaminase 3.5.99.6 Metabolism--Carbohydrate metabolism--Amino sugar and nucleotide sugar metabolism|Metabolism--Global and overview maps--Metabolic pathways}	{NA}	{NAGB_BACFR Glucosamine-6-phosphate deaminase OS=Bacteroides fragilis (strain YCH46) GN=nagB PE=3 SV=1}	{NA}	{glucosamine-6-phosphate deaminase}
[denovogenes]_101042	{hypothetical protein [Paenibacillus peoriae]}	{K06896 mapP maltose 6'-phosphate phosphatase 3.1.3.90 Metabolism--Carbohydrate metabolism--Starch and sucrose metabolism}	{NA}	{MAPP_ENTFT Maltose 6'-phosphate phosphatase OS=Enterococcus faecalis (strain TX4000 / JH2-2) GN=mapP PE=1 SV=1}	{NA}	{ref}
[denovogenes]_101043	{histidinol-phosphatase [Gracilibacillus boraciitolerans JCM 21714]}	{K04486 E3.1.3.15B histidinol-phosphatase (PHP family) 3.1.3.15 Metabolism--Amino acid metabolism--Histidine metabolism|Metabolism--Global and overview maps--Metabolic pathways|Metabolism--Global and overview maps--Biosynthesis of secondary metabolites|Metabolism--Global and overview maps--Biosynthesis of amino acids}	{NA}	{HIS9_BACHD Histidinol-phosphatase OS=Bacillus halodurans (strain ATCC BAA-125 / DSM 18197 / FERM 7344 / JCM 9153 / C-125) GN=hisK PE=3 SV=1}	{NA}	{ref}
[denovogenes]_101044	{phosphate-binding protein [Methanosphaerula palustris]}	{K02040 pstS phosphate transport system substrate-binding protein -- Environmental Information Processing--Membrane transport--ABC transporters|Environmental Information Processing--Signal transduction--Two-component system|Human Diseases--Infectious diseases: Bacterial--Tuberculosis}	{NA}	{NA}	{NA}	{phosphate binding family protein}
[denovogenes]_101045	{hypothetical protein [Bacteroides fragilis]}	{NA}	{NA}	{NA}	{NA}	{NA}
[denovogenes]_101046	{pyrroline-5-carboxylate reductase [Salmonella enterica]}	{K00286 proC pyrroline-5-carboxylate reductase 1.5.1.2 Metabolism--Amino acid metabolism--Arginine and proline metabolism|Metabolism--Global and overview maps--Metabolic pathways|Metabolism--Global and overview maps--Biosynthesis of secondary metabolites|Metabolism--Global and overview maps--Biosynthesis of antibiotics|Metabolism--Global and overview maps--Biosynthesis of amino acids}	{NA}	{P5CR_SHIFL Pyrroline-5-carboxylate reductase OS=Shigella flexneri GN=proC PE=3 SV=1}	{NA}	{pyrroline-5-carboxylate reductase}
[denovogenes]_101047	{efflux transporter (ATP-binding and permease protein) [Bacillus subtilis]}	{K18104 abcA, bmrA ATP-binding cassette, subfamily B, bacterial AbcA/BmrA 3.6.3.44 Human Diseases--Drug resistance: Antimicrobial--beta-Lactam resistance|Environmental Information Processing--Membrane transport--ABC transporters}	{NA}	{LMRA_LACLM Multidrug resistance ABC transporter ATP-binding and permease protein OS=Lactococcus lactis subsp. cremoris (strain MG1363) GN=lmrA PE=3 SV=3}	{NA}	{ref}
[denovogenes]_101048	{hypothetical protein [butyrate-producing bacterium SM4/1]}	{NA}	{NA}	{NA}	{NA}	{NA}
[denovogenes]_101049	{PTS system mannose-specific IID component [Enterococcus faecium]}	{K19509 PTS-Gfr-EIID, gfrD PTS system, fructoselysine/glucoselysine-specific IID component -- Environmental Information Processing--Membrane transport--Phosphotransferase system (PTS)}	{NA}	{NA}	{NA}	{pts system mannose fructose sorbose family iid component}
[denovogenes]_10105	{helicase [Bacteroides sp. CAG:598]}	{NA}	{NA}	{NA}	{NA}	{ref}
[denovogenes]_101050	{flagellar motor protein MotP [Planctomyces maris]}	{K02556 motA chemotaxis protein MotA -- Environmental Information Processing--Signal transduction--Two-component system|Cellular Processes--Cell motility--Bacterial chemotaxis|Cellular Processes--Cell motility--Flagellar assembly}	{NA}	{YTXD_BACME Uncharacterized 29.3 kDa protein in ccpA 3'region OS=Bacillus megaterium GN=ytxD PE=3 SV=1}	{NA}	{ref}
[denovogenes]_101051	{MCP methyltransferase, CheR-type [Desulfobulbus propionicus DSM 2032]}	{K00575 cheR chemotaxis protein methyltransferase CheR 2.1.1.80 Environmental Information Processing--Signal transduction--Two-component system|Cellular Processes--Cell motility--Bacterial chemotaxis}	{NA}	{NA}	{NA}	{ref}
[denovogenes]_101052	{multi-copper polyphenol oxidoreductase laccase [Bacteroides sp. CAG:545]}	{K05810 yfiH laccase domain-containing protein -- --}	{NA}	{NA}	{NA}	{NA}
[denovogenes]_101053	{lysR substrate binding domain protein [Escherichia coli 5-172-05_S3_C3]}	{K03566 gcvA LysR family transcriptional regulator, glycine cleavage system transcriptional activator -- Cellular Processes--Cellular community - prokaryotes--Biofilm formation - Escherichia coli}	{NA}	{HDFR_YERE8 HTH-type transcriptional regulator HdfR OS=Yersinia enterocolitica serotype O:8 / biotype 1B (strain NCTC 13174 / 8081) GN=hdfR PE=3 SV=1}	{NA}	{transcriptional regulator}
[denovogenes]_101054	{hypothetical protein [Ruminococcus flavefaciens]}	{NA}	{NA}	{NA}	{NA}	{NA}
[denovogenes]_101055	{Cof family protein [Streptococcus pneumoniae SP14-BS69]}	{NA}	{NA}	{NA}	{NA}	{ref}
[denovogenes]_101056	{haloacid dehalogenase [Streptococcus pyogenes]}	{K21064 ycsE, yitU, ywtE 5-amino-6-(5-phospho-D-ribitylamino)uracil phosphatase 3.1.3.104 Metabolism--Metabolism of cofactors and vitamins--Riboflavin metabolism|Metabolism--Global and overview maps--Metabolic pathways|Metabolism--Global and overview maps--Biosynthesis of secondary metabolites}	{NA}	{NA}	{NA}	{had hydrolase}
[denovogenes]_101057	{putative transcriptional regulator [ [[Eubacterium] cellulosolvens]}	{NA}	{NA}	{NA}	{NA}	{NA}
[denovogenes]_101058	{sugar phosphate phosphatase [Klebsiella pneumoniae]}	{NA}	{NA}	{Y533_STRP6 Putative phosphatase M6_Spy0533 OS=Streptococcus pyogenes serotype M6 (strain ATCC BAA-946 / MGAS10394) GN=M6_Spy0533 PE=1 SV=1}	{NA}	{cof-like hydrolase}
[denovogenes]_101059	{acetyl-CoA carboxylase carboxyltransferase subunit alpha [Eubacterium sp. CAG:76]}	{K01962 accA acetyl-CoA carboxylase carboxyl transferase subunit alpha 6.4.1.2 Metabolism--Lipid metabolism--Fatty acid biosynthesis|Metabolism--Carbohydrate metabolism--Pyruvate metabolism|Metabolism--Carbohydrate metabolism--Propanoate metabolism|Metabolism--Energy metabolism--Carbon fixation pathways in prokaryotes|Metabolism--Global and overview maps--Metabolic pathways|Metabolism--Global and…	{NA}	{ACCA_CLOBB Acetyl-coenzyme A carboxylase carboxyl transferase subunit alpha OS=Clostridium botulinum (strain Eklund 17B / Type B) GN=accA PE=3 SV=1}	{NA}	{acetyl- carboxyl alpha subunit}
[denovogenes]_10106	{hypothetical protein [Porphyromonas macacae, HQ47_05900]}	{NA}	{NA}	{NA}	{NA}	{ref}
[denovogenes]_101060	{phosphomethylpyrimidine kinase [Bifidobacterium choerinum]}	{K00941 thiD hydroxymethylpyrimidine/phosphomethylpyrimidine kinase 2.7.1.49 2.7.4.7 Metabolism--Metabolism of cofactors and vitamins--Thiamine metabolism|Metabolism--Global and overview maps--Metabolic pathways}	{NA}	{THIED_GEOSL Thiamine biosynthesis bifunctional protein ThiED OS=Geobacter sulfurreducens (strain ATCC 51573 / DSM 12127 / PCA) GN=thiDE PE=3 SV=1}	{NA}	{ref}
[denovogenes]_101061	{hypothetical protein [Enterococcus asini]}	{NA}	{NA}	{NA}	{NA}	{NA}
[denovogenes]_101062	{D-alanyl-D-alanine carboxypeptidase lipoprotein [Bacillus subtilis]}	{K07260 vanY D-alanyl-D-alanine carboxypeptidase 3.4.16.4 Metabolism--Glycan biosynthesis and metabolism--Peptidoglycan biosynthesis|Human Diseases--Drug resistance: Antimicrobial--Vancomycin resistance|Environmental Information Processing--Signal transduction--Two-component system}	{NA}	{YODJ_BACSU Putative carboxypeptidase YodJ OS=Bacillus subtilis (strain 168) GN=yodJ PE=1 SV=1}	{NA}	{serine-type d-ala-d-ala carboxypeptidase}
[denovogenes]_101063	{hypothetical protein [Bacteroides dorei DSM 17855, BACDOR_00346]}	{NA}	{NA}	{NA}	{NA}	{NA}
[denovogenes]_101064	{cobQ/CobB/MinD/ParA nucleotide binding domain protein [Bacteroides sp. CAG:443]}	{K03496 parA, soj chromosome partitioning protein -- --}	{NA}	{NA}	{NA}	{NA}
[denovogenes]_101065	{flagellar motor protein MotA, partial [Cupriavidus metallidurans]}	{K03561 exbB biopolymer transport protein ExbB -- --}	{NA}	{NA}	{NA}	{mota proton channel family protein}
[denovogenes]_101066	{hypothetical protein [Lactobacillus sp. wkB10, LACWKB10_1603]}	{NA}	{NA}	{NA}	{NA}	{ref}
[denovogenes]_101067	{ABC transporter, permease protein, partial [Listeria monocytogenes]}	{K09692 tagG teichoic acid transport system permease protein -- Environmental Information Processing--Membrane transport--ABC transporters}	{NA}	{TAGG_BACSU Teichoic acid translocation permease protein TagG OS=Bacillus subtilis (strain 168) GN=tagG PE=1 SV=1}	{NA}	{abc transporter permease}
[denovogenes]_101068	{heavy metal transport/detoxification protein [Nitrosospira briensis]}	{NA}	{NA}	{NA}	{NA}	{ref}
[denovogenes]_101069	{ATP/GTP-binding protein [Lactobacillus johnsonii pf01]}	{K09773 ppsR [pyruvate, water dikinase]-phosphate phosphotransferase / [pyruvate, water dikinase] kinase 2.7.4.28 2.7.11.33 --}	{NA}	{PDRP1_ENTFA Putative pyruvate, phosphate dikinase regulatory protein 1 OS=Enterococcus faecalis (strain ATCC 700802 / V583) GN=EF_1026 PE=3 SV=1}	{NA}	{ref}
[denovogenes]_10107	{helicase [Streptomyces vitaminophilus]}	{K03581 recD exodeoxyribonuclease V alpha subunit 3.1.11.5 Genetic Information Processing--Replication and repair--Homologous recombination}	{NA}	{NA}	{NA}	{ref}
[denovogenes]_101070	{hypothetical protein [Acetivibrio cellulolyticus]}	{NA}	{NA}	{NA}	{NA}	{ref}
[denovogenes]_101071	{esterase/lipase/thioesterase family protein [Marinomonas sp. MWYL1]}	{K01066 aes acetyl esterase 3.1.1.- --}	{NA}	{NA}	{NA}	{alpha beta hydrolase fold family protein}
[denovogenes]_101072	{uncharacterized protein BN578_01970 [Clostridium leptum CAG:27]}	{K07090 K07090 uncharacterized protein -- --}	{NA}	{NA}	{NA}	{ref}
[denovogenes]_101073	{hypothetical protein [Lachnospiraceae bacterium]}	{NA}	{NA}	{NA}	{NA}	{ref}
[denovogenes]_101074	{Phage protein [Enterococcus sp. HSIEG1]}	{NA}	{NA}	{NA}	{NA}	{NA}
[denovogenes]_101075	{ribosomal RNA large subunit methyltransferase J [Phascolarctobacterium succinatutens YIT 12067]}	{K06442 tlyA 23S rRNA (cytidine1920-2'-O)/16S rRNA (cytidine1409-2'-O)-methyltransferase 2.1.1.226 2.1.1.227 --}	{NA}	{YQXC_BACSU Putative rRNA methyltransferase YqxC OS=Bacillus subtilis (strain 168) GN=yqxC PE=3 SV=3}	{NA}	{hemolysin family protein}
[denovogenes]_101076	{major cell-binding factor [Streptococcus pneumoniae GA47976]}	{K10039 ABC.GLN1.S putative glutamine transport system substrate-binding protein -- Environmental Information Processing--Membrane transport--ABC transporters}	{NA}	{PEB1A_CAMJJ Major cell-binding factor OS=Campylobacter jejuni subsp. jejuni serotype O:23/36 (strain 81-176) GN=peb1A PE=3 SV=1}	{NA}	{NA}
[denovogenes]_101077	{hypothetical protein GMD2S_06502, partial [Streptococcus sp. GMD2S]}	{K08986 ycgQ putative membrane protein -- --}	{NA}	{TCMPA_STRMU Putative two-component membrane permease complex subunit SMU_746c OS=Streptococcus mutans serotype c (strain ATCC 700610 / UA159) GN=SMU_746c PE=1 SV=1}	{NA}	{phosphate abc transporter substrate-binding protein}
[denovogenes]_101078	{nitrite extrusion protein 2 [Klebsiella oxytoca]}	{K02575 NRT, narK, nrtP, nasA MFS transporter, NNP family, nitrate/nitrite transporter -- Metabolism--Energy metabolism--Nitrogen metabolism}	{NA}	{NARK_ECOLI Nitrate/nitrite transporter NarK OS=Escherichia coli (strain K12) GN=narK PE=1 SV=2}	{NA}	{nitrite extrusion protein 1}
[denovogenes]_101079	{hypothetical protein [Pasteurella multocida subsp. multocida str. Anand1_cattle, AAUPMC_13706]}	{NA}	{NA}	{NA}	{NA}	{ref}
[denovogenes]_10108	{NA}	{NA}	{NA}	{NA}	{NA}	{NA}
[denovogenes]_101080	{membrane protein [Tistrella mobilis]}	{NA}	{NA}	{Y1977_PSEAE Uncharacterized protein PA1977 OS=Pseudomonas aeruginosa (strain ATCC 15692 / PAO1 / 1C / PRS 101 / LMG 12228) GN=PA1977 PE=4 SV=2}	{NA}	{ref}
[denovogenes]_101081	{purine nucleoside phosphorylase [Bacillus sp. JS]}	{K03783 punA, PNP purine-nucleoside phosphorylase 2.4.2.1 Metabolism--Nucleotide metabolism--Purine metabolism|Metabolism--Nucleotide metabolism--Pyrimidine metabolism|Metabolism--Metabolism of cofactors and vitamins--Nicotinate and nicotinamide metabolism|Metabolism--Global and overview maps--Metabolic pathways|Metabolism--Global and overview maps--Biosynthesis of secondary metabolites}	{NA}	{PUNA_GEOSE Purine nucleoside phosphorylase 1 OS=Geobacillus stearothermophilus GN=punA PE=3 SV=1}	{NA}	{purine nucleoside phosphorylase}
[denovogenes]_101082	{MULTISPECIES: 6-phospho-alpha-glucosidase [Klebsiella|Klebsiella oxytoca]}	{K01232 glvA maltose-6'-phosphate glucosidase 3.2.1.122 Metabolism--Carbohydrate metabolism--Starch and sucrose metabolism}	{GH4 maltose-6-phosphate glucosidase (EC 3.2.1.122); &alpha;-glucosidase (EC 3.2.1.20); &alpha;-galactosidase (EC 3.2.1.22); 6-phospho-&beta;-glucosidase (EC 3.2.1.86); &alpha;-glucuronidase (EC 3.2.1.139). The enzymes in this family display an unusual mechanism involving NAD+.}	{PAGL2_LACC3 6-phospho-alpha-glucosidase 2 OS=Lactobacillus casei (strain ATCC 334) GN=LSEI_2684 PE=3 SV=1}	{NA}	{maltose-6 -phosphate glucosidase}
[denovogenes]_101083	{hypothetical protein [Lachnospiraceae bacterium]}	{NA}	{NA}	{PDUB_SALTY Propanediol utilization protein PduB OS=Salmonella typhimurium (strain LT2 / SGSC1412 / ATCC 700720) GN=pduB PE=2 SV=2}	{NA}	{propanediol utilization protein}
[denovogenes]_101084	{oligopeptide transport system permease protein OppC [Shewanella sediminis HAW-EB3]}	{K02034 ABC.PE.P1 peptide/nickel transport system permease protein -- Cellular Processes--Cellular community - prokaryotes--Quorum sensing}	{NA}	{NA}	{NA}	{binding--dependent transport system inner membrane component family protein}
[denovogenes]_101085	{hypothetical protein [Acetivibrio cellulolyticus]}	{K02238 comEC competence protein ComEC -- --}	{NA}	{NA}	{NA}	{NA}
[denovogenes]_101086	{toluene ABC transporter ATP-binding protein [Avibacterium paragallinarum]}	{K02065 mlaF, linL, mkl phospholipid/cholesterol/gamma-HCH transport system ATP-binding protein -- Environmental Information Processing--Membrane transport--ABC transporters}	{NA}	{MLAF_ECOLI Probable phospholipid import ATP-binding protein MlaF OS=Escherichia coli (strain K12) GN=mlaF PE=1 SV=1}	{NA}	{abc transporter atp-binding protein}
[denovogenes]_101087	{shikimate 5-dehydrogenase [Novosphingobium sp. PP1Y]}	{K00014 aroE shikimate dehydrogenase 1.1.1.25 Metabolism--Amino acid metabolism--Phenylalanine, tyrosine and tryptophan biosynthesis|Metabolism--Global and overview maps--Metabolic pathways|Metabolism--Global and overview maps--Biosynthesis of secondary metabolites|Metabolism--Global and overview maps--Biosynthesis of antibiotics|Metabolism--Global and overview maps--Biosynthesis of amino acids}	{NA}	{Y607_HAEIN Shikimate 5-dehydrogenase-like protein HI_0607 OS=Haemophilus influenzae (strain ATCC 51907 / DSM 11121 / KW20 / Rd) GN=HI_0607 PE=1 SV=1}	{NA}	{shikimate 5-dehydrogenase}
[denovogenes]_101088	{Methyl-accepting chemotaxis protein II (aspartate chemoreceptor protein) [Klebsiella pneumoniae IS22]}	{K05874 tsr methyl-accepting chemotaxis protein I, serine sensor receptor -- Environmental Information Processing--Signal transduction--Two-component system|Cellular Processes--Cell motility--Bacterial chemotaxis}	{NA}	{MCPC_SALTY Methyl-accepting chemotaxis citrate transducer OS=Salmonella typhimurium (strain LT2 / SGSC1412 / ATCC 700720) GN=tcp PE=3 SV=1}	{NA}	{ref}
[denovogenes]_101089	{HAD-superfamily hydrolase [Candidatus Arthromitus sp. SFB-5]}	{NA}	{NA}	{NA}	{NA}	{ref}
[denovogenes]_10109	{transcription termination factor rho [Nonlabens ulvanivorans]}	{K03628 rho transcription termination factor Rho -- Genetic Information Processing--Folding, sorting and degradation--RNA degradation}	{NA}	{RHO_SULMS Transcription termination factor Rho OS=Sulcia muelleri (strain SMDSEM) GN=rho PE=3 SV=1}	{NA}	{transcription termination factor rho}
[denovogenes]_101090	{Abortive infection protein [Clostridium sp. DL-VIII]}	{NA}	{NA}	{NA}	{NA}	{ref}
[denovogenes]_101091	{septum site-determining protein MinD [Pseudomonas denitrificans]}	{K03609 minD septum site-determining protein MinD -- --}	{NA}	{MIND_SHIFL Septum site-determining protein MinD OS=Shigella flexneri GN=minD PE=3 SV=2}	{NA}	{cell division inhibitor}
[denovogenes]_101092	{hypothetical protein ACD_34C00642G0002, partial [uncultured bacterium]}	{NA}	{NA}	{NA}	{NA}	{NA}
[denovogenes]_101093	{hydrolase, haloacid dehalogenase-like family [Enterococcus faecalis]}	{NA}	{NA}	{YIDA_SHIFL Sugar phosphatase YidA OS=Shigella flexneri GN=yidA PE=3 SV=1}	{NA}	{ref}
[denovogenes]_101094	{Putative Pyridine nucleotide-disulphide oxidoreductase [Clostridium chauvoei]}	{K00278 nadB L-aspartate oxidase 1.4.3.16 Metabolism--Amino acid metabolism--Alanine, aspartate and glutamate metabolism|Metabolism--Metabolism of cofactors and vitamins--Nicotinate and nicotinamide metabolism|Metabolism--Global and overview maps--Metabolic pathways}	{NA}	{NA}	{NA}	{ref}
[denovogenes]_101095	{hypothetical protein [Clostridium orbiscindens 1_3_50AFAA, HMPREF9460_02967]}	{NA}	{NA}	{NA}	{NA}	{ref}
[denovogenes]_101096	{MULTISPECIES: spermidine/putrescine ABC transporter permease [Parabacteroides]}	{K11071 potB spermidine/putrescine transport system permease protein -- Environmental Information Processing--Membrane transport--ABC transporters}	{NA}	{NA}	{NA}	{abc transporter permease}
[denovogenes]_101097	{prohead core-like protein [Aeromonas phage phiAS4]}	{NA}	{NA}	{VG22_BPAR1 Major prohead-scaffolding core protein Gp22 OS=Enterobacteria phage AR1 GN=22 PE=4 SV=1}	{NA}	{NA}
[denovogenes]_101098	{LacI family transcriptional regulator [Bacillus sp. URHB0009]}	{K02529 lacI, galR LacI family transcriptional regulator -- --}	{NA}	{NA}	{NA}	{ref}
[denovogenes]_101099	{putative insertion element protein [Staphylococcus aureus]}	{K07497 K07497 putative transposase -- --}	{NA}	{NA}	{NA}	{ref}
[denovogenes]_1011	{DNA-directed RNA polymerase subunit beta [Pontibacillus chungwhensis BH030062]}	{K03043 rpoB DNA-directed RNA polymerase subunit beta 2.7.7.6 Metabolism--Nucleotide metabolism--Purine metabolism|Metabolism--Nucleotide metabolism--Pyrimidine metabolism|Metabolism--Global and overview maps--Metabolic pathways|Genetic Information Processing--Transcription--RNA polymerase}	{NA}	{RPOB_SYMTH DNA-directed RNA polymerase subunit beta OS=Symbiobacterium thermophilum (strain T / IAM 14863) GN=rpoB PE=3 SV=1}	{NA}	{ref}
[denovogenes]_10110	{two-component system sensor histidine kinase/response [Bacteroides pyogenes JCM 6292]}	{NA}	{NA}	{NA}	{NA}	{ref}
[denovogenes]_101100	{tributyrin esterase [Clostridium sp. 12(A)]}	{K03930 estA putative tributyrin esterase 3.1.1.- --}	{CE1 acetyl xylan esterase (EC 3.1.1.72); cinnamoyl esterase (EC 3.1.1.-); feruloyl esterase (EC 3.1.1.73); carboxylesterase (EC 3.1.1.1); S-formylglutathione hydrolase (EC 3.1.2.12) Family CE1 also contains lots of other esterases such as PHB depolymerases.}	{NA}	{NA}	{NA}
[denovogenes]_101101	{ca2+-binding protein involved in chromosome partitioning [Photobacterium leiognathi subsp. mandapamensis svers.1.1.]}	{K03633 mukF chromosome partition protein MukF -- --}	{NA}	{MUKF_ECOHS Chromosome partition protein MukF OS=Escherichia coli O9:H4 (strain HS) GN=mukF PE=3 SV=1}	{NA}	{chromosome partition protein mukf}
[denovogenes]_101102	{S-adenosyl-L-methionine (SAM)-dependent methyltransferase PhcB [Dickeya dadantii]}	{K02169 bioC malonyl-CoA O-methyltransferase 2.1.1.197 Metabolism--Metabolism of cofactors and vitamins--Biotin metabolism|Metabolism--Global and overview maps--Metabolic pathways}	{NA}	{YAFE_ECOLI Uncharacterized protein YafE OS=Escherichia coli (strain K12) GN=yafE PE=3 SV=1}	{NA}	{ref}
[denovogenes]_101103	{disulfide reductase, partial [Desulfonauticus sp. A7A]}	{K03388 hdrA heterodisulfide reductase subunit A 1.8.98.1 Metabolism--Energy metabolism--Methane metabolism|Metabolism--Global and overview maps--Metabolic pathways|Metabolism--Global and overview maps--Microbial metabolism in diverse environments|Metabolism--Global and overview maps--Carbon metabolism}	{NA}	{NA}	{NA}	{ref}
[denovogenes]_101104	{chemotaxis protein CheY [Paenibacillus sp. UNCCL52]}	{NA}	{NA}	{NA}	{NA}	{ref}
[denovogenes]_101105	{polysaccharide deacetylase [Clostridiales bacterium]}	{NA}	{CE4 acetyl xylan esterase (EC 3.1.1.72); chitin deacetylase (EC 3.5.1.41); chitooligosaccharide deacetylase (EC 3.5.1.-); peptidoglycan GlcNAc deacetylase (EC 3.5.1.-); peptidoglycan N-acetylmuramic acid deacetylase (EC 3.5.1.-). NA}	{NA}	{NA}	{polysaccharide deacetylase}
[denovogenes]_101106	{MULTISPECIES: gamma-glutamyl kinase [Streptococcus|Streptococcus equinus]}	{K00931 proB glutamate 5-kinase 2.7.2.11 Metabolism--Amino acid metabolism--Arginine and proline metabolism|Metabolism--Biosynthesis of other secondary metabolites--Carbapenem biosynthesis|Metabolism--Global and overview maps--Metabolic pathways|Metabolism--Global and overview maps--Biosynthesis of antibiotics|Metabolism--Global and overview maps--Biosynthesis of amino acids}	{NA}	{PROB_CLOPE Glutamate 5-kinase OS=Clostridium perfringens (strain 13 / Type A) GN=proB PE=3 SV=1}	{NA}	{glutamate 5-kinase}
[denovogenes]_101107	{3-phosphoshikimate 1-carboxyvinyltransferase [Alistipes sp. CAG:53]}	{K00800 aroA 3-phosphoshikimate 1-carboxyvinyltransferase 2.5.1.19 Metabolism--Amino acid metabolism--Phenylalanine, tyrosine and tryptophan biosynthesis|Metabolism--Global and overview maps--Metabolic pathways|Metabolism--Global and overview maps--Biosynthesis of secondary metabolites|Metabolism--Global and overview maps--Biosynthesis of antibiotics|Metabolism--Global and overview maps--Biosynth…	{NA}	{AROA_CLOK5 3-phosphoshikimate 1-carboxyvinyltransferase OS=Clostridium kluyveri (strain ATCC 8527 / DSM 555 / NCIMB 10680) GN=aroA PE=3 SV=1}	{NA}	{3-phosphoshikimate 1-carboxyvinyltransferase}
[denovogenes]_101108	{Stage III sporulation protein AG, partial [Candidatus Arthromitus sp. SFB-2]}	{K06396 spoIIIAG stage III sporulation protein AG -- --}	{NA}	{NA}	{NA}	{NA}
[denovogenes]_101109	{phage integrase family site-specific recombinase [Mobiluncus curtisii]}	{K06400 spoIVCA site-specific DNA recombinase -- --}	{NA}	{NA}	{NA}	{ref}
[denovogenes]_10111	{phage tail tape measure protein, TP901 family [Ruminococcus gnavus ATCC 29149]}	{NA}	{NA}	{NA}	{NA}	{NA}
[denovogenes]_101110	{glycosyl transferase 2 family protein [Bacteroides fragilis str. Korea 419]}	{NA}	{GT2 cellulose synthase (EC 2.4.1.12); chitin synthase (EC 2.4.1.16); dolichyl-phosphate &beta;-D-mannosyltransferase (EC 2.4.1.83); dolichyl-phosphate &beta;-glucosyltransferase (EC 2.4.1.117); N-acetylglucosaminyltransferase (EC 2.4.1.-); N-acetylgalactosaminyltransferase (EC 2.4.1.-); hyaluronan synthase (EC 2.4.1.212); chitin oligosaccharide synthase (EC 2.4.1.-); &beta;-1,3-glucan synthase (…	{NA}	{NA}	{ref}
[denovogenes]_101111	{hypothetical protein [Escherichia coli]}	{NA}	{NA}	{YBDN_ECOLI Uncharacterized protein YbdN OS=Escherichia coli (strain K12) GN=ybdN PE=4 SV=1}	{NA}	{ref}
[denovogenes]_101112	{ABC-type branched-chain amino acid transport system, periplasmic component [Marinitoga piezophila KA3]}	{K01999 livK branched-chain amino acid transport system substrate-binding protein -- Environmental Information Processing--Membrane transport--ABC transporters|Cellular Processes--Cellular community - prokaryotes--Quorum sensing}	{NA}	{NA}	{NA}	{ref}
[denovogenes]_101113	{transketolase, N- subunit [Fusobacterium nucleatum]}	{K00615 E2.2.1.1, tktA, tktB transketolase 2.2.1.1 Metabolism--Carbohydrate metabolism--Pentose phosphate pathway|Metabolism--Energy metabolism--Carbon fixation in photosynthetic organisms|Metabolism--Metabolism of terpenoids and polyketides--Biosynthesis of ansamycins|Metabolism--Global and overview maps--Metabolic pathways|Metabolism--Global and overview maps--Biosynthesis of secondary metaboli…	{NA}	{TKTN_METJA Putative transketolase N-terminal section OS=Methanocaldococcus jannaschii (strain ATCC 43067 / DSM 2661 / JAL-1 / JCM 10045 / NBRC 100440) GN=MJ0681 PE=5 SV=1}	{NA}	{NA}
[denovogenes]_101114	{DinG family ATP-dependent helicase [Enterococcus sp. HSIEG1]}	{NA}	{NA}	{NA}	{NA}	{ref}
[denovogenes]_101115	{MULTISPECIES: hypothetical protein [Pelosinus|Pelosinus fermentans]}	{NA}	{NA}	{NA}	{NA}	{NA}
[denovogenes]_101116	{cobalamin biosynthesis protein CobD [Leptospira santarosai]}	{K02227 cbiB, cobD adenosylcobinamide-phosphate synthase 6.3.1.10 Metabolism--Metabolism of cofactors and vitamins--Porphyrin and chlorophyll metabolism|Metabolism--Global and overview maps--Metabolic pathways}	{NA}	{COBD_CLOPE Cobalamin biosynthesis protein CobD OS=Clostridium perfringens (strain 13 / Type A) GN=cobD PE=3 SV=1}	{NA}	{cobalamin biosynthesis protein}
[denovogenes]_101117	{N-acetylneuraminate lyase [Staphylococcus aureus M1547]}	{K01639 E4.1.3.3, nanA, NPL N-acetylneuraminate lyase 4.1.3.3 Metabolism--Carbohydrate metabolism--Amino sugar and nucleotide sugar metabolism}	{NA}	{NANA_FUSNN N-acetylneuraminate lyase OS=Fusobacterium nucleatum subsp. nucleatum (strain ATCC 25586 / CIP 101130 / JCM 8532 / LMG 13131) GN=nanA PE=3 SV=1}	{NA}	{n-acetylneuraminate lyase}
[denovogenes]_101118	{hypothetical protein [Clostridium butyricum]}	{NA}	{NA}	{NA}	{NA}	{ref}
[denovogenes]_101119	{transcription antiterminator LicT [Clostridium sp. CAG:122]}	{K03488 licT, bglG beta-glucoside operon transcriptional antiterminator -- --}	{NA}	{NA}	{NA}	{prd domain protein}
[denovogenes]_10112	{formate dehydrogenase [Escherichia coli M863]}	{K08348 fdnG formate dehydrogenase-N, alpha subunit 1.1.5.6 Environmental Information Processing--Signal transduction--Two-component system}	{NA}	{FDNG_ECOLI Formate dehydrogenase, nitrate-inducible, major subunit OS=Escherichia coli (strain K12) GN=fdnG PE=1 SV=3}	{NA}	{formate nitrate- major subunit}
[denovogenes]_101120	{Ribose transport system permease protein RbsC [Virgibacillus sp. Vm-5]}	{K10440 rbsC ribose transport system permease protein -- Environmental Information Processing--Membrane transport--ABC transporters}	{NA}	{RBSC_HAEIN Ribose transport system permease protein RbsC OS=Haemophilus influenzae (strain ATCC 51907 / DSM 11121 / KW20 / Rd) GN=rbsC PE=3 SV=1}	{NA}	{ref}
[denovogenes]_101121	{ABC transporter [Ruminococcaceae bacterium D16]}	{NA}	{NA}	{NA}	{NA}	{ref}
[denovogenes]_101122	{N-succinylglutamate 5-semialdehyde dehydrogenase [Enterobacter sp. DC1]}	{K06447 astD succinylglutamic semialdehyde dehydrogenase 1.2.1.71 Metabolism--Amino acid metabolism--Arginine and proline metabolism|Metabolism--Global and overview maps--Metabolic pathways}	{NA}	{ASTD_ECOHS N-succinylglutamate 5-semialdehyde dehydrogenase OS=Escherichia coli O9:H4 (strain HS) GN=astD PE=3 SV=1}	{NA}	{succinylglutamic semialdehyde dehydrogenase}
[denovogenes]_101123	{HAD family hydrolase [Vibrio parahaemolyticus]}	{NA}	{NA}	{YXEH_BACSU Putative phosphatase YxeH OS=Bacillus subtilis (strain 168) GN=yxeH PE=3 SV=1}	{NA}	{had iib family protein}
[denovogenes]_101124	{Na+-dependent transporter [Bacillus mannanilyticus]}	{K03308 TC.NSS neurotransmitter:Na+ symporter, NSS family -- --}	{NA}	{NA}	{NA}	{ref}
[denovogenes]_101125	{predicted protein [Clostridium sp. CAG:265]}	{NA}	{NA}	{NA}	{NA}	{ref}
[denovogenes]_101126	{DNA or RNA helicase of superfamily II [Clostridium saccharoperbutylacetonicum]}	{NA}	{NA}	{NA}	{NA}	{ref}
[denovogenes]_101127	{nitroreductase family protein [Peptoclostridium difficile CD149]}	{NA}	{NA}	{NA}	{NA}	{NA}
[denovogenes]_101128	{DeoR family transcriptional regulator [Bacillus vireti]}	{NA}	{NA}	{YDJF_ECOLI Uncharacterized HTH-type transcriptional regulator YdjF OS=Escherichia coli (strain K12) GN=ydjF PE=3 SV=1}	{NA}	{transcriptional family}
[denovogenes]_101129	{hypothetical protein [Clostridium sp. CL-2]}	{NA}	{NA}	{NA}	{NA}	{ref}
[denovogenes]_10113	{aldehyde oxidase and xanthine dehydrogenase, a/b hammerhead domain protein [Ruminococcus obeum ATCC 29174]}	{K00087 ygeS, xdhA xanthine dehydrogenase molybdenum-binding subunit 1.17.1.4 Metabolism--Nucleotide metabolism--Purine metabolism|Metabolism--Global and overview maps--Metabolic pathways|Metabolism--Global and overview maps--Microbial metabolism in diverse environments}	{NA}	{NA}	{NA}	{ref}
[denovogenes]_101130	{HAD ATPase, P-type, IC family protein, partial [Clostridium difficile|Peptoclostridium difficile]}	{NA}	{NA}	{NA}	{NA}	{magnesium-translocating p-type atpase}
[denovogenes]_101131	{ligase, partial [Escherichia coli]}	{K02847 waaL, rfaL O-antigen ligase 2.4.1.- Metabolism--Glycan biosynthesis and metabolism--Lipopolysaccharide biosynthesis|Metabolism--Global and overview maps--Metabolic pathways}	{NA}	{NA}	{NA}	{gb}
[denovogenes]_101132	{PTS system, lactose/cellobiose family IIC component [Coprobacillus sp.]}	{NA}	{NA}	{NA}	{NA}	{ref}
[denovogenes]_101133	{glutamate--tRNA ligase [Butyrivibrio sp. MC2021]}	{K01886 QARS, glnS glutaminyl-tRNA synthetase 6.1.1.18 Genetic Information Processing--Translation--Aminoacyl-tRNA biosynthesis|Metabolism--Global and overview maps--Metabolic pathways}	{NA}	{SYQ_PEPD6 Glutamine--tRNA ligase OS=Peptoclostridium difficile (strain 630) GN=glnS PE=3 SV=1}	{NA}	{glutamine--trna ligase}
[denovogenes]_101134	{GTP-binding protein HflX [Pseudoalteromonas luteoviolacea]}	{K03665 hflX GTPase -- --}	{NA}	{HFLX_ECOLI GTPase HflX OS=Escherichia coli (strain K12) GN=hflX PE=1 SV=3}	{NA}	{gtp-binding protein}
[denovogenes]_101135	{ATP-dependent DNA helicase RecG, partial [Veillonella dispar DORA_11]}	{K03655 recG ATP-dependent DNA helicase RecG 3.6.4.12 Genetic Information Processing--Replication and repair--Homologous recombination}	{NA}	{NA}	{NA}	{atp-dependent dna helicase}
[denovogenes]_101136	{hypothetical protein EM53_08715, partial [Vibrio parahaemolyticus]}	{NA}	{NA}	{NA}	{NA}	{NA}
[denovogenes]_101137	{aminotransferase, class V superfamily [Salinibacter ruber]}	{NA}	{NA}	{NA}	{NA}	{ref}
[denovogenes]_101138	{NA}	{NA}	{NA}	{NA}	{NA}	{ref}
[denovogenes]_101139	{bifunctional glutamate-cysteine ligase/glutathione synthetase GshF [Methanobrevibacter sp. AbM4]}	{K01919 gshA glutamate--cysteine ligase 6.3.2.2 Metabolism--Amino acid metabolism--Cysteine and methionine metabolism|Metabolism--Metabolism of other amino acids--Glutathione metabolism|Metabolism--Global and overview maps--Metabolic pathways}	{NA}	{NA}	{NA}	{ref}
[denovogenes]_10114	{toprim domain protein [Bacteroides vulgatus str. 3975 RP4]}	{NA}	{NA}	{NA}	{NA}	{ref}
[denovogenes]_101140	{ABC transporter [Aggregatibacter actinomycetemcomitans serotype c str. D17P-2]}	{K01992 ABC-2.P ABC-2 type transport system permease protein -- --}	{NA}	{NA}	{NA}	{ref}
[denovogenes]_101141	{30S ribosomal protein S2 [Clostridium sp. CAG:242]}	{K02967 RP-S2, MRPS2, rpsB small subunit ribosomal protein S2 -- Genetic Information Processing--Translation--Ribosome}	{NA}	{RS2_HELMI 30S ribosomal protein S2 OS=Heliobacterium modesticaldum (strain ATCC 51547 / Ice1) GN=rpsB PE=3 SV=1}	{NA}	{ref}
[denovogenes]_101142	{glucosamine-6-phosphate deaminase [Pantoea sp. At-9b]}	{K02564 nagB, GNPDA glucosamine-6-phosphate deaminase 3.5.99.6 Metabolism--Carbohydrate metabolism--Amino sugar and nucleotide sugar metabolism|Metabolism--Global and overview maps--Metabolic pathways}	{NA}	{NAGB_BACFR Glucosamine-6-phosphate deaminase OS=Bacteroides fragilis (strain YCH46) GN=nagB PE=3 SV=1}	{NA}	{glucosamine-6-phosphate deaminase}
[denovogenes]_101143	{hypothetical protein [Pelobacter seleniigenes]}	{K13641 iclR IclR family transcriptional regulator, acetate operon repressor -- --}	{NA}	{NA}	{NA}	{ref}
[denovogenes]_101144	{predicted sugar phosphatases of the HAD superfamily [Lachnospiraceae bacterium CAG:25]}	{K02566 nagD NagD protein -- --}	{NA}	{NA}	{NA}	{ref}
[denovogenes]_101145	{YVTN beta-propeller repeat-containing protein [Granulicella mallensis MP5ACTX8]}	{NA}	{NA}	{NA}	{NA}	{ref}
[denovogenes]_101146	{alkaline serine protease [Firmicutes bacterium CAG:56]}	{K17734 aprX serine protease AprX 3.4.21.- --}	{NA}	{APRX_BACSU Serine protease AprX OS=Bacillus subtilis (strain 168) GN=aprX PE=1 SV=1}	{NA}	{ref}
[denovogenes]_101147	{23S rRNA methyltransferase [Lactobacillus gastricus]}	{K03437 spoU RNA methyltransferase, TrmH family -- --}	{NA}	{NA}	{NA}	{ref}
[denovogenes]_101148	{hypothetical protein T231_02940, partial [Tannerella sp. oral taxon BU063 isolate Cell 6/7/9]}	{NA}	{NA}	{NA}	{NA}	{NA}
[denovogenes]_101149	{putative uncharacterized protein [Firmicutes bacterium CAG:272]}	{NA}	{NA}	{NA}	{NA}	{NA}
[denovogenes]_10115	{peptidase M3 [Microvirga sp. BSC39]}	{K01284 dcp peptidyl-dipeptidase Dcp 3.4.15.5 --}	{NA}	{DCP_ECOLI Peptidyl-dipeptidase dcp OS=Escherichia coli (strain K12) GN=dcp PE=1 SV=4}	{NA}	{ref}
[denovogenes]_101150	{amylovoran biosynthesis protein AmsE [Acinetobacter oleivorans]}	{K16702 amsE amylovoran biosynthesis glycosyltransferase AmsE 2.4.-.- --}	{GT2 cellulose synthase (EC 2.4.1.12); chitin synthase (EC 2.4.1.16); dolichyl-phosphate &beta;-D-mannosyltransferase (EC 2.4.1.83); dolichyl-phosphate &beta;-glucosyltransferase (EC 2.4.1.117); N-acetylglucosaminyltransferase (EC 2.4.1.-); N-acetylgalactosaminyltransferase (EC 2.4.1.-); hyaluronan synthase (EC 2.4.1.212); chitin oligosaccharide synthase (EC 2.4.1.-); &beta;-1,3-glucan synthase (…	{WBBD_ECOLX UDP-Gal:alpha-D-GlcNAc-diphosphoundecaprenol beta-1,3-galactosyltransferase OS=Escherichia coli GN=wbbD PE=1 SV=1}	{NA}	{glycosyl transferase 2 family protein}
[denovogenes]_101151	{motA/TolQ/ExbB proton channel family protein [Piscirickettsia salmonis]}	{K03561 exbB biopolymer transport protein ExbB -- --}	{NA}	{NA}	{NA}	{mota proton channel family protein}
[denovogenes]_101152	{chromosome partitioning protein ParB [Bacillus kribbensis]}	{K03497 parB, spo0J chromosome partitioning protein, ParB family -- --}	{NA}	{NOC_LISIN Nucleoid occlusion protein OS=Listeria innocua serovar 6a (strain CLIP 11262) GN=noc PE=3 SV=1}	{NA}	{ref}
[denovogenes]_101153	{methyltransferase domain protein, partial [Clostridium difficile|Peptoclostridium difficile]}	{K00575 cheR chemotaxis protein methyltransferase CheR 2.1.1.80 Environmental Information Processing--Signal transduction--Two-component system|Cellular Processes--Cell motility--Bacterial chemotaxis}	{NA}	{CHER_BORBU Chemotaxis protein methyltransferase OS=Borrelia burgdorferi (strain ATCC 35210 / B31 / CIP 102532 / DSM 4680) GN=cheR PE=3 SV=1}	{NA}	{ref}
[denovogenes]_101154	{hypothetical protein, partial [Bacteroides fragilis]}	{K07271 licD lipopolysaccharide cholinephosphotransferase 2.7.8.- --}	{NA}	{NA}	{NA}	{ref}
[denovogenes]_101155	{putative uncharacterized protein [Blautia hydrogenotrophica CAG:147]}	{NA}	{NA}	{NA}	{NA}	{ref}
[denovogenes]_101156	{phosphate binding protein [Bilophila wadsworthia 3_1_6]}	{K02040 pstS phosphate transport system substrate-binding protein -- Environmental Information Processing--Membrane transport--ABC transporters|Environmental Information Processing--Signal transduction--Two-component system|Human Diseases--Infectious diseases: Bacterial--Tuberculosis}	{NA}	{NA}	{NA}	{phosphate binding protein}
[denovogenes]_101157	{multi-copper polyphenol oxidoreductase laccase [Bacteroides sp. CAG:709]}	{K05810 yfiH laccase domain-containing protein -- --}	{NA}	{NA}	{NA}	{NA}
[denovogenes]_101158	{glycerophosphoryl diester phosphodiesterase family protein [Bacillus subtilis]}	{K01126 E3.1.4.46, glpQ, ugpQ glycerophosphoryl diester phosphodiesterase 3.1.4.46 Metabolism--Lipid metabolism--Glycerophospholipid metabolism}	{NA}	{NA}	{NA}	{ref}
[denovogenes]_101159	{cof-like hydrolase [Coprobacillus sp. 8_2_54BFAA]}	{NA}	{NA}	{NA}	{NA}	{cof-like hydrolase}
[denovogenes]_10116	{glycine-tRNA synthetase subunit beta [Marinobacter sp. HL-58]}	{K01879 glyS glycyl-tRNA synthetase beta chain 6.1.1.14 Genetic Information Processing--Translation--Aminoacyl-tRNA biosynthesis}	{NA}	{SYGB_DESAG Glycine--tRNA ligase beta subunit OS=Desulfovibrio alaskensis (strain G20) GN=glyS PE=3 SV=1}	{NA}	{ref}
[denovogenes]_101160	{ATPase associated with various cellular activities AAA_5 [Pseudomonas putida GB-1]}	{NA}	{NA}	{NA}	{NA}	{ref}
[denovogenes]_101161	{hypothetical protein [Candidatus Magnetoglobus multicellularis str. Araruama, OMM_06085]}	{NA}	{NA}	{NA}	{NA}	{NA}
[denovogenes]_101162	{hypothetical protein [Oscillibacter sp.]}	{K07098 K07098 uncharacterized protein -- --}	{NA}	{NA}	{NA}	{NA}
[denovogenes]_101163	{hypothetical protein [Firmicutes bacterium CAG:129]}	{NA}	{NA}	{NA}	{NA}	{NA}
[denovogenes]_101164	{hypothetical protein [Catenovulum agarivorans]}	{K00575 cheR chemotaxis protein methyltransferase CheR 2.1.1.80 Environmental Information Processing--Signal transduction--Two-component system|Cellular Processes--Cell motility--Bacterial chemotaxis}	{NA}	{CHER_BORBU Chemotaxis protein methyltransferase OS=Borrelia burgdorferi (strain ATCC 35210 / B31 / CIP 102532 / DSM 4680) GN=cheR PE=3 SV=1}	{NA}	{ref}
[denovogenes]_101165	{MULTISPECIES: glucosamine-6-phosphate deaminase [Vibrio|Vibrio alginolyticus|Vibrio sp.]}	{K02564 nagB, GNPDA glucosamine-6-phosphate deaminase 3.5.99.6 Metabolism--Carbohydrate metabolism--Amino sugar and nucleotide sugar metabolism|Metabolism--Global and overview maps--Metabolic pathways}	{NA}	{NAGB_BACTN Glucosamine-6-phosphate deaminase OS=Bacteroides thetaiotaomicron (strain ATCC 29148 / DSM 2079 / NCTC 10582 / E50 / VPI-5482) GN=nagB PE=3 SV=1}	{NA}	{glucosamine-6-phosphate deaminase}
[denovogenes]_101166	{chemotaxis protein CheR [Thioploca ingrica]}	{K00575 cheR chemotaxis protein methyltransferase CheR 2.1.1.80 Environmental Information Processing--Signal transduction--Two-component system|Cellular Processes--Cell motility--Bacterial chemotaxis}	{NA}	{CHER_BORBU Chemotaxis protein methyltransferase OS=Borrelia burgdorferi (strain ATCC 35210 / B31 / CIP 102532 / DSM 4680) GN=cheR PE=3 SV=1}	{NA}	{ref}
[denovogenes]_101167	{inorganic polyphosphate kinase [Sphingobacterium sp. ML3W]}	{K00858 ppnK, NADK NAD+ kinase 2.7.1.23 Metabolism--Metabolism of cofactors and vitamins--Nicotinate and nicotinamide metabolism|Metabolism--Global and overview maps--Metabolic pathways}	{NA}	{NADK_EUBE2 NAD kinase OS=Eubacterium eligens (strain ATCC 27750 / VPI C15-48) GN=nadK PE=3 SV=1}	{NA}	{ref}
[denovogenes]_101168	{aBC-type amino acid transport/signal transduction system periplasmic component/domain protein [Eubacterium sp. CAG:603]}	{K17074 lysX2 putative lysine transport system permease protein -- Environmental Information Processing--Membrane transport--ABC transporters}	{NA}	{NA}	{NA}	{ref}
[denovogenes]_101169	{putative uncharacterized protein [Clostridium sp. CAG:7]}	{NA}	{NA}	{NA}	{NA}	{NA}
[denovogenes]_10117	{flagellar biosynthesis protein FlhA [Brevibacillus brevis]}	{K02400 flhA flagellar biosynthesis protein FlhA -- Cellular Processes--Cell motility--Flagellar assembly}	{NA}	{FLHA_BACSU Flagellar biosynthesis protein FlhA OS=Bacillus subtilis (strain 168) GN=flhA PE=1 SV=2}	{NA}	{flagellar biosynthesis protein}
[denovogenes]_101170	{hypothetical protein [Bacillus cereus]}	{K00433 cpo non-heme chloroperoxidase 1.11.1.10 --}	{NA}	{YISY_BACSU AB hydrolase superfamily protein YisY OS=Bacillus subtilis (strain 168) GN=yisY PE=3 SV=1}	{NA}	{ref}
[denovogenes]_101171	{MULTISPECIES: methyltransferase type 11 [Bacteria]}	{NA}	{NA}	{NA}	{NA}	{ref}
[denovogenes]_101172	{Enoyl-CoA hydratase/isomerase [Mycobacterium sp. JLS]}	{K01692 paaF, echA enoyl-CoA hydratase 4.2.1.17 Metabolism--Lipid metabolism--Fatty acid degradation|Metabolism--Amino acid metabolism--Valine, leucine and isoleucine degradation|Metabolism--Metabolism of terpenoids and polyketides--Geraniol degradation|Metabolism--Amino acid metabolism--Lysine degradation|Metabolism--Amino acid metabolism--Phenylalanine metabolism|Metabolism--Xenobiotics biodegr…	{NA}	{NA}	{NA}	{ref}
[denovogenes]_101173	{dioxygenase [Lysinibacillus boronitolerans]}	{K01686 uxuA mannonate dehydratase 4.2.1.8 Metabolism--Carbohydrate metabolism--Pentose and glucuronate interconversions|Metabolism--Global and overview maps--Metabolic pathways}	{NA}	{UXUB_BACSU Uncharacterized oxidoreductase UxuB OS=Bacillus subtilis (strain 168) GN=uxuB PE=2 SV=1}	{NA}	{ref}
[denovogenes]_101174	{RNA-binding protein Jag [Caloramator australicus RC3]}	{K06346 jag spoIIIJ-associated protein -- --}	{NA}	{JAG_BACHD Protein jag OS=Bacillus halodurans (strain ATCC BAA-125 / DSM 18197 / FERM 7344 / JCM 9153 / C-125) GN=jag PE=3 SV=1}	{NA}	{ref}
[denovogenes]_101175	{hypothetical protein [Clostridium sp.]}	{NA}	{NA}	{NA}	{NA}	{ref}
[denovogenes]_101176	{Fic/DOC family protein [Mogibacterium timidum ATCC 33093]}	{NA}	{NA}	{NA}	{NA}	{NA}
[denovogenes]_101177	{(p)ppGpp synthetase [Clostridium sp. ASBs410]}	{K07816 E2.7.6.5X putative GTP pyrophosphokinase 2.7.6.5 Metabolism--Nucleotide metabolism--Purine metabolism}	{NA}	{YWAC_BACSU GTP pyrophosphokinase YwaC OS=Bacillus subtilis (strain 168) GN=ywaC PE=1 SV=1}	{NA}	{ref}
[denovogenes]_101178	{chemotaxis protein CheY [Haliea salexigens]}	{K02477 K02477 two-component system, LytT family, response regulator -- --}	{NA}	{NA}	{NA}	{ref}
[denovogenes]_101179	{hypothetical protein [Ruminococcus albus SY3, RASY3_02430]}	{K07271 licD lipopolysaccharide cholinephosphotransferase 2.7.8.- --}	{NA}	{NA}	{NA}	{ref}
[denovogenes]_10118	{hypothetical protein [Selenomonas ruminantium]}	{NA}	{NA}	{Y1196_CLOPE UPF0313 protein CPE1196 OS=Clostridium perfringens (strain 13 / Type A) GN=CPE1196 PE=3 SV=1}	{NA}	{ref}
[denovogenes]_101180	{exonuclease, DNA polymerase III, epsilon subunit [Lachnospiraceae bacterium 28-4]}	{K03763 DPO3A2, polC DNA polymerase III subunit alpha, Gram-positive type 2.7.7.7 Metabolism--Nucleotide metabolism--Purine metabolism|Metabolism--Nucleotide metabolism--Pyrimidine metabolism|Metabolism--Global and overview maps--Metabolic pathways|Genetic Information Processing--Replication and repair--DNA replication|Genetic Information Processing--Replication and repair--Mismatch repair|Geneti…	{NA}	{NA}	{NA}	{ref}
[denovogenes]_101181	{hypothetical protein [Blautia producta]}	{NA}	{NA}	{NA}	{NA}	{ref}
[denovogenes]_101182	{phosphate-binding protein [Bacillus aurantiacus]}	{K02040 pstS phosphate transport system substrate-binding protein -- Environmental Information Processing--Membrane transport--ABC transporters|Environmental Information Processing--Signal transduction--Two-component system|Human Diseases--Infectious diseases: Bacterial--Tuberculosis}	{NA}	{NA}	{NA}	{phosphate binding protein}
[denovogenes]_101183	{hypothetical protein [Gordonia kroppenstedtii]}	{NA}	{NA}	{NA}	{NA}	{ref}
[denovogenes]_101184	{dioxygenase [Lysinibacillus boronitolerans]}	{K01686 uxuA mannonate dehydratase 4.2.1.8 Metabolism--Carbohydrate metabolism--Pentose and glucuronate interconversions|Metabolism--Global and overview maps--Metabolic pathways}	{NA}	{Y048_HAEIN Uncharacterized oxidoreductase HI_0048 OS=Haemophilus influenzae (strain ATCC 51907 / DSM 11121 / KW20 / Rd) GN=HI_0048 PE=1 SV=1}	{NA}	{short-chain dehydrogenase reductase sdr}
[denovogenes]_101185	{Two-component system response regulator [Cyclobacteriaceae bacterium AK24]}	{K02477 K02477 two-component system, LytT family, response regulator -- --}	{NA}	{NA}	{NA}	{ref}
[denovogenes]_101186	{transglycosylase family protein [Acinetobacter baumannii 1247182]}	{K05366 mrcA penicillin-binding protein 1A 2.4.1.- 3.4.-.- Metabolism--Glycan biosynthesis and metabolism--Peptidoglycan biosynthesis|Metabolism--Global and overview maps--Metabolic pathways|Human Diseases--Drug resistance: Antimicrobial--beta-Lactam resistance}	{GT51 murein polymerase (EC 2.4.1.129). There are two categories of enzymes in this family : monofunctional (just the GT51 module) or bifunctional (GT51 module attached to a penicillin-binding transpeptidase module). These enzymes utilise Und-PP-MurAc-(GlcNAc)-pentapeptide as the sugar donor.}	{TRG_CUPNH Putative transglycosylase H16_A0665 OS=Cupriavidus necator (strain ATCC 17699 / H16 / DSM 428 / Stanier 337) GN=H16_A0665 PE=3 SV=2}	{NA}	{ref}
[denovogenes]_101187	{MULTISPECIES: haloacid dehalogenase [Bacteroides]}	{NA}	{NA}	{NA}	{NA}	{cof-like hydrolase}
[denovogenes]_101188	{sugar fermentation stimulation protein [Lactobacillus kisonensis]}	{K06206 sfsA sugar fermentation stimulation protein A -- --}	{NA}	{SFSA_DESHY Sugar fermentation stimulation protein homolog OS=Desulfitobacterium hafniense (strain Y51) GN=sfsA PE=3 SV=1}	{NA}	{NA}
[denovogenes]_101189	{hypothetical protein HMPREF9469_05458 [ [[Clostridium] citroniae]}	{NA}	{NA}	{NA}	{NA}	{NA}
[denovogenes]_10119	{mMPL family protein [Mycoplasma sp. CAG:472]}	{K07003 K07003 uncharacterized protein -- --}	{NA}	{NA}	{NA}	{ref}
[denovogenes]_101190	{hypothetical protein, partial [Oscillospiraceae bacterium VE202-24]}	{NA}	{NA}	{NA}	{NA}	{ref}
[denovogenes]_101191	{glycosyl transferase family 2, partial [Chryseobacterium haifense]}	{K07011 K07011 uncharacterized protein -- --}	{GT2 cellulose synthase (EC 2.4.1.12); chitin synthase (EC 2.4.1.16); dolichyl-phosphate &beta;-D-mannosyltransferase (EC 2.4.1.83); dolichyl-phosphate &beta;-glucosyltransferase (EC 2.4.1.117); N-acetylglucosaminyltransferase (EC 2.4.1.-); N-acetylgalactosaminyltransferase (EC 2.4.1.-); hyaluronan synthase (EC 2.4.1.212); chitin oligosaccharide synthase (EC 2.4.1.-); &beta;-1,3-glucan synthase (…	{NA}	{NA}	{ref}
[denovogenes]_101192	{hypothetical protein [Meiothermus cerbereus]}	{K05810 yfiH laccase domain-containing protein -- --}	{NA}	{Y1966_DEIRA Laccase domain protein DR_1966 OS=Deinococcus radiodurans (strain ATCC 13939 / DSM 20539 / JCM 16871 / LMG 4051 / NBRC 15346 / NCIMB 9279 / R1 / VKM B-1422) GN=DR_1966 PE=3 SV=1}	{NA}	{NA}
[denovogenes]_101193	{putative uncharacterized protein [Clostridium clostridioforme CAG:511]}	{NA}	{NA}	{NA}	{NA}	{NA}
[denovogenes]_101194	{S-adenosylmethionine decarboxylase [Cronobacter helveticus]}	{K01611 speD, AMD1 S-adenosylmethionine decarboxylase 4.1.1.50 Metabolism--Amino acid metabolism--Cysteine and methionine metabolism|Metabolism--Amino acid metabolism--Arginine and proline metabolism|Metabolism--Global and overview maps--Metabolic pathways}	{NA}	{SPED_ALKOO S-adenosylmethionine decarboxylase proenzyme OS=Alkaliphilus oremlandii (strain OhILAs) GN=speD PE=3 SV=1}	{NA}	{ref}
[denovogenes]_101195	{glucosamine-6-phosphate deaminase [Fusobacterium gonidiaformans]}	{K02564 nagB, GNPDA glucosamine-6-phosphate deaminase 3.5.99.6 Metabolism--Carbohydrate metabolism--Amino sugar and nucleotide sugar metabolism|Metabolism--Global and overview maps--Metabolic pathways}	{NA}	{NAGB_BACTN Glucosamine-6-phosphate deaminase OS=Bacteroides thetaiotaomicron (strain ATCC 29148 / DSM 2079 / NCTC 10582 / E50 / VPI-5482) GN=nagB PE=3 SV=1}	{NA}	{glucosamine-6-phosphate deaminase}
[denovogenes]_101196	{NA}	{NA}	{NA}	{NA}	{NA}	{NA}
[denovogenes]_101197	{spermidine/putrescine ABC transporter permease [Bacteroides eggerthii]}	{K11071 potB spermidine/putrescine transport system permease protein -- Environmental Information Processing--Membrane transport--ABC transporters}	{NA}	{NA}	{NA}	{ref}
[denovogenes]_101198	{D-mannonate oxidoreductase [Paenibacillus wynnii]}	{NA}	{NA}	{UXUB_BACSU Uncharacterized oxidoreductase UxuB OS=Bacillus subtilis (strain 168) GN=uxuB PE=2 SV=1}	{NA}	{short chain dehydrogenase family protein}
[denovogenes]_101199	{hydrolase [Humibacter albus]}	{NA}	{NA}	{NA}	{NA}	{ref}
[denovogenes]_1012	{DNA helicase related protein [Vibrio sp. JCM 18904]}	{NA}	{NA}	{NA}	{NA}	{NA}
[denovogenes]_10120	{type III secretion system protein InvA [Salmonella enterica]}	{K03230 yscV, sctV, hrcV type III secretion protein V -- Environmental Information Processing--Membrane transport--Bacterial secretion system}	{NA}	{LCRD_YEREN Low calcium response locus protein D OS=Yersinia enterocolitica GN=lcrD PE=3 SV=1}	{NA}	{type iii secretion family}
[denovogenes]_101200	{hypothetical protein [Desulfosporosinus sp.]}	{NA}	{NA}	{NA}	{NA}	{ref}
[denovogenes]_101201	{gamma-glutamyl kinase [Lactobacillus reuteri]}	{K00931 proB glutamate 5-kinase 2.7.2.11 Metabolism--Amino acid metabolism--Arginine and proline metabolism|Metabolism--Biosynthesis of other secondary metabolites--Carbapenem biosynthesis|Metabolism--Global and overview maps--Metabolic pathways|Metabolism--Global and overview maps--Biosynthesis of antibiotics|Metabolism--Global and overview maps--Biosynthesis of amino acids}	{NA}	{PROB_CLOPE Glutamate 5-kinase OS=Clostridium perfringens (strain 13 / Type A) GN=proB PE=3 SV=1}	{NA}	{glutamate 5-kinase}
[denovogenes]_101202	{branched-chain amino acid ABC transporter ATP-binding protein [Streptococcus pseudoporcinus]}	{K01995 livG branched-chain amino acid transport system ATP-binding protein -- Environmental Information Processing--Membrane transport--ABC transporters|Cellular Processes--Cellular community - prokaryotes--Quorum sensing}	{NA}	{BRAF_PSEAE High-affinity branched-chain amino acid transport ATP-binding protein BraF OS=Pseudomonas aeruginosa (strain ATCC 15692 / PAO1 / 1C / PRS 101 / LMG 12228) GN=braF PE=3 SV=1}	{NA}	{ref}
[denovogenes]_101203	{hypothetical protein SEEE2651_19645, partial [Salmonella enterica subsp. enterica serovar Enteritidis str. 76-2651]}	{K06971 K06971 uncharacterized protein -- --}	{NA}	{SGCQ_ECOLI Putative sgc region protein SgcQ OS=Escherichia coli (strain K12) GN=sgcQ PE=1 SV=1}	{NA}	{ref}
[denovogenes]_101204	{ATPase AAA [Pseudomonas mendocina]}	{NA}	{NA}	{NA}	{NA}	{ref}
[denovogenes]_101205	{kWG Leptospira repeat protein [Phascolarctobacterium sp. CAG:207]}	{NA}	{NA}	{NA}	{NA}	{NA}
[denovogenes]_101206	{putative uncharacterized protein [Ruminococcus gnavus CAG:126]}	{NA}	{NA}	{NA}	{NA}	{ref}
[denovogenes]_101207	{Cof-like hydrolase [Bacillus cereus AH1272]}	{NA}	{NA}	{NA}	{NA}	{cof-like hydrolase}
[denovogenes]_101208	{spermidine/putrescine ABC transporter permease [Staphylococcus haemolyticus]}	{K11071 potB spermidine/putrescine transport system permease protein -- Environmental Information Processing--Membrane transport--ABC transporters}	{NA}	{NA}	{NA}	{ref}
[denovogenes]_101209	{electron transfer flavoprotein domain protein [delta proteobacterium NaphS2]}	{K03521 fixA, etfB electron transfer flavoprotein beta subunit -- --}	{NA}	{ETFB_CLOAB Electron transfer flavoprotein subunit beta OS=Clostridium acetobutylicum (strain ATCC 824 / DSM 792 / JCM 1419 / LMG 5710 / VKM B-1787) GN=etfB PE=3 SV=2}	{NA}	{electron transfer flavodomain protein}
[denovogenes]_10121	{DNA mismatch repair domain protein, partial [, partial [[Clostridium asparagiforme] DSM 15981]}	{K03572 mutL DNA mismatch repair protein MutL -- Genetic Information Processing--Replication and repair--Mismatch repair}	{NA}	{MUTL_EUBR3 DNA mismatch repair protein MutL OS=Eubacterium rectale (strain ATCC 33656 / VPI 0990) GN=mutL PE=3 SV=1}	{NA}	{dna mismatch repair protein}
[denovogenes]_101210	{CAAX amino terminal protease [Lachnoanaerobaculum saburreum]}	{NA}	{NA}	{NA}	{NA}	{NA}
[denovogenes]_101211	{hypothetical protein [Flavonifractor plautii]}	{NA}	{NA}	{NA}	{NA}	{NA}
[denovogenes]_101212	{multi-copper polyphenol oxidoreductase laccase [Bacteroides sp. CAG:545]}	{K05810 yfiH laccase domain-containing protein -- --}	{NA}	{NA}	{NA}	{NA}
[denovogenes]_101213	{SAM-dependent methlyltransferase [Pseudomonas syringae]}	{K00563 rlmA1 23S rRNA (guanine745-N1)-methyltransferase 2.1.1.187 --}	{NA}	{NA}	{NA}	{ref}
[denovogenes]_101214	{hypothetical protein [Oribacterium asaccharolyticum]}	{NA}	{NA}	{NA}	{NA}	{ref}
[denovogenes]_101215	{hypothetical protein, partial [Bacteroides sartorii]}	{NA}	{NA}	{NA}	{NA}	{NA}
[denovogenes]_101216	{hypothetical protein [Bacteroides acidifaciens]}	{NA}	{NA}	{NA}	{NA}	{ref}
[denovogenes]_101217	{flagellar basal-body rod protein FlgG [Denitrovibrio acetiphilus DSM 12809]}	{K02392 flgG flagellar basal-body rod protein FlgG -- Cellular Processes--Cell motility--Flagellar assembly}	{NA}	{FLGG_BORBU Flagellar basal-body rod protein FlgG OS=Borrelia burgdorferi (strain ATCC 35210 / B31 / CIP 102532 / DSM 4680) GN=flgG PE=3 SV=1}	{NA}	{ref}
[denovogenes]_101218	{oxygen-insensitive NADPH nitroreductase [Bacillus boroniphilus JCM 21738]}	{K19286 nfrA2 FMN reductase [NAD(P)H] 1.5.1.39 Metabolism--Metabolism of cofactors and vitamins--Riboflavin metabolism|Metabolism--Global and overview maps--Metabolic pathways}	{NA}	{NA}	{NA}	{ref}
[denovogenes]_101219	{hypothetical protein, partial [Serratia sp. H1w]}	{NA}	{NA}	{YDHT_ECOLI Uncharacterized protein YdhT OS=Escherichia coli (strain K12) GN=ydhT PE=2 SV=1}	{NA}	{NA}
[denovogenes]_10122	{membrane protein [Serratia marcescens]}	{NA}	{NA}	{YHFK_ECOLI Uncharacterized protein YhfK OS=Escherichia coli (strain K12) GN=yhfK PE=3 SV=2}	{NA}	{membrane protein}
[denovogenes]_101220	{hypothetical protein [Dorea sp. AGR2135]}	{K09861 K09861 uncharacterized protein -- --}	{NA}	{Y1226_EUBR3 UPF0246 protein EUBREC_1226 OS=Eubacterium rectale (strain ATCC 33656 / VPI 0990) GN=EUBREC_1226 PE=3 SV=1}	{NA}	{NA}
[denovogenes]_101221	{hypothetical protein [butyrate-producing bacterium SM4/1]}	{NA}	{NA}	{NA}	{NA}	{NA}
[denovogenes]_101222	{choline-binding protein [Clostridiales bacterium VE202-07]}	{NA}	{NA}	{NA}	{NA}	{NA}
[denovogenes]_101223	{D-mannonate oxidoreductase [Paenibacillus sp. TCA20]}	{NA}	{NA}	{UXUB_BACSU Uncharacterized oxidoreductase UxuB OS=Bacillus subtilis (strain 168) GN=uxuB PE=2 SV=1}	{NA}	{ref}
[denovogenes]_101224	{MATE efflux family protein [Parvimonas sp.]}	{NA}	{NA}	{NA}	{NA}	{mate efflux family protein}
[denovogenes]_101225	{peptidase M23 [Chroococcidiopsis thermalis]}	{NA}	{NA}	{NA}	{NA}	{ref}
[denovogenes]_101226	{putative uncharacterized protein [Bacteroides sp. CAG:20]}	{K03832 tonB periplasmic protein TonB -- --}	{NA}	{NA}	{NA}	{family domain-containing protein}
[denovogenes]_101227	{hypothetical protein BACOVA_01095, partial [Bacteroides ovatus ATCC 8483]}	{K03832 tonB periplasmic protein TonB -- --}	{NA}	{NA}	{NA}	{tonb family c-terminal domain protein}
[denovogenes]_101228	{uPF0365 protein CLOST_1783 [Faecalibacterium sp. CAG:1138]}	{NA}	{NA}	{Y3648_BACV8 UPF0365 protein BVU_3648 OS=Bacteroides vulgatus (strain ATCC 8482 / DSM 1447 / NCTC 11154) GN=BVU_3648 PE=3 SV=1}	{NA}	{upf0365 protein}
[denovogenes]_101229	{iron ABC transporter, ATP-binding protein [Geomicrobium sp. JCM 19055]}	{K02013 ABC.FEV.A iron complex transport system ATP-binding protein 3.6.3.34 Environmental Information Processing--Membrane transport--ABC transporters}	{NA}	{Y888_HELPJ Probable iron chelatin transport ATP-binding protein jhp_0821 OS=Helicobacter pylori (strain J99 / ATCC 700824) GN=jhp_0821 PE=3 SV=1}	{NA}	{ref}
[denovogenes]_10123	{glutamine synthetase, partial [Brachyspira hampsonii]}	{K01915 glnA, GLUL glutamine synthetase 6.3.1.2 Metabolism--Amino acid metabolism--Arginine biosynthesis|Metabolism--Amino acid metabolism--Alanine, aspartate and glutamate metabolism|Metabolism--Carbohydrate metabolism--Glyoxylate and dicarboxylate metabolism|Metabolism--Energy metabolism--Nitrogen metabolism|Metabolism--Global and overview maps--Metabolic pathways|Metabolism--Global and overvie…	{NA}	{GLNA3_DICDI Type-3 glutamine synthetase OS=Dictyostelium discoideum GN=glnA3 PE=1 SV=1}	{NA}	{ref}
[denovogenes]_101230	{pyruvate carboxyltransferase [Thermincola potens JR]}	{K02594 nifV homocitrate synthase NifV 2.3.3.14 Metabolism--Carbohydrate metabolism--Pyruvate metabolism}	{NA}	{NIFVA_CLOPA Homocitrate synthase subunit alpha OS=Clostridium pasteurianum GN=nifV-ALPHA PE=3 SV=1}	{NA}	{ref}
[denovogenes]_101231	{putative uncharacterized protein [Odoribacter laneus CAG:561]}	{K05810 yfiH laccase domain-containing protein -- --}	{NA}	{Y1966_DEIRA Laccase domain protein DR_1966 OS=Deinococcus radiodurans (strain ATCC 13939 / DSM 20539 / JCM 16871 / LMG 4051 / NBRC 15346 / NCIMB 9279 / R1 / VKM B-1422) GN=DR_1966 PE=3 SV=1}	{NA}	{NA}
[denovogenes]_101232	{dockerin type I repeat protein [Ruminococcus sp. CAG:624]}	{NA}	{GH26 &beta;-mannanase (EC 3.2.1.78); &beta;-1,3-xylanase (EC 3.2.1.32) formerly known as cellulase family I. }	{NA}	{NA}	{ref}
[denovogenes]_101233	{lipopolysaccharide cholinephosphotransferase, partial [Bacteroides fragilis]}	{K07271 licD lipopolysaccharide cholinephosphotransferase 2.7.8.- --}	{NA}	{NA}	{NA}	{NA}
[denovogenes]_101234	{pyrroline-5-carboxylate reductase [Ruminococcus sp. CAG:330]}	{K00286 proC pyrroline-5-carboxylate reductase 1.5.1.2 Metabolism--Amino acid metabolism--Arginine and proline metabolism|Metabolism--Global and overview maps--Metabolic pathways|Metabolism--Global and overview maps--Biosynthesis of secondary metabolites|Metabolism--Global and overview maps--Biosynthesis of antibiotics|Metabolism--Global and overview maps--Biosynthesis of amino acids}	{NA}	{NA}	{NA}	{pyrroline-5-carboxylate reductase}
[denovogenes]_101235	{hypothetical protein [Clostridium drakei]}	{K20489 nisI lantibiotic immunity protein -- Environmental Information Processing--Signal transduction--Two-component system|Cellular Processes--Cellular community - prokaryotes--Quorum sensing}	{NA}	{NA}	{NA}	{NA}
[denovogenes]_101236	{hypothetical protein [Bacteroides xylanisolvens]}	{NA}	{NA}	{NA}	{NA}	{ref}
[denovogenes]_101237	{D-aminopeptidase [Streptomyces griseus]}	{K16203 dppA1 D-amino peptidase 3.4.11.- --}	{NA}	{NA}	{NA}	{d-aminopeptidase family protein}
[denovogenes]_101238	{NA}	{NA}	{NA}	{NA}	{NA}	{ref}
[denovogenes]_101239	{glutamate racemase [Streptococcus mitis]}	{K01776 murI glutamate racemase 5.1.1.3 Metabolism--Metabolism of other amino acids--D-Glutamine and D-glutamate metabolism|Metabolism--Global and overview maps--Metabolic pathways}	{NA}	{MURI_GEOMG Glutamate racemase OS=Geobacter metallireducens (strain GS-15 / ATCC 53774 / DSM 7210) GN=murI PE=3 SV=2}	{NA}	{glutamate racemase}
[denovogenes]_10124	{DNA topoisomerase I [Clostridium botulinum]}	{K03168 topA DNA topoisomerase I 5.99.1.2 --}	{NA}	{TOP1_BACHD DNA topoisomerase 1 OS=Bacillus halodurans (strain ATCC BAA-125 / DSM 18197 / FERM 7344 / JCM 9153 / C-125) GN=topA PE=3 SV=1}	{NA}	{dna topoisomerase i}
[denovogenes]_101240	{hypothetical protein [Rhizobium sp. 42MFCr.1]}	{K18910 dpe, lre D-psicose/D-tagatose/L-ribulose 3-epimerase 5.1.3.30 5.1.3.31 --}	{NA}	{NA}	{NA}	{NA}
[denovogenes]_101241	{MULTISPECIES: capsular polysaccharide biosynthesis protein CapD [Bacteroides|Bacteroides dorei]}	{NA}	{NA}	{NA}	{NA}	{NA}
[denovogenes]_101242	{hypothetical protein [Clostridiales bacterium VE202-27]}	{NA}	{NA}	{NA}	{NA}	{NA}
[denovogenes]_101243	{basic membrane protein [Clostridium sp. CAG:299]}	{NA}	{NA}	{NA}	{NA}	{ref}
[denovogenes]_101244	{protein of unknown function DUF1080 [Fibrisoma limi BUZ 3]}	{NA}	{NA}	{NA}	{NA}	{NA}
[denovogenes]_101245	{multi-copper polyphenol oxidoreductase laccase [Alistipes sp. CAG:831]}	{K05810 yfiH laccase domain-containing protein -- --}	{NA}	{NA}	{NA}	{NA}
[denovogenes]_101246	{NA}	{NA}	{NA}	{NA}	{NA}	{NA}
[denovogenes]_101247	{alpha-beta hydrolase family esterase [Yersinia pestis biovar Microtus str. 91001]}	{NA}	{NA}	{YJJU_ECOLI Uncharacterized protein YjjU OS=Escherichia coli (strain K12) GN=yjjU PE=3 SV=1}	{NA}	{gb}
[denovogenes]_101248	{hyphothetical protein [Enterobacteria phage 4MG]}	{NA}	{NA}	{NA}	{NA}	{NA}
[denovogenes]_101249	{putative uncharacterized protein [Oscillibacter sp. CAG:241]}	{NA}	{NA}	{NA}	{NA}	{NA}
[denovogenes]_10125	{MULTISPECIES: DNA topoisomerase I [Bacteroidales|Bacteroides dorei|Parabacteroides sp.]}	{K03169 topB DNA topoisomerase III 5.99.1.2 --}	{NA}	{NA}	{NA}	{dna topoisomerase iii}
[denovogenes]_101250	{LOW QUALITY PROTEIN: phosphopentomutase [Geomicrobium sp. JCM 19037]}	{NA}	{NA}	{YHFW_ECOLI Uncharacterized protein YhfW OS=Escherichia coli (strain K12) GN=yhfW PE=1 SV=1}	{NA}	{mutase}
[denovogenes]_101251	{MULTISPECIES: purine nucleoside phosphorylase [Bacillus|Bacillus pumilus]}	{K03783 punA, PNP purine-nucleoside phosphorylase 2.4.2.1 Metabolism--Nucleotide metabolism--Purine metabolism|Metabolism--Nucleotide metabolism--Pyrimidine metabolism|Metabolism--Metabolism of cofactors and vitamins--Nicotinate and nicotinamide metabolism|Metabolism--Global and overview maps--Metabolic pathways|Metabolism--Global and overview maps--Biosynthesis of secondary metabolites}	{NA}	{PUNA_GEOSE Purine nucleoside phosphorylase 1 OS=Geobacillus stearothermophilus GN=punA PE=3 SV=1}	{NA}	{ref}
[denovogenes]_101252	{sugar phosphate phosphatase [Streptococcus mutans]}	{NA}	{NA}	{YIDA_SHIFL Sugar phosphatase YidA OS=Shigella flexneri GN=yidA PE=3 SV=1}	{NA}	{sugar phosphate phosphatase}
[denovogenes]_101253	{IclR family transcriptional regulator [Streptomyces durhamensis]}	{K13641 iclR IclR family transcriptional regulator, acetate operon repressor -- --}	{NA}	{NA}	{NA}	{NA}
[denovogenes]_101254	{L, D-transpeptidase catalytic domain protein [Yersinia frederiksenii ATCC 33641]}	{K19236 ycfS L,D-transpeptidase YcfS -- Human Diseases--Drug resistance: Antimicrobial--Cationic antimicrobial peptide (CAMP) resistance}	{NA}	{YCFS_ECOLI Probable L,D-transpeptidase YcfS OS=Escherichia coli (strain K12) GN=ycfS PE=1 SV=1}	{NA}	{ref}
[denovogenes]_101255	{phage terminase large subunit, partial [Megasphaera sp. BL7]}	{NA}	{NA}	{NA}	{NA}	{ref}
[denovogenes]_101256	{hypothetical protein [Halococcus saccharolyticus]}	{K07043 K07043 uncharacterized protein -- --}	{NA}	{NA}	{NA}	{NA}
[denovogenes]_101257	{LysR family transcriptional regulator [Salmonella enterica]}	{NA}	{NA}	{YBDO_ECOLI Uncharacterized HTH-type transcriptional regulator YbdO OS=Escherichia coli (strain K12) GN=ybdO PE=2 SV=1}	{NA}	{bacterial regulatory helix-turn-helix lysr family protein}
[denovogenes]_101258	{putative uncharacterized protein [Clostridium sp. CAG:217]}	{NA}	{NA}	{NA}	{NA}	{ref}
[denovogenes]_101259	{phosphatidate cytidylyltransferase [Viridibacillus arenosi FSL R5-213]}	{K00981 E2.7.7.41, CDS1, CDS2, cdsA phosphatidate cytidylyltransferase 2.7.7.41 Metabolism--Lipid metabolism--Glycerophospholipid metabolism|Metabolism--Global and overview maps--Metabolic pathways|Metabolism--Global and overview maps--Biosynthesis of secondary metabolites|Environmental Information Processing--Signal transduction--Phosphatidylinositol signaling system}	{NA}	{CDSA_BACSU Phosphatidate cytidylyltransferase OS=Bacillus subtilis (strain 168) GN=cdsA PE=3 SV=1}	{NA}	{ref}
[denovogenes]_10126	{4-alpha-glucanotransferase [Salmonella enterica subsp. enterica serovar Inverness str. ATCC 10720]}	{K00705 malQ 4-alpha-glucanotransferase 2.4.1.25 Metabolism--Carbohydrate metabolism--Starch and sucrose metabolism|Metabolism--Global and overview maps--Metabolic pathways}	{GH77 amylomaltase or 4-&alpha;-glucanotransferase (EC 2.4.1.25) NA}	{MALQ_ECOLI 4-alpha-glucanotransferase OS=Escherichia coli (strain K12) GN=malQ PE=3 SV=2}	{NA}	{4-alpha-glucanotransferase}
[denovogenes]_101260	{sugar phosphate phosphatase [Enterococcus faecalis]}	{NA}	{NA}	{YIDA_SHIFL Sugar phosphatase YidA OS=Shigella flexneri GN=yidA PE=3 SV=1}	{NA}	{phosphatase}
[denovogenes]_101261	{trigger factor [butyrate-producing bacterium SS3/4]}	{K03545 tig trigger factor -- --}	{NA}	{NA}	{NA}	{trigger factor}
[denovogenes]_101262	{conserved hypothetical protein [Prevotella bryantii]}	{NA}	{NA}	{NA}	{NA}	{NA}
[denovogenes]_101263	{iron ABC transporter ATP-binding protein [Staphylococcus pseudintermedius]}	{K02013 ABC.FEV.A iron complex transport system ATP-binding protein 3.6.3.34 Environmental Information Processing--Membrane transport--ABC transporters}	{NA}	{YLMA_BACSU Uncharacterized ABC transporter ATP-binding protein YlmA OS=Bacillus subtilis (strain 168) GN=ylmA PE=2 SV=2}	{NA}	{ref}
[denovogenes]_101264	{TIGR03943 family protein [Peptostreptococcus stomatis DSM 17678]}	{NA}	{NA}	{NA}	{NA}	{NA}
[denovogenes]_101265	{E1-E2 ATPase [Enterococcus faecalis]}	{NA}	{NA}	{NA}	{NA}	{ref}
[denovogenes]_101266	{flagellar motor protein MotA, partial [Cupriavidus metallidurans]}	{K03561 exbB biopolymer transport protein ExbB -- --}	{NA}	{NA}	{NA}	{mota proton channel family protein}
[denovogenes]_101267	{putative lipoprotein [Clostridium sp. CAG:413]}	{K02051 ABC.SN.S NitT/TauT family transport system substrate-binding protein -- --}	{NA}	{NA}	{NA}	{NA}
[denovogenes]_101268	{hypothetical protein [Lachnospiraceae bacterium]}	{NA}	{NA}	{PDUB_SALTY Propanediol utilization protein PduB OS=Salmonella typhimurium (strain LT2 / SGSC1412 / ATCC 700720) GN=pduB PE=2 SV=2}	{NA}	{propanediol utilization protein}
[denovogenes]_101269	{V-type ATP synthase alpha chain [Enterococcus faecalis]}	{K02117 ATPVA, ntpA, atpA V/A-type H+/Na+-transporting ATPase subunit A 3.6.3.14 3.6.3.15 Metabolism--Energy metabolism--Oxidative phosphorylation|Metabolism--Global and overview maps--Metabolic pathways}	{NA}	{VATA_CLOBH V-type ATP synthase alpha chain OS=Clostridium botulinum (strain Hall / ATCC 3502 / NCTC 13319 / Type A) GN=atpA PE=3 SV=2}	{NA}	{ref}
[denovogenes]_10127	{alpha-mannosidase [Microbulbifer agarilyticus]}	{NA}	{GH92 mannosyl-oligosaccharide &alpha;-1,2-mannosidase (EC 3.2.1.113); mannosyl-oligosaccharide &alpha;-1,3-mannosidase (EC 3.2.1.-); mannosyl-oligosaccharide &alpha;-1,6-mannosidase (EC 3.2.1.-);&alpha;-mannosidase (EC 3.2.1.24); &alpha;-1,2-mannosidase (EC 3.2.1.-); &alpha;-1,3-mannosidase (EC 3.2.1.-); &alpha;-1,4-mannosidase (EC 3.2.1.-) Asp}	{NA}	{NA}	{alpha- -mannosidase family protein}
[denovogenes]_101270	{hypothetical protein [Lysinibacillus sp. BF-4, CH76_05205]}	{K03655 recG ATP-dependent DNA helicase RecG 3.6.4.12 Genetic Information Processing--Replication and repair--Homologous recombination}	{NA}	{NA}	{NA}	{NA}
[denovogenes]_101271	{secretion protein HlyD family protein [Thiorhodococcus drewsii AZ1]}	{K15548 aaeA p-hydroxybenzoic acid efflux pump subunit AaeA -- --}	{NA}	{AAEA_CITK8 p-hydroxybenzoic acid efflux pump subunit AaeA OS=Citrobacter koseri (strain ATCC BAA-895 / CDC 4225-83 / SGSC4696) GN=aaeA PE=3 SV=1}	{NA}	{p-hydroxybenzoic acid efflux subunit}
[denovogenes]_101272	{phosphoesterase RecJ domain protein [Clostridium sp. CAG:505]}	{K06881 nrnA bifunctional oligoribonuclease and PAP phosphatase NrnA 3.1.3.7 3.1.13.3 Metabolism--Energy metabolism--Sulfur metabolism|Metabolism--Global and overview maps--Metabolic pathways|Metabolism--Global and overview maps--Microbial metabolism in diverse environments}	{NA}	{NA}	{NA}	{NA}
[denovogenes]_101273	{chorismate mutase [Vibrio metoecus]}	{K14187 tyrA chorismate mutase / prephenate dehydrogenase 5.4.99.5 1.3.1.12 Metabolism--Amino acid metabolism--Phenylalanine, tyrosine and tryptophan biosynthesis|Metabolism--Biosynthesis of other secondary metabolites--Novobiocin biosynthesis|Metabolism--Global and overview maps--Metabolic pathways|Metabolism--Global and overview maps--Biosynthesis of secondary metabolites|Metabolism--Global and…	{NA}	{TYRA_ECOLI T-protein OS=Escherichia coli (strain K12) GN=tyrA PE=1 SV=1}	{NA}	{t-protein}
[denovogenes]_101274	{tRNA pseudouridine synthase A [Aliivibrio fischeri|Vibrio fischeri]}	{K06173 truA, PUS1 tRNA pseudouridine38-40 synthase 5.4.99.12 --}	{NA}	{TRUA_SHIFL tRNA pseudouridine synthase A OS=Shigella flexneri GN=truA PE=3 SV=1}	{NA}	{trna pseudouridine synthase a}
[denovogenes]_101275	{aminotransferase class I and II family protein, partial [Bacteroides fragilis str. 3397 T10]}	{K04720 cobD threonine-phosphate decarboxylase 4.1.1.81 Metabolism--Metabolism of cofactors and vitamins--Porphyrin and chlorophyll metabolism}	{NA}	{NA}	{NA}	{ref}
[denovogenes]_101276	{hypothetical protein [Shuttleworthia sp. MSX8B, HMPREF1508_1466]}	{NA}	{NA}	{Y026_CLOPE DegV domain-containing protein CPE0026 OS=Clostridium perfringens (strain 13 / Type A) GN=CPE0026 PE=3 SV=1}	{NA}	{ref}
[denovogenes]_101277	{valine--tRNA ligase [Acidaminococcus sp. CAG:917]}	{NA}	{NA}	{NA}	{NA}	{ref}
[denovogenes]_101278	{hypothetical protein [Peptoclostridium difficile CD169, QG3_0954]}	{NA}	{NA}	{NA}	{NA}	{relaxase mobilization nuclease domain protein}
[denovogenes]_101279	{hypothetical protein HMPREF9469_02119 [ [[Clostridium] citroniae]}	{NA}	{NA}	{NA}	{NA}	{ref}
[denovogenes]_10128	{hypothetical protein [Bacteroides fragilis str. J38-1, M068_0321]}	{K09955 K09955 uncharacterized protein -- --}	{GH127 &beta;-L-arabinofuranosidase (EC 3.2.1.-) Created after Fujita et al. (2011) J. Biol. Chem. in press who have shown the activity of the Bifidobacterium longum enzyme.}	{NA}	{NA}	{ref}
[denovogenes]_101280	{hypothetical protein [Synergistes sp.]}	{NA}	{NA}	{NA}	{NA}	{ref}
[denovogenes]_101281	{NA}	{NA}	{NA}	{NA}	{NA}	{NA}
[denovogenes]_101282	{hypothetical protein [Oscillibacter sp.]}	{NA}	{NA}	{NA}	{NA}	{NA}
[denovogenes]_101283	{short-chain dehydrogenase/reductase SDR [Bacillus simplex]}	{K05711 hcaB 2,3-dihydroxy-2,3-dihydrophenylpropionate dehydrogenase 1.3.1.87 Metabolism--Amino acid metabolism--Phenylalanine metabolism|Metabolism--Global and overview maps--Microbial metabolism in diverse environments|Metabolism--Global and overview maps--Degradation of aromatic compounds}	{NA}	{HCAB_SHIBS 3-phenylpropionate-dihydrodiol/cinnamic acid-dihydrodiol dehydrogenase OS=Shigella boydii serotype 4 (strain Sb227) GN=hcaB PE=3 SV=1}	{NA}	{3-phenylpropionate-dihydrodiol cinnamic acid-dihydrodiol dehydrogenase}
[denovogenes]_101284	{MerR family transcriptional regulator [Bifidobacterium animalis]}	{NA}	{NA}	{NA}	{NA}	{family transcriptional regulator}
[denovogenes]_101285	{dipeptide transport system permease protein dppC [Corynebacterium maris]}	{K02034 ABC.PE.P1 peptide/nickel transport system permease protein -- Cellular Processes--Cellular community - prokaryotes--Quorum sensing}	{NA}	{NA}	{NA}	{peptide abc transporter permease}
[denovogenes]_101286	{uncharacterized protein BN772_01464 [Bacteroides sp. CAG:754]}	{NA}	{NA}	{NA}	{NA}	{NA}
[denovogenes]_101287	{radical SAM protein [Clostridium botulinum]}	{NA}	{NA}	{NA}	{NA}	{NA}
[denovogenes]_101288	{3-phosphoshikimate 1-carboxyvinyltransferase [Intestinibacter bartlettii DORA_8_9]}	{K00800 aroA 3-phosphoshikimate 1-carboxyvinyltransferase 2.5.1.19 Metabolism--Amino acid metabolism--Phenylalanine, tyrosine and tryptophan biosynthesis|Metabolism--Global and overview maps--Metabolic pathways|Metabolism--Global and overview maps--Biosynthesis of secondary metabolites|Metabolism--Global and overview maps--Biosynthesis of antibiotics|Metabolism--Global and overview maps--Biosynth…	{NA}	{AROA_CYAA5 3-phosphoshikimate 1-carboxyvinyltransferase OS=Cyanothece sp. (strain ATCC 51142) GN=aroA PE=3 SV=1}	{NA}	{3-phosphoshikimate 1-carboxyvinyltransferase}
[denovogenes]_101289	{MULTISPECIES: rRNA methyltransferase [Arthrobacter]}	{NA}	{NA}	{NA}	{NA}	{spou rrna methylase family protein}
[denovogenes]_10129	{hypothetical protein [Bilophila sp.]}	{NA}	{NA}	{NA}	{NA}	{ref}
[denovogenes]_101290	{putative uncharacterized protein [Bacteroides sp. CAG:98]}	{NA}	{NA}	{NA}	{NA}	{ref}
[denovogenes]_101291	{excinuclease ABC, C subunit [Sphingobacterium spiritivorum ATCC 33861]}	{K03703 uvrC excinuclease ABC subunit C -- Genetic Information Processing--Replication and repair--Nucleotide excision repair}	{NA}	{UVRC_BACFR UvrABC system protein C OS=Bacteroides fragilis (strain YCH46) GN=uvrC PE=3 SV=1}	{NA}	{ref}
[denovogenes]_101292	{conserved domain protein [Cryptobacterium sp. CAG:338]}	{K03429 ugtP processive 1,2-diacylglycerol beta-glucosyltransferase 2.4.1.315 Metabolism--Lipid metabolism--Glycerolipid metabolism|Metabolism--Global and overview maps--Metabolic pathways}	{GT28 1,2-diacylglycerol 3-&beta;-galactosyltransferase (EC 2.4.1.46); 1,2-diacylglycerol 3-&beta;-glucosyltransferase (EC 2.4.1.157); UDP-GlcNAc: Und-PP-MurAc-pentapeptide &beta;-N-acetylglucosaminyltransferase (EC 2.4.1.227). Distantly related to family GT1}	{NA}	{NA}	{ref}
[denovogenes]_101293	{glucosamine-6-phosphate deaminase [Rhodothermus marinus]}	{K02564 nagB, GNPDA glucosamine-6-phosphate deaminase 3.5.99.6 Metabolism--Carbohydrate metabolism--Amino sugar and nucleotide sugar metabolism|Metabolism--Global and overview maps--Metabolic pathways}	{NA}	{Y258_BACTN Putative glucosamine-6-phosphate deaminase-like protein BT_0258 OS=Bacteroides thetaiotaomicron (strain ATCC 29148 / DSM 2079 / NCTC 10582 / E50 / VPI-5482) GN=BT_0258 PE=3 SV=1}	{NA}	{glucosamine-6-phosphate deaminase}
[denovogenes]_101294	{putative uncharacterized protein [Bacteroides sp. CAG:714]}	{NA}	{NA}	{NA}	{NA}	{NA}
[denovogenes]_101295	{glycan metabolism protein [Runella zeae]}	{NA}	{NA}	{NA}	{NA}	{NA}
[denovogenes]_101296	{MULTISPECIES: arylsulfatase [Bacteria]}	{NA}	{NA}	{NA}	{NA}	{ref}
[denovogenes]_101297	{hypothetical protein [Tolypothrix bouteillei VB521301, DA73_50415]}	{NA}	{NA}	{NA}	{NA}	{ref}
[denovogenes]_101298	{retroelement pol polyprotein [Lichtheimia corymbifera JMRC:FSU:9682]}	{NA}	{NA}	{NA}	{NA}	{NA}
[denovogenes]_101299	{homoserine kinase [Paenibacillus sp. HGF5]}	{K00872 thrB1 homoserine kinase 2.7.1.39 Metabolism--Amino acid metabolism--Glycine, serine and threonine metabolism|Metabolism--Global and overview maps--Metabolic pathways|Metabolism--Global and overview maps--Biosynthesis of secondary metabolites|Metabolism--Global and overview maps--Microbial metabolism in diverse environments|Metabolism--Global and overview maps--Biosynthesis of amino acids}	{NA}	{KHSE_SYNP2 Homoserine kinase OS=Synechococcus sp. (strain ATCC 27264 / PCC 7002 / PR-6) GN=thrB PE=3 SV=1}	{NA}	{homoserine kinase}
[denovogenes]_1013	{DNA-directed RNA polymerase subunit beta' [Peptoniphilus senegalensis]}	{K03046 rpoC DNA-directed RNA polymerase subunit beta' 2.7.7.6 Metabolism--Nucleotide metabolism--Purine metabolism|Metabolism--Nucleotide metabolism--Pyrimidine metabolism|Metabolism--Global and overview maps--Metabolic pathways|Genetic Information Processing--Transcription--RNA polymerase}	{NA}	{RPOC_CLOPH DNA-directed RNA polymerase subunit beta' OS=Clostridium phytofermentans (strain ATCC 700394 / DSM 18823 / ISDg) GN=rpoC PE=3 SV=1}	{NA}	{dna-directed rna polymerase subunit beta}
[denovogenes]_10130	{phage major tail protein, phi13 family [Clostridium sp. ATCC BAA-442]}	{K19701 ywaD aminopeptidase YwaD 3.4.11.6 3.4.11.10 --}	{NA}	{NA}	{NA}	{NA}
[denovogenes]_101300	{cell division protein FtsY [Cytophaga fermentans]}	{K03110 ftsY fused signal recognition particle receptor -- Cellular Processes--Cellular community - prokaryotes--Quorum sensing|Genetic Information Processing--Folding, sorting and degradation--Protein export|Environmental Information Processing--Membrane transport--Bacterial secretion system}	{NA}	{FTSY_BACSU Signal recognition particle receptor FtsY OS=Bacillus subtilis (strain 168) GN=ftsY PE=1 SV=2}	{NA}	{signal recognition particle-docking protein}
[denovogenes]_101301	{sulfatase [Pedobacter saltans]}	{K01133 betC choline-sulfatase 3.1.6.6 --}	{NA}	{NA}	{NA}	{ref}
[denovogenes]_101302	{sodium: alanine symporter [Exiguobacterium mexicanum]}	{K03310 TC.AGCS alanine or glycine:cation symporter, AGCS family -- --}	{NA}	{ALST_BACSU Amino-acid carrier protein AlsT OS=Bacillus subtilis (strain 168) GN=alsT PE=2 SV=1}	{NA}	{amino acid carrier protein}
[denovogenes]_101303	{hypothetical protein [Enterococcus faecalis EnGen0339, WQ5_01345]}	{K02003 ABC.CD.A putative ABC transport system ATP-binding protein -- --}	{NA}	{YVRO_BACSU Uncharacterized ABC transporter ATP-binding protein YvrO OS=Bacillus subtilis (strain 168) GN=yvrO PE=3 SV=2}	{NA}	{ref}
[denovogenes]_101304	{glycosyl transferase family protein [Weeksella virosa]}	{NA}	{NA}	{NA}	{NA}	{ref}
[denovogenes]_101305	{hypothetical protein [Eggerthella sp.]}	{K07129 K07129 uncharacterized protein -- --}	{NA}	{NA}	{NA}	{NA}
[denovogenes]_101306	{NA}	{NA}	{NA}	{NA}	{NA}	{NA}
[denovogenes]_101307	{NA}	{NA}	{NA}	{NA}	{NA}	{NA}
[denovogenes]_101308	{type I restriction enzyme R protein fragment 3, partial [Helicobacter acinonychis]}	{K01153 hsdR type I restriction enzyme, R subunit 3.1.21.3 --}	{NA}	{NA}	{NA}	{type i site-specific family protein}
[denovogenes]_101309	{citrate transporter [Desulfosporosinus sp. HMP52]}	{NA}	{NA}	{NA}	{NA}	{NA}
[denovogenes]_10131	{dipeptidyl carboxypeptidase II [Xanthomonas arboricola]}	{K01284 dcp peptidyl-dipeptidase Dcp 3.4.15.5 --}	{NA}	{DCP_ECOLI Peptidyl-dipeptidase dcp OS=Escherichia coli (strain K12) GN=dcp PE=1 SV=4}	{NA}	{ref}
[denovogenes]_101310	{hypothetical protein [Shimazuella kribbensis]}	{NA}	{NA}	{NA}	{NA}	{ref}
[denovogenes]_101311	{pilus assembly protein CpaF [Aliivibrio logei]}	{K02283 cpaF, tadA pilus assembly protein CpaF -- --}	{NA}	{NA}	{NA}	{ref}
[denovogenes]_101312	{NA}	{NA}	{NA}	{NA}	{NA}	{ref}
[denovogenes]_101313	{hypothetical protein HMPREF1081_02960 [ [[Clostridium] clostridioforme 90A4]}	{NA}	{NA}	{NA}	{NA}	{NA}
[denovogenes]_101314	{NA}	{NA}	{NA}	{PGL1A_ARATH PGR5-like protein 1A, chloroplastic OS=Arabidopsis thaliana GN=PGRL1A PE=1 SV=1}	{NA}	{NA}
[denovogenes]_101315	{cobalt ABC transporter [Nocardiopsis gilva]}	{K16785 ecfT energy-coupling factor transport system permease protein -- Environmental Information Processing--Membrane transport--ABC transporters}	{NA}	{NA}	{NA}	{ref}
[denovogenes]_101316	{3-hydroxyisobutyrate dehydrogenase related beta-hydroxyacid dehydrogenase [Lactobacillus paracasei subsp. paracasei Lpp22]}	{K00020 mmsB, HIBADH 3-hydroxyisobutyrate dehydrogenase 1.1.1.31 Metabolism--Amino acid metabolism--Valine, leucine and isoleucine degradation|Metabolism--Global and overview maps--Metabolic pathways}	{NA}	{NA}	{NA}	{3-hydroxyisobutyrate dehydrogenase related beta-hydroxyacid dehydrogenase}
[denovogenes]_101317	{hypothetical protein Q458_10990, partial [Escherichia coli ATCC BAA-2209]}	{NA}	{NA}	{PDUB_SALTY Propanediol utilization protein PduB OS=Salmonella typhimurium (strain LT2 / SGSC1412 / ATCC 700720) GN=pduB PE=2 SV=2}	{NA}	{ref}
[denovogenes]_101318	{MULTISPECIES: elongation factor Ts [Rhodococcus|Rhodococcus erythropolis|Rhodococcus sp.]}	{K02357 tsf, TSFM elongation factor Ts -- --}	{NA}	{EFTS_PROAC Elongation factor Ts OS=Propionibacterium acnes (strain KPA171202 / DSM 16379) GN=tsf PE=3 SV=1}	{NA}	{ref}
[denovogenes]_101319	{hypothetical protein [Bacteroides fragilis]}	{NA}	{NA}	{NA}	{NA}	{NA}
[denovogenes]_10132	{polyphosphate kinase [Parabacteroides sp. CAG:409]}	{K00937 ppk polyphosphate kinase 2.7.4.1 Metabolism--Energy metabolism--Oxidative phosphorylation|Genetic Information Processing--Folding, sorting and degradation--RNA degradation}	{NA}	{NA}	{NA}	{polyphosphate kinase 1}
[denovogenes]_101320	{hypothetical protein, partial [Streptomyces ruber]}	{NA}	{NA}	{NA}	{NA}	{ref}
[denovogenes]_101321	{LytR family transcriptional regulator [Flavobacterium gelidilacus]}	{K02477 K02477 two-component system, LytT family, response regulator -- --}	{NA}	{NA}	{NA}	{response regulator}
[denovogenes]_101322	{NA}	{NA}	{NA}	{NA}	{NA}	{NA}
[denovogenes]_101323	{nADH: ubiquinone oxidoreductase Na(+)-translocating C subunit [Bacteroides cellulosilyticus CAG:158]}	{K00348 nqrC Na+-transporting NADH:ubiquinone oxidoreductase subunit C 1.6.5.8 --}	{NA}	{NA}	{NA}	{nadh:ubiquinone na(+)- c subunit}
[denovogenes]_101324	{thymidylate synthase [Klebsiella oxytoca]}	{K00560 thyA, TYMS thymidylate synthase 2.1.1.45 Metabolism--Nucleotide metabolism--Pyrimidine metabolism|Metabolism--Metabolism of cofactors and vitamins--One carbon pool by folate|Metabolism--Global and overview maps--Metabolic pathways|Human Diseases--Drug resistance: Antineoplastic--Antifolate resistance}	{NA}	{TYSY_PROAC Thymidylate synthase OS=Propionibacterium acnes (strain KPA171202 / DSM 16379) GN=thyA PE=3 SV=1}	{NA}	{thymidylate synthase}
[denovogenes]_101325	{putative fructuronate reductase UxuB [Bacillus licheniformis]}	{NA}	{NA}	{UXUB_BACSU Uncharacterized oxidoreductase UxuB OS=Bacillus subtilis (strain 168) GN=uxuB PE=2 SV=1}	{NA}	{ref}
[denovogenes]_101326	{hypothetical protein [Prevotella nigrescens]}	{K01609 trpC indole-3-glycerol phosphate synthase 4.1.1.48 Metabolism--Amino acid metabolism--Phenylalanine, tyrosine and tryptophan biosynthesis|Metabolism--Global and overview maps--Metabolic pathways|Metabolism--Global and overview maps--Biosynthesis of secondary metabolites|Metabolism--Global and overview maps--Biosynthesis of antibiotics|Metabolism--Global and overview maps--Biosynthesis of …	{NA}	{TRPC_BACTN Indole-3-glycerol phosphate synthase OS=Bacteroides thetaiotaomicron (strain ATCC 29148 / DSM 2079 / NCTC 10582 / E50 / VPI-5482) GN=trpC PE=3 SV=1}	{NA}	{indole-3-glycerol phosphate synthase}
[denovogenes]_101327	{hypothetical protein [Rhizophagus irregularis DAOM 181602, GLOINDRAFT_190217]}	{K02564 nagB, GNPDA glucosamine-6-phosphate deaminase 3.5.99.6 Metabolism--Carbohydrate metabolism--Amino sugar and nucleotide sugar metabolism|Metabolism--Global and overview maps--Metabolic pathways}	{NA}	{NAGB_PARD8 Glucosamine-6-phosphate deaminase OS=Parabacteroides distasonis (strain ATCC 8503 / DSM 20701 / NCTC 11152) GN=nagB PE=3 SV=1}	{NA}	{glucosamine-6-phosphate deaminase}
[denovogenes]_101328	{transcriptional regulator AraC family [Bacteroides thetaiotaomicron CAG:40]}	{NA}	{NA}	{NA}	{NA}	{ref}
[denovogenes]_101329	{DNA adenine methylase [Erwinia typographi]}	{K06223 dam DNA adenine methylase 2.1.1.72 Genetic Information Processing--Replication and repair--Mismatch repair}	{NA}	{NA}	{NA}	{dna adenine methylase}
[denovogenes]_10133	{DNA topoisomerase I [Bacteroides rodentium]}	{K03169 topB DNA topoisomerase III 5.99.1.2 --}	{NA}	{NA}	{NA}	{dna topoisomerase iii}
[denovogenes]_101330	{conjugal transfer protein TraV, partial [Klebsiella pneumoniae]}	{K12064 traV conjugal transfer pilus assembly protein TraV -- --}	{NA}	{NA}	{NA}	{NA}
[denovogenes]_101331	{NA}	{NA}	{NA}	{NA}	{NA}	{NA}
[denovogenes]_101332	{multi-copper polyphenol oxidoreductase laccase family protein [Bacteroides fragilis]}	{K05810 yfiH laccase domain-containing protein -- --}	{NA}	{NA}	{NA}	{NA}
[denovogenes]_101333	{peptide/opine/nickel uptake ABC transporter family [Firmicutes bacterium CAG:94]}	{K02031 ABC.PE.A peptide/nickel transport system ATP-binding protein -- Cellular Processes--Cellular community - prokaryotes--Quorum sensing}	{NA}	{NA}	{NA}	{atpase}
[denovogenes]_101334	{kilA N-terminal/APSES-type HTH DNA-binding protein [Clostridium sp. CAG:389]}	{NA}	{NA}	{NA}	{NA}	{ref}
[denovogenes]_101335	{spermidine/putrescine transport system permease protein potB [Thermomicrobium roseum DSM 5159]}	{K11071 potB spermidine/putrescine transport system permease protein -- Environmental Information Processing--Membrane transport--ABC transporters}	{NA}	{NA}	{NA}	{ref}
[denovogenes]_101336	{MULTISPECIES: energy transducer TonB, partial [Bacteroides]}	{K03832 tonB periplasmic protein TonB -- --}	{NA}	{NA}	{NA}	{ref}
[denovogenes]_101337	{putative uncharacterized protein [Clostridium sp. CAG:7]}	{NA}	{NA}	{NA}	{NA}	{NA}
[denovogenes]_101338	{AraC family transcriptional regulator [Chryseobacterium sp. UNC8MFCol]}	{NA}	{NA}	{NA}	{NA}	{ref}
[denovogenes]_101339	{aldo/keto reductase [Acidobacteriaceae bacterium TAA166]}	{NA}	{NA}	{NA}	{NA}	{aldo keto reductase}
[denovogenes]_10134	{putative uncharacterized protein [Bacteroides plebeius CAG:211]}	{NA}	{NA}	{NA}	{NA}	{ref}
[denovogenes]_101340	{5-hydroxymethyluracil DNA glycosylase [Oceanospirillum beijerinckii]}	{K10563 mutM, fpg formamidopyrimidine-DNA glycosylase 3.2.2.23 4.2.99.18 Genetic Information Processing--Replication and repair--Base excision repair}	{NA}	{FPG_PSEAE Formamidopyrimidine-DNA glycosylase OS=Pseudomonas aeruginosa (strain ATCC 15692 / PAO1 / 1C / PRS 101 / LMG 12228) GN=mutM PE=3 SV=3}	{NA}	{formamidopyrimidine-dna glycosylase}
[denovogenes]_101341	{aTP-dependent DNA helicase RecQ family protein [Alistipes finegoldii CAG:68]}	{NA}	{NA}	{NA}	{NA}	{atp-dependent dna helicase}
[denovogenes]_101342	{metallo-beta-lactamase domain protein [Firmicutes bacterium CAG:83]}	{NA}	{NA}	{NA}	{NA}	{NA}
[denovogenes]_101343	{hypothetical protein, partial [Streptococcus sobrinus]}	{K02531 lacT transcriptional antiterminator -- --}	{NA}	{NA}	{NA}	{transcription antiterminator}
[denovogenes]_101344	{MerR family transcriptional regulator [Streptomyces sp. NRRL S-241]}	{NA}	{NA}	{NA}	{NA}	{family transcriptional regulator}
[denovogenes]_101345	{hypothetical protein [Blautia producta]}	{NA}	{NA}	{NA}	{NA}	{ref}
[denovogenes]_101346	{vancomycin resistance protein [Pseudomonas sp. GM25]}	{K18346 vanW vancomycin resistance protein VanW -- Human Diseases--Drug resistance: Antimicrobial--Vancomycin resistance|Environmental Information Processing--Signal transduction--Two-component system}	{NA}	{NA}	{NA}	{NA}
[denovogenes]_101347	{MerR family transcriptional regulator [Oenococcus oeni]}	{K13653 K13653 AraC family transcriptional regulator -- --}	{NA}	{NA}	{NA}	{transcriptional regulator}
[denovogenes]_101348	{haloacid dehalogenase-like hydrolase [Faecalibacterium prausnitzii A2-165]}	{NA}	{NA}	{NA}	{NA}	{ref}
[denovogenes]_101349	{3-keto-5-aminohexanoate cleavage protein, partial [Lachnospiraceae bacterium VE202-12]}	{K18013 kce 3-keto-5-aminohexanoate cleavage enzyme 2.3.1.247 Metabolism--Amino acid metabolism--Lysine degradation}	{NA}	{NA}	{NA}	{ref}
[denovogenes]_10135	{ATP-dependent DNA helicase recG [Escherichia coli]}	{K03655 recG ATP-dependent DNA helicase RecG 3.6.4.12 Genetic Information Processing--Replication and repair--Homologous recombination}	{NA}	{RECG_ECO57 ATP-dependent DNA helicase RecG OS=Escherichia coli O157:H7 GN=recG PE=3 SV=1}	{NA}	{atp-dependent dna helicase}
[denovogenes]_101350	{hypothetical protein [Bacillus tequilensis]}	{K07074 K07074 uncharacterized protein -- --}	{NA}	{YCGL_BACSU Uncharacterized protein YcgL OS=Bacillus subtilis (strain 168) GN=ycgL PE=4 SV=1}	{NA}	{nucleotidyltransferase}
[denovogenes]_101351	{peptide ABC transporter permease [Clostridiales bacterium VE202-06]}	{K02034 ABC.PE.P1 peptide/nickel transport system permease protein -- Cellular Processes--Cellular community - prokaryotes--Quorum sensing}	{NA}	{NA}	{NA}	{peptide abc transporter permease}
[denovogenes]_101352	{D-mannonate oxidoreductase [Lysinibacillus fusiformis]}	{K01686 uxuA mannonate dehydratase 4.2.1.8 Metabolism--Carbohydrate metabolism--Pentose and glucuronate interconversions|Metabolism--Global and overview maps--Metabolic pathways}	{NA}	{Y048_HAEIN Uncharacterized oxidoreductase HI_0048 OS=Haemophilus influenzae (strain ATCC 51907 / DSM 11121 / KW20 / Rd) GN=HI_0048 PE=1 SV=1}	{NA}	{short-chain dehydrogenase reductase sdr}
[denovogenes]_101353	{cobalt transport protein [Peptostreptococcus stomatis DSM 17678]}	{K16785 ecfT energy-coupling factor transport system permease protein -- Environmental Information Processing--Membrane transport--ABC transporters}	{NA}	{ECFT_CLOK5 Energy-coupling factor transporter transmembrane protein EcfT OS=Clostridium kluyveri (strain ATCC 8527 / DSM 555 / NCIMB 10680) GN=ecfT PE=3 SV=1}	{NA}	{ref}
[denovogenes]_101354	{DeoR family transcriptional regulator [Enterobacter aerogenes]}	{NA}	{NA}	{NA}	{NA}	{family transcriptional regulator}
[denovogenes]_101355	{transcriptional regulator [Thermoanaerobacterium thermosaccharolyticum]}	{NA}	{NA}	{NA}	{NA}	{ref}
[denovogenes]_101356	{hypothetical protein [Enterococcus faecium]}	{K16698 tuaG teichuronic acid biosynthesis glycosyltransferase TuaG 2.4.-.- --}	{GT2 cellulose synthase (EC 2.4.1.12); chitin synthase (EC 2.4.1.16); dolichyl-phosphate &beta;-D-mannosyltransferase (EC 2.4.1.83); dolichyl-phosphate &beta;-glucosyltransferase (EC 2.4.1.117); N-acetylglucosaminyltransferase (EC 2.4.1.-); N-acetylgalactosaminyltransferase (EC 2.4.1.-); hyaluronan synthase (EC 2.4.1.212); chitin oligosaccharide synthase (EC 2.4.1.-); &beta;-1,3-glucan synthase (…	{NA}	{NA}	{ref}
[denovogenes]_101357	{purine nucleoside phosphorylase I, inosine and guanosine-specific [Enterococcus pallens]}	{K03783 punA, PNP purine-nucleoside phosphorylase 2.4.2.1 Metabolism--Nucleotide metabolism--Purine metabolism|Metabolism--Nucleotide metabolism--Pyrimidine metabolism|Metabolism--Metabolism of cofactors and vitamins--Nicotinate and nicotinamide metabolism|Metabolism--Global and overview maps--Metabolic pathways|Metabolism--Global and overview maps--Biosynthesis of secondary metabolites}	{NA}	{PUNA_GEOSE Purine nucleoside phosphorylase 1 OS=Geobacillus stearothermophilus GN=punA PE=3 SV=1}	{NA}	{purine nucleoside phosphorylase 1}
[denovogenes]_101358	{hemolysin C [Treponema denticola]}	{K06189 corC magnesium and cobalt transporter -- --}	{NA}	{NA}	{NA}	{ref}
[denovogenes]_101359	{hypothetical protein [Bacteroides thetaiotaomicron]}	{NA}	{NA}	{NA}	{NA}	{membrane protein}
[denovogenes]_10136	{hypothetical protein HMPREF0202_02820, partial [Cetobacterium somerae ATCC BAA-474]}	{K03296 TC.HAE1 hydrophobic/amphiphilic exporter-1 (mainly G- bacteria), HAE1 family -- --}	{NA}	{NA}	{NA}	{ref}
[denovogenes]_101360	{enoyl-CoA hydratase [Rhodococcus erythropolis]}	{K01692 paaF, echA enoyl-CoA hydratase 4.2.1.17 Metabolism--Lipid metabolism--Fatty acid degradation|Metabolism--Amino acid metabolism--Valine, leucine and isoleucine degradation|Metabolism--Metabolism of terpenoids and polyketides--Geraniol degradation|Metabolism--Amino acid metabolism--Lysine degradation|Metabolism--Amino acid metabolism--Phenylalanine metabolism|Metabolism--Xenobiotics biodegr…	{NA}	{ECH1_RAT Delta(3,5)-Delta(2,4)-dienoyl-CoA isomerase, mitochondrial OS=Rattus norvegicus GN=Ech1 PE=1 SV=2}	{NA}	{enoyl- hydratase}
[denovogenes]_101361	{NADH: ubiquinone oxidoreductase, Na(+)-translocating, C subunit [Prevotella ruminicola 23]}	{K00348 nqrC Na+-transporting NADH:ubiquinone oxidoreductase subunit C 1.6.5.8 --}	{NA}	{NA}	{NA}	{nadh:ubiquinone na(+)- c subunit}
[denovogenes]_101362	{protein of unknown function DUF152 [Sphaerobacter thermophilus DSM 20745]}	{K05810 yfiH laccase domain-containing protein -- --}	{NA}	{NA}	{NA}	{NA}
[denovogenes]_101363	{pseudouridine synthase family protein [Desulfosporosinus meridiei DSM 13257]}	{K06178 rluB 23S rRNA pseudouridine2605 synthase 5.4.99.22 --}	{NA}	{Y1738_MYCBO Uncharacterized RNA pseudouridine synthase Mb1738 OS=Mycobacterium bovis (strain ATCC BAA-935 / AF2122/97) GN=Mb1738 PE=3 SV=1}	{NA}	{ref}
[denovogenes]_101364	{hypothetical protein, partial [Oscillospiraceae bacterium VE202-24]}	{K01126 E3.1.4.46, glpQ, ugpQ glycerophosphoryl diester phosphodiesterase 3.1.4.46 Metabolism--Lipid metabolism--Glycerophospholipid metabolism}	{NA}	{NA}	{NA}	{ref}
[denovogenes]_101365	{phosphate-binding protein [Methanosphaerula palustris]}	{K02040 pstS phosphate transport system substrate-binding protein -- Environmental Information Processing--Membrane transport--ABC transporters|Environmental Information Processing--Signal transduction--Two-component system|Human Diseases--Infectious diseases: Bacterial--Tuberculosis}	{NA}	{NA}	{NA}	{phosphate binding family protein}
[denovogenes]_101366	{hypothetical protein [Escherichia coli]}	{NA}	{NA}	{YDAW_ECOLI Putative uncharacterized protein YdaW OS=Escherichia coli (strain K12) GN=ydaW PE=5 SV=1}	{NA}	{NA}
[denovogenes]_101367	{enoyl-CoA hydratase [Brevibacterium senegalense]}	{K15866 paaG 2-(1,2-epoxy-1,2-dihydrophenyl)acetyl-CoA isomerase 5.3.3.18 Metabolism--Amino acid metabolism--Phenylalanine metabolism|Metabolism--Global and overview maps--Microbial metabolism in diverse environments}	{NA}	{NA}	{NA}	{ref}
[denovogenes]_101368	{hypothetical protein [Pseudomonas luteola]}	{NA}	{NA}	{NA}	{NA}	{NA}
[denovogenes]_101369	{conserved protein of unknown function [Streptomyces cattleya NRRL 8057 = DSM 46488]}	{NA}	{NA}	{NA}	{NA}	{NA}
[denovogenes]_10137	{DNA-directed RNA polymerase, beta' subunit [Streptococcus agalactiae CNCTC 10/84]}	{K03046 rpoC DNA-directed RNA polymerase subunit beta' 2.7.7.6 Metabolism--Nucleotide metabolism--Purine metabolism|Metabolism--Nucleotide metabolism--Pyrimidine metabolism|Metabolism--Global and overview maps--Metabolic pathways|Genetic Information Processing--Transcription--RNA polymerase}	{NA}	{RPOC_ENTFA DNA-directed RNA polymerase subunit beta' OS=Enterococcus faecalis (strain ATCC 700802 / V583) GN=rpoC PE=3 SV=1}	{NA}	{dna-directed rna polymerase subunit beta}
[denovogenes]_101370	{Shikimate dehydrogenase substrate binding domain protein [Arthrobacter chlorophenolicus A6]}	{K00014 aroE shikimate dehydrogenase 1.1.1.25 Metabolism--Amino acid metabolism--Phenylalanine, tyrosine and tryptophan biosynthesis|Metabolism--Global and overview maps--Metabolic pathways|Metabolism--Global and overview maps--Biosynthesis of secondary metabolites|Metabolism--Global and overview maps--Biosynthesis of antibiotics|Metabolism--Global and overview maps--Biosynthesis of amino acids}	{NA}	{Y607_HAEIN Shikimate 5-dehydrogenase-like protein HI_0607 OS=Haemophilus influenzae (strain ATCC 51907 / DSM 11121 / KW20 / Rd) GN=HI_0607 PE=1 SV=1}	{NA}	{shikimate 5-dehydrogenase}
[denovogenes]_101371	{hypothetical protein [Oscillibacter valericigenes]}	{NA}	{NA}	{NA}	{NA}	{NA}
[denovogenes]_101372	{Exodeoxyribonuclease III [Cronobacter condimenti]}	{K01142 E3.1.11.2, xthA exodeoxyribonuclease III 3.1.11.2 Genetic Information Processing--Replication and repair--Base excision repair}	{NA}	{EX3_SALTY Exodeoxyribonuclease III OS=Salmonella typhimurium (strain LT2 / SGSC1412 / ATCC 700720) GN=xthA PE=3 SV=1}	{NA}	{exodeoxyribonuclease iii}
[denovogenes]_101373	{LOW QUALITY PROTEIN: DUF81 domain-containing protein [Streptomyces himastatinicus ATCC 53653]}	{NA}	{NA}	{NA}	{NA}	{ref}
[denovogenes]_101374	{methionine ABC transporter substrate-binding protein [Enterococcus saccharolyticus]}	{K02073 metQ D-methionine transport system substrate-binding protein -- Environmental Information Processing--Membrane transport--ABC transporters}	{NA}	{METQ_BACSU Methionine-binding lipoprotein MetQ OS=Bacillus subtilis (strain 168) GN=metQ PE=1 SV=1}	{NA}	{NA}
[denovogenes]_101375	{quinolinate synthetase [Escherichia coli]}	{K03517 nadA quinolinate synthase 2.5.1.72 Metabolism--Metabolism of cofactors and vitamins--Nicotinate and nicotinamide metabolism|Metabolism--Global and overview maps--Metabolic pathways}	{NA}	{NADA_SALCH Quinolinate synthase A OS=Salmonella choleraesuis (strain SC-B67) GN=nadA PE=3 SV=1}	{NA}	{quinolinate synthetase}
[denovogenes]_101376	{hypothetical protein [Nocardiopsis alkaliphila]}	{NA}	{NA}	{NA}	{NA}	{short-chain dehydrogenase}
[denovogenes]_101377	{PTS system mannose/fructose/sorbose family IID component [ [[Clostridium asparagiforme] DSM 15981]}	{K17467 PTS-Dga-EIID, dgaD PTS system, D-glucosaminate-specific IID component -- Metabolism--Carbohydrate metabolism--Pentose phosphate pathway|Metabolism--Global and overview maps--Microbial metabolism in diverse environments|Environmental Information Processing--Membrane transport--Phosphotransferase system (PTS)}	{NA}	{NA}	{NA}	{pts system iid component}
[denovogenes]_101378	{hypothetical protein [Agromyces italicus]}	{K06966 K06966 uncharacterized protein -- --}	{NA}	{NA}	{NA}	{NA}
[denovogenes]_101379	{ABC transporter [Streptomyces aureofaciens]}	{K01990 ABC-2.A ABC-2 type transport system ATP-binding protein -- --}	{NA}	{NA}	{NA}	{ref}
[denovogenes]_10138	{Pyruvate dehydrogenase (acetyl-transferring) [Candidatus Solibacter]}	{K11381 bkdA 2-oxoisovalerate dehydrogenase E1 component 1.2.4.4 Metabolism--Amino acid metabolism--Valine, leucine and isoleucine degradation|Metabolism--Carbohydrate metabolism--Propanoate metabolism|Metabolism--Global and overview maps--Metabolic pathways|Metabolism--Global and overview maps--Biosynthesis of secondary metabolites|Metabolism--Global and overview maps--Biosynthesis of antibiotic…	{NA}	{ODPB_STAAW Pyruvate dehydrogenase E1 component subunit beta OS=Staphylococcus aureus (strain MW2) GN=pdhB PE=3 SV=1}	{NA}	{pyrimidine binding domain protein}
[denovogenes]_101380	{glucose-6-phosphate isomerase [Enterococcus sp. TR]}	{K06859 pgi1 glucose-6-phosphate isomerase, archaeal 5.3.1.9 Metabolism--Carbohydrate metabolism--Glycolysis / Gluconeogenesis|Metabolism--Carbohydrate metabolism--Pentose phosphate pathway|Metabolism--Carbohydrate metabolism--Starch and sucrose metabolism|Metabolism--Carbohydrate metabolism--Amino sugar and nucleotide sugar metabolism|Metabolism--Global and overview maps--Metabolic pathways|Meta…	{NA}	{NA}	{NA}	{ref}
[denovogenes]_101381	{hypothetical protein [Catenibacterium mitsuokai]}	{NA}	{NA}	{NA}	{NA}	{ref}
[denovogenes]_101382	{glycosyl transferase, family 2 [Pseudogulbenkiania sp. NH8B]}	{K07011 K07011 uncharacterized protein -- --}	{GT2 cellulose synthase (EC 2.4.1.12); chitin synthase (EC 2.4.1.16); dolichyl-phosphate &beta;-D-mannosyltransferase (EC 2.4.1.83); dolichyl-phosphate &beta;-glucosyltransferase (EC 2.4.1.117); N-acetylglucosaminyltransferase (EC 2.4.1.-); N-acetylgalactosaminyltransferase (EC 2.4.1.-); hyaluronan synthase (EC 2.4.1.212); chitin oligosaccharide synthase (EC 2.4.1.-); &beta;-1,3-glucan synthase (…	{NA}	{NA}	{ref}
[denovogenes]_101383	{hydrolase (HAD superfamily) [Bacillus cereus ATCC 14579]}	{NA}	{NA}	{NA}	{NA}	{cof-like hydrolase}
[denovogenes]_101384	{hypothetical protein [Rhizobium mesoamericanum]}	{K07453 K07453 putative restriction endonuclease -- --}	{NA}	{NA}	{NA}	{NA}
[denovogenes]_101385	{C4-dicarboxylate ABC transporter [Serratia odorifera]}	{K01104 E3.1.3.48 protein-tyrosine phosphatase 3.1.3.48 --}	{NA}	{NA}	{NA}	{NA}
[denovogenes]_101386	{hypothetical protein [Paenibacillus sp. P22, BN871_EX_00040]}	{K09692 tagG teichoic acid transport system permease protein -- Environmental Information Processing--Membrane transport--ABC transporters}	{NA}	{NA}	{NA}	{ref}
[denovogenes]_101387	{oxidoreductase, short chain dehydrogenase/reductase family protein [Streptococcus pyogenes]}	{NA}	{NA}	{UXUB_BACSU Uncharacterized oxidoreductase UxuB OS=Bacillus subtilis (strain 168) GN=uxuB PE=2 SV=1}	{NA}	{ref}
[denovogenes]_101388	{short-chain dehydrogenase/reductase SDR [Bacillus simplex]}	{K05711 hcaB 2,3-dihydroxy-2,3-dihydrophenylpropionate dehydrogenase 1.3.1.87 Metabolism--Amino acid metabolism--Phenylalanine metabolism|Metabolism--Global and overview maps--Microbial metabolism in diverse environments|Metabolism--Global and overview maps--Degradation of aromatic compounds}	{NA}	{HCAB_SHIBS 3-phenylpropionate-dihydrodiol/cinnamic acid-dihydrodiol dehydrogenase OS=Shigella boydii serotype 4 (strain Sb227) GN=hcaB PE=3 SV=1}	{NA}	{3-phenylpropionate-dihydrodiol cinnamic acid-dihydrodiol dehydrogenase}
[denovogenes]_101389	{hypothetical protein [Ruminococcus lactaris]}	{K02796 PTS-Man-EIID, manZ PTS system, mannose-specific IID component -- Metabolism--Carbohydrate metabolism--Fructose and mannose metabolism|Metabolism--Carbohydrate metabolism--Amino sugar and nucleotide sugar metabolism|Metabolism--Global and overview maps--Metabolic pathways|Environmental Information Processing--Membrane transport--Phosphotransferase system (PTS)}	{NA}	{NA}	{NA}	{pts system mannose fructose sorbose iid component family protein}
[denovogenes]_10139	{elongation factor G [Kurthia huakuii]}	{K02355 fusA, GFM, EFG elongation factor G -- --}	{NA}	{EFG_ENTFA Elongation factor G OS=Enterococcus faecalis (strain ATCC 700802 / V583) GN=fusA PE=3 SV=1}	{NA}	{elongation factor g}
[denovogenes]_101390	{putative dipeptidyl-peptidase [Blautia sp. CAG:37]}	{NA}	{NA}	{DPP6_LYSSH Dipeptidyl-peptidase 6 OS=Lysinibacillus sphaericus PE=1 SV=1}	{NA}	{NA}
[denovogenes]_101391	{hypothetical protein CLOSTHATH_03897, partial [, partial [[Clostridium] hathewayi DSM 13479]}	{NA}	{NA}	{NA}	{NA}	{NA}
[denovogenes]_101392	{(R)-stereoselective amidase [Virgibacillus halodenitrificans]}	{NA}	{NA}	{NA}	{NA}	{carbon-nitrogen hydrolase}
[denovogenes]_101393	{hypothetical protein [Bacteroides thetaiotaomicron dnLKV9, C799_03262]}	{K01991 ABC-2.OM, wza polysaccharide biosynthesis/export protein -- Cellular Processes--Cellular community - prokaryotes--Biofilm formation - Escherichia coli}	{NA}	{NA}	{NA}	{ref}
[denovogenes]_101394	{replication protein, partial [Staphylococcus aureus]}	{NA}	{NA}	{NA}	{NA}	{NA}
[denovogenes]_101395	{glutathione ABC transporter, permease protein GsiC [Escherichia coli TW07793]}	{K13890 gsiC glutathione transport system permease protein -- Environmental Information Processing--Membrane transport--ABC transporters}	{NA}	{GSIC_ECOL6 Glutathione transport system permease protein GsiC OS=Escherichia coli O6:H1 (strain CFT073 / ATCC 700928 / UPEC) GN=gsiC PE=3 SV=1}	{NA}	{ref}
[denovogenes]_101396	{2-dehydropantoate 2-reductase [Ewingella americana ATCC 33852]}	{K00077 panE, apbA 2-dehydropantoate 2-reductase 1.1.1.169 Metabolism--Metabolism of cofactors and vitamins--Pantothenate and CoA biosynthesis|Metabolism--Global and overview maps--Metabolic pathways|Metabolism--Global and overview maps--Biosynthesis of secondary metabolites}	{NA}	{PANE_SALTY 2-dehydropantoate 2-reductase OS=Salmonella typhimurium (strain LT2 / SGSC1412 / ATCC 700720) GN=panE PE=1 SV=2}	{NA}	{2-dehydropantoate 2-reductase}
[denovogenes]_101397	{hypothetical protein [Bacillus massiliosenegalensis]}	{NA}	{NA}	{NA}	{NA}	{ref}
[denovogenes]_101398	{glucosamine-6-phosphate deaminase [Propionibacterium sp. KPL1844]}	{K02564 nagB, GNPDA glucosamine-6-phosphate deaminase 3.5.99.6 Metabolism--Carbohydrate metabolism--Amino sugar and nucleotide sugar metabolism|Metabolism--Global and overview maps--Metabolic pathways}	{NA}	{NAGB_BIFLO Glucosamine-6-phosphate deaminase OS=Bifidobacterium longum (strain NCC 2705) GN=nagB PE=3 SV=1}	{NA}	{glucosamine-6-phosphate deaminase}
[denovogenes]_101399	{sulfur acceptor protein CsdL [Pantoea sp. 3.5.1]}	{K21029 moeB molybdopterin-synthase adenylyltransferase 2.7.7.80 Genetic Information Processing--Folding, sorting and degradation--Sulfur relay system}	{NA}	{TCDA_ECOLI tRNA threonylcarbamoyladenosine dehydratase OS=Escherichia coli (strain K12) GN=tcdA PE=1 SV=1}	{NA}	{domain-containing protein}
[denovogenes]_1014	{hypothetical protein, partial [Pseudomonas syringae]}	{K15125 fhaB filamentous hemagglutinin -- Human Diseases--Infectious diseases: Bacterial--Pertussis}	{NA}	{NA}	{NA}	{NA}
[denovogenes]_10140	{nitrate reductase, partial [Clostridium butyricum]}	{K00372 nasA assimilatory nitrate reductase catalytic subunit 1.7.99.4 Metabolism--Energy metabolism--Nitrogen metabolism|Metabolism--Global and overview maps--Microbial metabolism in diverse environments}	{NA}	{NA}	{NA}	{ref}
[denovogenes]_101400	{hypothetical protein [Bacteroides stercorirosoris]}	{NA}	{NA}	{NA}	{NA}	{NA}
[denovogenes]_101401	{hypothetical protein, partial [Pseudonocardia sp. P1]}	{NA}	{NA}	{Y3419_PSEAE UPF0162 protein PA3419 OS=Pseudomonas aeruginosa (strain ATCC 15692 / PAO1 / 1C / PRS 101 / LMG 12228) GN=PA3419 PE=3 SV=1}	{NA}	{NA}
[denovogenes]_101402	{hypothetical protein [Spirosoma spitsbergense]}	{NA}	{NA}	{NA}	{NA}	{alpha beta hydrolase fold family protein}
[denovogenes]_101403	{phosphoribosylamine--glycine ligase [Devosia riboflavina]}	{K01945 purD phosphoribosylamine--glycine ligase 6.3.4.13 Metabolism--Nucleotide metabolism--Purine metabolism|Metabolism--Global and overview maps--Metabolic pathways|Metabolism--Global and overview maps--Biosynthesis of secondary metabolites|Metabolism--Global and overview maps--Biosynthesis of antibiotics}	{NA}	{PUR2_ALLVD Phosphoribosylamine--glycine ligase OS=Allochromatium vinosum (strain ATCC 17899 / DSM 180 / NBRC 103801 / NCIMB 10441 / D) GN=purD PE=3 SV=2}	{NA}	{ref}
[denovogenes]_101404	{hypothetical protein [Lachnospiraceae bacterium]}	{NA}	{NA}	{NA}	{NA}	{NA}
[denovogenes]_101405	{pyrophosphorylase [Rubrivivax gelatinosus]}	{K03813 modD molybdenum transport protein 2.4.2.- --}	{NA}	{MODD_RHOCA Putative pyrophosphorylase ModD OS=Rhodobacter capsulatus GN=modD PE=3 SV=1}	{NA}	{modd protein}
[truncated: 210,301+ more rows]
