# Supplementary material for: The Fecal Metagenomics of Malayan Pangolins Identifies an Extensive Adaptation to Myrmecophagy
Source: Front Microbiol. 2018 Nov 23;9:2793. doi: 10.3389/fmicb.2018.02793 (PMC6265309; doi:10.3389/fmicb.2018.02793)
Supplement: Supplementary file 1 [file Data_Sheet_1.zip › 410136-supplementary materials/S Files/File S3.xlsx]

## Sheet: A-1
#Taxonomy	Gene_Number
Paludibacter propionicigenes	4(0.003%)
Bacteroides uniformis	58(0.045%)
Prevotella nigrescens	3(0.002%)
Vibrio parahaemolyticus	8(0.006%)
Kordia algicida	1(0.001%)
Bacteroides barnesiae	6(0.005%)
Bacteroides sp. 4_1_36	5(0.004%)
Brachyspira pilosicoli	1(0.001%)
Vibrio maritimus	5(0.004%)
Desulfotomaculum alcoholivorax	3(0.002%)
Enterorhabdus caecimuris	5(0.004%)
Acidaminococcus intestini	4(0.003%)
Slackia heliotrinireducens	29(0.023%)
Pseudoalteromonas sp. BSi20480	1(0.001%)
[Eubacterium] sulci	3(0.002%)
Prevotella corporis	2(0.002%)
uncultured Capnocytophaga sp.	2(0.002%)
Lactobacillus casei	6(0.005%)
Pseudoflavonifractor capillosus	276(0.214%)
Treponema succinifaciens	2(0.002%)
Methanomassiliicoccus luminyensis	1(0.001%)
Thalassobacillus devorans	1(0.001%)
Peptoniphilus harei	2(0.002%)
Wolbachia endosymbiont of Muscidifurax uniraptor	1(0.001%)
Paenibacillus panacisoli	1(0.001%)
Yersinia pseudotuberculosis	1(0.001%)
Streptococcus thoraltensis	3(0.002%)
Bacteroides coprophilus	34(0.026%)
Prevotella sp. oral taxon 472	2(0.002%)
Xanthomonas vasicola	2(0.002%)
Erysipelothrix rhusiopathiae	1(0.001%)
Peptoniphilus rhinitidis	1(0.001%)
Granulicatella elegans	1(0.001%)
Enterococcus faecium	66(0.051%)
Aeromonas hydrophila	1(0.001%)
Brucella sp. 83/13	1(0.001%)
Halanaerobium hydrogeniformans	1(0.001%)
Anaerococcus prevotii	2(0.002%)
Bifidobacterium sp. 12_1_47BFAA	1(0.001%)
Winogradskyella sp. PG-2	1(0.001%)
Escherichia virus CVM10	6(0.005%)
Subdoligranulum sp. 4_3_54A2FAA	574(0.445%)
Fibrobacter succinogenes	2(0.002%)
Bacteroides sp. 1_1_6	89(0.069%)
Streptococcus sanguinis	6(0.005%)
Selenomonas sp. F0473	1(0.001%)
Paenibacillus sp. oral taxon 786	1(0.001%)
Lachnospiraceae bacterium 2_1_46FAA	76(0.059%)
Belliella baltica	1(0.001%)
Bacillus phage PM1	1(0.001%)
Legionella massiliensis	1(0.001%)
Selenomonas sp. oral taxon 149	1(0.001%)
Halobacillus halophilus	1(0.001%)
Enterococcus caccae	3(0.002%)
Salmonella bongori	1(0.001%)
Johnsonella ignava	7(0.005%)
Thermoanaerobacter ethanolicus	1(0.001%)
Bacillus bogoriensis	1(0.001%)
Bacteroidetes bacterium oral taxon 272	3(0.002%)
Caldicellulosiruptor sp. Tok7B.1	1(0.001%)
Selenomonas ruminantium	10(0.008%)
Clostridium beijerinckii	29(0.023%)
Bacillus safensis	1(0.001%)
Myroides odoratus	1(0.001%)
Acetobacter malorum	1(0.001%)
Burkholderia sp. TJI49	4(0.003%)
Rikenella microfusus	2(0.002%)
[Eubacterium] eligens	10(0.008%)
Solibacillus silvestris	1(0.001%)
Morganella morganii	2750(2.134%)
Paenibacillus ehimensis	1(0.001%)
Paenibacillus larvae	2(0.002%)
Thermobrachium celere	3(0.002%)
Paenibacillus zanthoxyli	3(0.002%)
Campylobacter coli	1(0.001%)
Pseudomonas sp. MT-1	1(0.001%)
Lachnoanaerobaculum sp. OBRC5-5	1(0.001%)
uncultured Streptomyces sp.	1(0.001%)
Buttiauxella agrestis	1(0.001%)
Megamonas rupellensis	4(0.003%)
Flexithrix dorotheae	1(0.001%)
Listeria innocua	14(0.011%)
Clostridium saccharoperbutylacetonicum	11(0.009%)
Candidatus Nanosalinarum sp. J07AB56	1(0.001%)
Bacteroides massiliensis	1623(1.260%)
Exophiala aquamarina	1(0.001%)
Terribacillus aidingensis	1(0.001%)
Prevotella enoeca	1(0.001%)
Lachnospiraceae bacterium 5_1_57FAA	8(0.006%)
Vibrio vulnificus	1(0.001%)
Candidatus Liberibacter asiaticus	1(0.001%)
Brevibacterium casei	1(0.001%)
Gordonibacter pamelaeae	4(0.003%)
Clostridium sp. ATCC 29733	104(0.081%)
[Clostridium] termitidis	7(0.005%)
Butyrivibrio hungatei	3(0.002%)
Blautia wexlerae	29(0.023%)
Cloacibacillus evryensis	3(0.002%)
Enterococcus dispar	1553(1.205%)
Dialister invisus	1(0.001%)
Abiotrophia defectiva	1(0.001%)
Methanosarcina mazei	2(0.002%)
Bifidobacterium pseudolongum	1(0.001%)
Kandleria vitulina	6(0.005%)
Sphingobacterium spiritivorum	3(0.002%)
Saccharicrinis fermentans	18(0.014%)
Streptomyces fradiae	2(0.002%)
Streptococcus castoreus	1(0.001%)
uncultured Termite group 1 bacterium	2(0.002%)
Clostridium phage phiCTP1	2(0.002%)
Stigmatella aurantiaca	1(0.001%)
Orenia marismortui	1(0.001%)
Parabacteroides sp. D26	4(0.003%)
Lachnospiraceae bacterium JC7	17(0.013%)
Rhodococcus fascians	1(0.001%)
Holdemania filiformis	36(0.028%)
Prevotella disiens	1(0.001%)
Lactobacillus brevis	3(0.002%)
Blattella germanica densovirus-like virus	1(0.001%)
Pelobacter propionicus	1(0.001%)
Clostridiales bacterium 1_7_47FAA	1377(1.069%)
Clostridium saccharobutylicum	16(0.012%)
Rhodonellum psychrophilum	1(0.001%)
Spirochaeta thermophila	1(0.001%)
Oribacterium sinus	4(0.003%)
Leptospira interrogans	4(0.003%)
Mycoplasma ovipneumoniae	1(0.001%)
Dokdonia donghaensis	1(0.001%)
Prevotella baroniae	3(0.002%)
Streptosporangium roseum	1(0.001%)
Propionispira raffinosivorans	11(0.009%)
uncultured Rhodothermus sp.	1(0.001%)
uncultured nuHF2 cluster bacterium HF0500_31B05	1(0.001%)
Providencia alcalifaciens	19(0.015%)
Bacteroides fragilis	3131(2.430%)
Solobacterium moorei	2(0.002%)
Proteiniclasticum ruminis	8(0.006%)
Porphyromonas crevioricanis	2(0.002%)
Geobacillus vulcani	1(0.001%)
Desulfitobacterium dehalogenans	1(0.001%)
Gracilibacillus halophilus	1(0.001%)
Desulfovibrio hydrothermalis	1(0.001%)
uncultured Clostridium sp.	3(0.002%)
Bacteroides phage B40-8	1(0.001%)
Bacteroides coprocola	11(0.009%)
Clostridium phage phi24R	1(0.001%)
Eubacterium xylanophilum	7(0.005%)
Coriobacterium glomerans	2(0.002%)
Salmonella phage ViI	1(0.001%)
Desmospora sp. 8437	2(0.002%)
Pseudomonas bauzanensis	1(0.001%)
Odoribacter laneus	8(0.006%)
Desulfitobacterium metallireducens	4(0.003%)
Streptococcus thermophilus	3(0.002%)
[Clostridium] leptum	33(0.026%)
Oribacterium sp. oral taxon 078	9(0.007%)
Serratia odorifera	1(0.001%)
Bacteroides nordii	18(0.014%)
Kluyvera ascorbata	3(0.002%)
Streptococcus pneumoniae	23(0.018%)
Veillonella atypica	2(0.002%)
Tannerella forsythia	7(0.005%)
Escherichia virus V5	3(0.002%)
Bacteroides thetaiotaomicron	1573(1.221%)
Roseburia hominis	16(0.012%)
Treponema bryantii	1(0.001%)
Weissella paramesenteroides	1(0.001%)
Pseudoalteromonas sp. BSi20429	1(0.001%)
Enterococcus italicus	2(0.002%)
Bacteroides sp. 4_3_47FAA	16(0.012%)
Prevotella veroralis	1(0.001%)
Citrobacter braakii	9(0.007%)
Paenibacillus phage PG1	1(0.001%)
Bacteroides stercorirosoris	36(0.028%)
Metarhizium anisopliae	1(0.001%)
Arenibacter algicola	1(0.001%)
Helicobacter fennelliae	1(0.001%)
Prevotella dentasini	1(0.001%)
Borreliella burgdorferi	1(0.001%)
Prevotella bryantii	2(0.002%)
Bacteroides sp. 2_1_56FAA	22(0.017%)
Faecalitalea cylindroides	17(0.013%)
uncultured alpha proteobacterium EF100_102A06	1(0.001%)
Megasphaera elsdenii	11(0.009%)
Selenomonas sp. oral taxon 138	2(0.002%)
Brucella neotomae	1(0.001%)
Bacteroides salyersiae	31(0.024%)
Bilophila wadsworthia	29(0.023%)
Candidatus Amoebophilus asiaticus	1(0.001%)
Streptococcus sp. GMD2S	2(0.002%)
Streptococcus equinus	11(0.009%)
Escherichia virus phiEco32	36(0.028%)
[Clostridium] scindens	55(0.043%)
Streptococcus dysgalactiae	2(0.002%)
Oscillatoria acuminata	1(0.001%)
Desulfotomaculum ruminis	5(0.004%)
Lachnospiraceae bacterium 6_1_37FAA	49(0.038%)
Parabacteroides distasonis	398(0.309%)
Blautia hansenii	158(0.123%)
uncultured bacterium Rlip2	1(0.001%)
Lactobacillus equicursoris	4(0.003%)
Draconibacterium orientale	3(0.002%)
Gloeocapsa sp. PCC 73106	1(0.001%)
Psychrilyobacter atlanticus	2(0.002%)
Beutenbergia cavernae	1(0.001%)
Pontibacillus halophilus	1(0.001%)
uncultured Opitutus sp.	1(0.001%)
Desulfotomaculum reducens	5(0.004%)
Lactobacillus acidophilus	2(0.002%)
Streptococcus sp. GMD4S	2(0.002%)
Saccharomyces cerevisiae	1(0.001%)
Carnobacterium maltaromaticum	4(0.003%)
Vibrio natriegens	1(0.001%)
Parabacteroides sp. D13	106(0.082%)
Aminiphilus circumscriptus	2(0.002%)
Empedobacter brevis	1(0.001%)
Lactobacillus suebicus	2(0.002%)
[Clostridium] papyrosolvens	5(0.004%)
Enterococcus moraviensis	1(0.001%)
Fusobacterium nucleatum	20(0.016%)
Lachnospiraceae bacterium 2_1_58FAA	51(0.040%)
Lactobacillus mali	1(0.001%)
Thermoanaerobacterium xylanolyticum	1(0.001%)
Citrobacter freundii	223(0.173%)
uncultured Paenibacillus sp.	2(0.002%)
Bacteroides xylanisolvens	183(0.142%)
Anaerolinea thermophila	1(0.001%)
Bacteroides dorei	304(0.236%)
Anoxybacillus flavithermus	2(0.002%)
Clostridium sp. ASF356	17(0.013%)
Treponema saccharophilum	1(0.001%)
Desulfitibacter alkalitolerans	2(0.002%)
Singulisphaera acidiphila	1(0.001%)
Bacteroides plebeius	8(0.006%)
Erysipelatoclostridium ramosum	183(0.142%)
Treponema maltophilum	1(0.001%)
Leptospira borgpetersenii	1(0.001%)
Prevotella oralis	2(0.002%)
uncultured Dictyoglomus sp.	1(0.001%)
uncultured archaeon	1(0.001%)
Shimazuella kribbensis	1(0.001%)
Thermoanaerobacter kivui	3(0.002%)
Desulfovirgula thermocuniculi	1(0.001%)
Mycobacterium gilvum	1(0.001%)
Autographa californica multiple nucleopolyhedrovirus	2(0.002%)
Gallibacterium anatis	1(0.001%)
[Clostridium] methylpentosum	61(0.047%)
Clostridium sp. BNL1100	1(0.001%)
Streptococcus pasteurianus	65(0.050%)
Bacillus subtilis	7(0.005%)
uncultured Natranaerobius sp.	1(0.001%)
[Clostridium] aminophilum	5(0.004%)
Lactobacillus gasseri	1(0.001%)
Streptococcus infantarius	9(0.007%)
uncultured bacterium	89(0.069%)
Rhodovibrio salinarum	1(0.001%)
Butyricicoccus pullicaecorum	1088(0.844%)
Dialister micraerophilus	1(0.001%)
Pseudomonas chlororaphis	4(0.003%)
Clostridium paraputrificum	2203(1.710%)
Serratia marcescens	1(0.001%)
Niabella aurantiaca	1(0.001%)
Paenibacillus polymyxa	6(0.005%)
Mageeibacillus indolicus	3(0.002%)
Yersinia frederiksenii	1(0.001%)
Atopobium parvulum	1(0.001%)
Providencia rettgeri	17(0.013%)
Blautia obeum	28(0.022%)
Cellulophaga algicola	1(0.001%)
Lactobacillus sanfranciscensis	1(0.001%)
Butyrivibrio fibrisolvens	4(0.003%)
Paenibacillus fonticola	1(0.001%)
Anaerotruncus colihominis	176(0.137%)
Gardnerella vaginalis	3(0.002%)
Lactobacillus murinus	1(0.001%)
Bacteroides cellulosilyticus	84(0.065%)
Clostridium sp. D5	26(0.020%)
Clostridium septicum	6(0.005%)
Paenibacillus terrae	1(0.001%)
Methylobacter luteus	1(0.001%)
Selenomonas noxia	1(0.001%)
Citrobacter youngae	54(0.042%)
[Clostridium] hiranonis	10(0.008%)
Smaragdicoccus niigatensis	1(0.001%)
uncultured Candidatus Accumulibacter sp.	1(0.001%)
Streptococcus sobrinus	6(0.005%)
Bacteroides sp. D22	73(0.057%)
uncultured murine large bowel bacterium BAC 14	2(0.002%)
Tannerella sp. 6_1_58FAA_CT1	1(0.001%)
Paenibacillus borealis	2(0.002%)
Clostridium sp. SS2/1	13(0.010%)
Chryseobacterium sp. StRB126	2(0.002%)
Desulfosporosinus youngiae	5(0.004%)
Salmonella phage SPN3US	5(0.004%)
Bacteroides faecis	114(0.088%)
Enterococcus cecorum	4(0.003%)
[Eubacterium] rectale	19(0.015%)
Bradyrhizobium japonicum	3(0.002%)
Aeromonas veronii	1(0.001%)
Sutterella wadsworthensis	4(0.003%)
[Clostridium] sporosphaeroides	12(0.009%)
Bacteroides helcogenes	41(0.032%)
Riemerella anatipestifer	1(0.001%)
Clostridium sp. ATCC BAA-442	76(0.059%)
Olsenella sp. oral taxon 809	4(0.003%)
Rozella allomycis	4(0.003%)
[Hallella] seregens	1(0.001%)
uncultured Flavobacteriales bacterium	1(0.001%)
Halosimplex carlsbadense	1(0.001%)
Coriobacteriaceae bacterium BV3Ac1	1(0.001%)
Clostridium sp. 7_2_43FAA	362(0.281%)
Streptococcus caballi	5(0.004%)
Rubellimicrobium mesophilum	1(0.001%)
uncultured Alkaliphilus sp.	2(0.002%)
Bifidobacterium psychraerophilum	1(0.001%)
Prevotella marshii	1(0.001%)
Sedimentibacter hydroxybenzoicus	1(0.001%)
Lachnospiraceae bacterium NK4A144	1(0.001%)
Lachnospiraceae bacterium NK4A136	1(0.001%)
uncultured Frankia sp.	1(0.001%)
unidentified phage	5(0.004%)
Desulfococcus multivorans	1(0.001%)
Lactobacillus plantarum	2(0.002%)
Treponema denticola	1(0.001%)
Atopobium rimae	1(0.001%)
Bifidobacterium thermacidophilum	1(0.001%)
Bifidobacterium breve	15(0.012%)
Proteus penneri	6(0.005%)
Parvimonas sp. oral taxon 110	1(0.001%)
Ruminococcus flavefaciens	28(0.022%)
Rhizobium sp. CF142	1(0.001%)
Frankia symbiont of Datisca glomerata	1(0.001%)
Streptococcus ratti	1(0.001%)
Virgibacillus sp. SK37	3(0.002%)
[Clostridium] lactatifermentans	1(0.001%)
Chlorobium chlorochromatii	1(0.001%)
Cronobacter virus CR3	1(0.001%)
Bacillus panaciterrae	1(0.001%)
uncultured Bacillus sp.	1(0.001%)
Enterococcus faecalis	956(0.742%)
Dyadobacter alkalitolerans	1(0.001%)
Vibrionales bacterium SWAT-3	1(0.001%)
Lactococcus phage 949	1(0.001%)
Paenibacillus forsythiae	3(0.002%)
Finegoldia magna	2(0.002%)
Nonlabens ulvanivorans	10(0.008%)
Dorea formicigenerans	42(0.033%)
Deinococcus radiodurans	1(0.001%)
Bacteroides paurosaccharolyticus	6(0.005%)
Atopococcus tabaci	2(0.002%)
Paenibacillus harenae	1(0.001%)
Bifidobacterium catenulatum	2(0.002%)
Lactobacillus equi	1(0.001%)
Streptococcus parauberis	1(0.001%)
Fictibacillus gelatini	1(0.001%)
Pseudoramibacter alactolyticus	1(0.001%)
Lachnospiraceae bacterium 3_1_57FAA_CT1	12(0.009%)
Flavobacterium phage FKj-2	1(0.001%)
Shigella dysenteriae	2(0.002%)
Faecalibacterium prausnitzii	40(0.031%)
Escherichia virus P1	1(0.001%)
Erysipelotrichaceae bacterium 6_1_45	6(0.005%)
Lactobacillus phage c5	1(0.001%)
Bifidobacterium pullorum	1(0.001%)
Acetobacterium dehalogenans	5(0.004%)
Streptococcus anginosus	1(0.001%)
Dysgonomonas mossii	9(0.007%)
Paenibacillus vortex	2(0.002%)
Melioribacter roseus	1(0.001%)
Enterococcus gallinarum	5(0.004%)
Ruminococcus bicirculans	6(0.005%)
Thermoanaerobacter uzonensis	2(0.002%)
Shigella boydii	2(0.002%)
Colletotrichum higginsianum	1(0.001%)
Selenomonas sp. FOBRC9	3(0.002%)
Lactobacillus paracasei	6(0.005%)
Corynebacterium glutamicum	1(0.001%)
Salmonella virus 9NA	1(0.001%)
Streptococcus macedonicus	14(0.011%)
Clostridium cadaveris	689(0.535%)
Rickettsia endosymbiont of Ixodes scapularis	1(0.001%)
Bacteroides caccae	1977(1.534%)
Bacillus amyloliquefaciens	1(0.001%)
Alkaliflexus imshenetskii	1(0.001%)
Clostridium tyrobutyricum	3(0.002%)
Lachnospiraceae bacterium 1_4_56FAA	68(0.053%)
Desulfohalobium retbaense	1(0.001%)
Desulfovibrio piger	2(0.002%)
Syntrophomonas wolfei	2(0.002%)
Neurospora crassa	1(0.001%)
Halothece sp. PCC 7418	1(0.001%)
uncultured Geobacillus sp.	1(0.001%)
Nodosilinea nodulosa	1(0.001%)
Scardovia wiggsiae	2(0.002%)
Prevotella copri	3(0.002%)
Peptostreptococcus anaerobius	55(0.043%)
Alicyclobacillus contaminans	1(0.001%)
Paenibacillus macerans	8(0.006%)
Desulfovibrio sp. 6_1_46AFAA	1(0.001%)
Treponema lecithinolyticum	2(0.002%)
Lachnoclostridium phytofermentans	416(0.323%)
Anaerostipes caccae	8(0.006%)
Paenibacillus pasadenensis	6(0.005%)
Desulfosporosinus meridiei	2(0.002%)
Dickeya zeae	1(0.001%)
Odoribacter splanchnicus	7(0.005%)
Flavonifractor plautii	1662(1.290%)
Enterococcus phoeniculicola	7(0.005%)
Prevotella salivae	14(0.011%)
Neisseria meningitidis	4(0.003%)
Leuconostoc mesenteroides	1(0.001%)
Bacteroides sp. D20	6(0.005%)
Acinetobacter parvus	1(0.001%)
Weissella confusa	1(0.001%)
Candidatus Arthromitus sp. SFB-3	21(0.016%)
Lactobacillus kefiranofaciens	1(0.001%)
Bifidobacterium dentium	1(0.001%)
Bacteroides sp. 3_1_23	55(0.043%)
Sulfuricella denitrificans	1(0.001%)
Vibrio nigripulchritudo	1(0.001%)
[Clostridium] celerecrescens	38(0.029%)
Desulfitobacterium dichloroeliminans	1(0.001%)
Mycobacterium phage Pukovnik	1(0.001%)
Caldicoprobacter oshimai	6(0.005%)
Leptotrichia wadei	1(0.001%)
Paraprevotella xylaniphila	1(0.001%)
Streptomyces olindensis	1(0.001%)
Collinsella aerofaciens	6(0.005%)
Proteus mirabilis	497(0.386%)
Treponema vincentii	2(0.002%)
marine actinobacterium PHSC20C1	1(0.001%)
Bacteroides pyogenes	21(0.016%)
Coprococcus sp. HPP0074	52(0.040%)
Ruminococcus sp. NK3A76	8(0.006%)
Lactobacillus salivarius	4(0.003%)
Fusobacterium varium	25(0.019%)
Acetivibrio cellulolyticus	15(0.012%)
Clostridium sp. M62/1	77(0.060%)
Clostridiisalibacter paucivorans	7(0.005%)
Caldalkalibacillus thermarum	4(0.003%)
[Bacillus] selenitireducens	1(0.001%)
Clostridium sporogenes	7(0.005%)
Methanobacterium lacus	1(0.001%)
Staphylococcus aureus	62(0.048%)
Syntrophobotulus glycolicus	9(0.007%)
Raoultella ornithinolytica	1(0.001%)
Hafnia alvei	4(0.003%)
Synechococcus sp. PCC 7336	1(0.001%)
Advenella kashmirensis	1(0.001%)
Clostridium sulfidigenes	340(0.264%)
Streptococcus mutans	6(0.005%)
Dehalobacter restrictus	5(0.004%)
Collinsella intestinalis	3(0.002%)
Fenollaria massiliensis	1(0.001%)
Clostridium sp. MSTE9	18(0.014%)
Catonella morbi	6(0.005%)
Bacillus mycoides	2(0.002%)
[Clostridium] symbiosum	1771(1.374%)
Megamonas funiformis	6(0.005%)
Bifidobacterium longum	8(0.006%)
Paraglaciecola chathamensis	1(0.001%)
Chitinophaga pinensis	1(0.001%)
Solitalea canadensis	2(0.002%)
Marinitoga piezophila	1(0.001%)
Paenibacillus sp. OSY-SE	3(0.002%)
Halothermothrix orenii	1(0.001%)
Enterococcus saccharolyticus	5(0.004%)
Streptococcus suis	18(0.014%)
Agrobacterium vitis	2(0.002%)
Lachnospiraceae bacterium A4	56(0.043%)
Clostridium sp. L2-50	5(0.004%)
Lachnospiraceae bacterium 6_1_63FAA	37(0.029%)
Tyzzerella nexilis	647(0.502%)
Prevotella sp. C561	2(0.002%)
uncultured Acholeplasma sp.	1(0.001%)
Helicobacter pylori	4(0.003%)
Helcococcus kunzii	1(0.001%)
Providencia burhodogranariea	1(0.001%)
Eubacterium barkeri	1(0.001%)
Unclassfied	68381(53.069%)
Enterococcus phage BC611	18(0.014%)
Ruminococcus callidus	2(0.002%)
Halalkalibacillus halophilus	2(0.002%)
Bacteroides sp. 1_1_14	66(0.051%)
Bacteroides faecichinchillae	26(0.020%)
Veillonella parvula	1(0.001%)
Atopobium sp. BV3Ac4	1(0.001%)
Amphibacillus xylanus	1(0.001%)
uncultured Bacteroides sp.	9(0.007%)
Carboxydothermus ferrireducens	1(0.001%)
Clostridiales bacterium NK3B98	18(0.014%)
Streptococcus sp. GMD1S	2(0.002%)
Oribacterium sp. oral taxon 108	6(0.005%)
Clostridium hydrogeniformans	26(0.020%)
Photorhabdus temperata	1(0.001%)
Staphylococcus sciuri	1(0.001%)
Bacteroides sp. 2_2_4	94(0.073%)
Parvimonas sp. oral taxon 393	1(0.001%)
Escherichia sp. TW09231	2(0.002%)
[Bacteroides] pectinophilus	23(0.018%)
Eubacterium ventriosum	15(0.012%)
Clostridium celatum	408(0.317%)
Microbispora rosea	1(0.001%)
uncultured Synechococcus sp.	1(0.001%)
Synergistes sp. 3_1_syn1	3(0.002%)
Faecalicoccus pleomorphus	2(0.002%)
Granulicatella adiacens	1(0.001%)
Syntrophobacter fumaroxidans	2(0.002%)
Thermoanaerobacter wiegelii	1(0.001%)
Dialister succinatiphilus	5(0.004%)
Pantoea agglomerans	4(0.003%)
Peptoanaerobacter stomatis	1(0.001%)
Leminorella grimontii	2(0.002%)
Lactococcus garvieae	3(0.002%)
Cellulomonas carbonis	1(0.001%)
Colletotrichum sublineola	1(0.001%)
Clostridium sartagoforme	68(0.053%)
Thermicanus aegyptius	1(0.001%)
Erysipelotrichaceae bacterium 3_1_53	21(0.016%)
Pseudomonas syringae	5(0.004%)
Escherichia vulneris	1(0.001%)
Enterococcus casseliflavus	2(0.002%)
Stanieria cyanosphaera	1(0.001%)
Bacteroides eggerthii	762(0.591%)
Streptococcus sp. M143	1(0.001%)
Clostridium acetobutylicum	8(0.006%)
uncultured prokaryote	2(0.002%)
[Clostridium] hylemonae	32(0.025%)
Indibacter alkaliphilus	1(0.001%)
Veillonella ratti	1(0.001%)
Hemileia vastatrix	1(0.001%)
Streptococcus vestibularis	1(0.001%)
Bacteroides sp. 1_1_30	79(0.061%)
Caldanaerobius polysaccharolyticus	7(0.005%)
Selenomonas bovis	1(0.001%)
Enterococcus sulfureus	1(0.001%)
Sharpea azabuensis	2(0.002%)
Candidatus Endoriftia persephone	1(0.001%)
Clostridium ljungdahlii	1(0.001%)
Actinomyces cardiffensis	1(0.001%)
Porphyromonas canoris	4(0.003%)
Clostridium autoethanogenum	1(0.001%)
Bifidobacterium merycicum	1(0.001%)
Scytonema hofmannii	2(0.002%)
Mannheimia haemolytica	1(0.001%)
Providencia rustigianii	1(0.001%)
Veillonella sp. AS16	1(0.001%)
Vibrio tasmaniensis	1(0.001%)
Burkholderia multivorans	2(0.002%)
uncultured Methylotenera sp.	1(0.001%)
Oenococcus kitaharae	1(0.001%)
Echinicola pacifica	1(0.001%)
Paenibacillus daejeonensis	4(0.003%)
Porphyromonas macacae	5(0.004%)
Bacteroides sp. D2	228(0.177%)
Petrotoga mobilis	1(0.001%)
[Clostridium] indolis	4(0.003%)
Dysgonomonas gadei	10(0.008%)
Tuberibacillus calidus	1(0.001%)
Bacillus ginsengihumi	2(0.002%)
Ethanoligenens harbinense	10(0.008%)
Shigella phage Ag3	1(0.001%)
Coprococcus eutactus	4(0.003%)
Pelosinus sp. UFO1	10(0.008%)
Paenibacillus assamensis	2(0.002%)
Flavobacterium johnsoniae	1(0.001%)
Francisella tularensis	1(0.001%)
Enterococcus avium	3(0.002%)
Bacteroides clarus	14(0.011%)
Proteocatella sphenisci	7(0.005%)
Moraxella catarrhalis	1(0.001%)
Clostridium phage phiSM101	1(0.001%)
Lactobacillus rhamnosus	6(0.005%)
Roseburia intestinalis	41(0.032%)
Serratia symbiotica	1(0.001%)
Lachnospira multipara	8(0.006%)
Lactobacillus nodensis	2(0.002%)
Parasutterella excrementihominis	2(0.002%)
Corynebacterium urealyticum	1(0.001%)
Caldithrix abyssi	1(0.001%)
Parabacteroides gordonii	110(0.085%)
Rubellimicrobium thermophilum	1(0.001%)
Thermosediminibacter oceani	1(0.001%)
Ruminococcaceae bacterium D16	755(0.586%)
Vibrio navarrensis	1(0.001%)
Shigella flexneri	43(0.033%)
Anaerophaga thermohalophila	4(0.003%)
Clostridium sp.	1(0.001%)
Thermoanaerobacter siderophilus	2(0.002%)
Lachnospiraceae bacterium A2	30(0.023%)
Prevotella timonensis	1(0.001%)
Allobaculum stercoricanis	11(0.009%)
Nitrincola lacisaponensis	1(0.001%)
Collinsella sp. 4_8_47FAA	4(0.003%)
Planktothrix agardhii	2(0.002%)
Gottschalkia acidurici	4(0.003%)
Sphingobacterium sp. PM2-P1-29	1(0.001%)
Vibrio sp. C7	1(0.001%)
Thermosinus carboxydivorans	8(0.006%)
[Eubacterium] hallii	11(0.009%)
Parabacteroides sp. D25	3(0.002%)
Barnesiella intestinihominis	3(0.002%)
Vibrio kanaloae	1(0.001%)
Citrobacter werkmanii	56(0.043%)
Comamonas testosteroni	1(0.001%)
Bacillus coagulans	1(0.001%)
Brachyspira intermedia	1(0.001%)
Fusobacterium gonidiaformans	1(0.001%)
Alistipes onderdonkii	2(0.002%)
Micrococcus luteus	2(0.002%)
Saccharibacillus kuerlensis	1(0.001%)
Peptostreptococcus stomatis	33(0.026%)
Pseudopedobacter saltans	1(0.001%)
Cronobacter sakazakii	1(0.001%)
[Clostridium] innocuum	29(0.023%)
Klebsiella variicola	1(0.001%)
Roseburia inulinivorans	43(0.033%)
Bacteroides sp. D1	16(0.012%)
Veillonella magna	10(0.008%)
[Clostridium] bolteae	305(0.237%)
Synergistes jonesii	6(0.005%)
Erysipelotrichaceae bacterium 2_2_44A	2(0.002%)
Candidatus Thiomargarita nelsonii	1(0.001%)
Ruminococcus sp. 5_1_39BFAA	8(0.006%)
Capnocytophaga sp. oral taxon 332	1(0.001%)
Lachnospiraceae bacterium 28-4	20(0.016%)
Serratia fonticola	4(0.003%)
Paenibacillus peoriae	1(0.001%)
Sorangium cellulosum	1(0.001%)
Haliscomenobacter hydrossis	2(0.002%)
Epulopiscium sp. 'N.t. morphotype B'	47(0.036%)
Proteiniphilum acetatigenes	12(0.009%)
Prevotella multisaccharivorax	3(0.002%)
Clostridium novyi	4(0.003%)
Blautia producta	185(0.144%)
Bacillus anthracis	11(0.009%)
Gemella cuniculi	2(0.002%)
Bifidobacterium thermophilum	1(0.001%)
Butyricicoccus desmolans	97(0.075%)
Citrobacter sp. A1	5(0.004%)
Salmonella phage Vi II-E1	13(0.010%)
Paenibacillus alvei	11(0.009%)
Uromyces hobsonii	1(0.001%)
Desulfotomaculum gibsoniae	2(0.002%)
Enterococcus raffinosus	1(0.001%)
Ruminococcus albus	10(0.008%)
Gemella bergeri	1(0.001%)
Anaerovorax odorimutans	21(0.016%)
Runella limosa	1(0.001%)
Bartonella bacilliformis	1(0.001%)
Lactobacillus parabrevis	1(0.001%)
Anaerococcus hydrogenalis	4(0.003%)
Paenibacillus terrigena	4(0.003%)
Sulfurospirillum arcachonense	2(0.002%)
Coprobacillus sp. D7	132(0.102%)
Intestinibacter bartlettii	30(0.023%)
Anaerostipes sp. 3_2_56FAA	10(0.008%)
Blastopirellula marina	1(0.001%)
Catenovulum agarivorans	1(0.001%)
Peptoniphilus indolicus	4(0.003%)
Bacteroides propionicifaciens	2(0.002%)
Eubacterium plexicaudatum	28(0.022%)
Cellulomonas fimi	1(0.001%)
Lachnospiraceae bacterium 9_1_43BFAA	52(0.040%)
Cytophagales bacterium B6	1(0.001%)
Haloplasma contractile	2(0.002%)
Geobacillus sp. WSUCF1	7(0.005%)
Paraprevotella clara	7(0.005%)
Streptococcus marimammalium	2(0.002%)
Photobacterium sp. SKA34	1(0.001%)
Acidaminococcus sp. D21	1(0.001%)
Parageobacillus caldoxylosilyticus	2(0.002%)
[Clostridium] clariflavum	2(0.002%)
Acholeplasma granularum	1(0.001%)
Anaerostipes hadrus	5(0.004%)
Eggerthella lenta	30(0.023%)
Lactobacillus coryniformis	1(0.001%)
Flavobacterium sp. CF136	1(0.001%)
Dickeya dianthicola	2(0.002%)
Megamonas hypermegale	9(0.007%)
Dielma fastidiosa	15(0.012%)
Pyramidobacter piscolens	11(0.009%)
Treponema socranskii	4(0.003%)
Streptococcus gallolyticus	269(0.209%)
Oenococcus alcoholitolerans	2(0.002%)
Shigella sp. MO17	1(0.001%)
Acidithiobacillus sp. GGI-221	1(0.001%)
Psychroflexus tropicus	1(0.001%)
Fusobacterium necrophorum	8(0.006%)
Bifidobacterium stellenboschense	1(0.001%)
Curvibacter putative symbiont of Hydra magnipapillata	1(0.001%)
uncultured Amycolatopsis sp.	1(0.001%)
Lactobacillus delbrueckii	9(0.007%)
Citrobacter sp. 30_2	29(0.023%)
Holdemanella biformis	3(0.002%)
Subdoligranulum variabile	31(0.024%)
Prevotella sp. oral taxon 473	1(0.001%)
Paenibacillus sp. P22	5(0.004%)
Oceanobacter kriegii	1(0.001%)
Flavobacterium succinicans	1(0.001%)
Lactobacillus buchneri	1(0.001%)
Butyrivibrio crossotus	12(0.009%)
Variovorax paradoxus	1(0.001%)
[Clostridium] saccharolyticum	31(0.024%)
Bacillus thermoamylovorans	2(0.002%)
Mahella australiensis	3(0.002%)
Desulfotomaculum acetoxidans	2(0.002%)
Fusobacterium ulcerans	70(0.054%)
Rhodothermus marinus	1(0.001%)
Escherichia albertii	1(0.001%)
Treponema azotonutricium	2(0.002%)
Bacillus bataviensis	1(0.001%)
Streptococcus sp. SR1	1(0.001%)
[Eubacterium] contortum	1(0.001%)
Sphaerochaeta pleomorpha	5(0.004%)
Lachnospiraceae bacterium oral taxon 082	2(0.002%)
Heliobacterium modesticaldum	2(0.002%)
Chthoniobacter flavus	1(0.001%)
Rhizophagus irregularis	4(0.003%)
Aquimarina macrocephali	1(0.001%)
Alkalibacillus haloalkaliphilus	1(0.001%)
Acetobacterium woodii	11(0.009%)
Aneurinibacillus aneurinilyticus	1(0.001%)
Candidatus Synechococcus spongiarum	1(0.001%)
Candidatus Hamiltonella defensa	1(0.001%)
Cyclobacterium marinum	2(0.002%)
Paeniclostridium sordellii	42(0.033%)
Streptococcus agalactiae	21(0.016%)
Bacillus megaterium	3(0.002%)
Porphyromonas sp. 31_2	155(0.120%)
Neisseria elongata	1(0.001%)
Collinsella stercoris	7(0.005%)
Klebsiella virus KP34	1(0.001%)
Tolumonas auensis	1(0.001%)
Paenibacillus taiwanensis	1(0.001%)
Lawsonia intracellularis	1(0.001%)
Paenibacillus sanguinis	1(0.001%)
Sediminispirochaeta smaragdinae	3(0.002%)
Rhizopus oryzae	1(0.001%)
Streptococcus pyogenes	9(0.007%)
Desulfovibrio desulfuricans	1(0.001%)
Halanaerobium praevalens	3(0.002%)
Lentisphaera araneosa	1(0.001%)
Sporolactobacillus vineae	1(0.001%)
Clostridium butyricum	831(0.645%)
Bacillus thuringiensis	8(0.006%)
Pectobacterium atrosepticum	1(0.001%)
Propionibacterium acidifaciens	3(0.002%)
Enterococcus asini	23(0.018%)
Thanatephorus cucumeris	1(0.001%)
Leptotrichia hofstadii	1(0.001%)
Candidatus Kuenenia stuttgartiensis	1(0.001%)
Corynebacterium casei	1(0.001%)
Paenibacillus graminis	3(0.002%)
Dorea longicatena	29(0.023%)
Ilyobacter polytropus	2(0.002%)
Collinsella tanakaei	3(0.002%)
Bacillus sp. 17376	2(0.002%)
Olivibacter sitiensis	1(0.001%)
Klebsiella oxytoca	1(0.001%)
Propionibacterium freudenreichii	65(0.050%)
[Eubacterium] cellulosolvens	5(0.004%)
Providencia stuartii	7(0.005%)
Fusobacterium mortiferum	5(0.004%)
Klebsiella pneumoniae	15(0.012%)
Lactococcus lactis	5(0.004%)
Thermophagus xiamenensis	1(0.001%)
Oscillatoria sp. PCC 10802	1(0.001%)
Oribacterium parvum	1(0.001%)
[Haemophilus] parasuis	6(0.005%)
Pseudobutyrivibrio ruminis	4(0.003%)
[Clostridium] saccharogumia	12(0.009%)
[Clostridium] glycyrrhizinilyticum	12(0.009%)
Ruminococcus lactaris	12(0.009%)
Cutibacterium avidum	1(0.001%)
Bacteroides fluxus	1567(1.216%)
Lachnospiraceae bacterium 3_1_46FAA	2(0.002%)
Bacteroides intestinalis	11(0.009%)
Tetrasphaera jenkinsii	2(0.002%)
Marvinbryantia formatexigens	62(0.048%)
Bacteroides ovatus	631(0.490%)
Listeria monocytogenes	28(0.022%)
Campylobacter concisus	1(0.001%)
Succinivibrio dextrinosolvens	4(0.003%)
Streptococcus mitis	3(0.002%)
Nitratireductor indicus	1(0.001%)
Ruminiclostridium thermocellum	12(0.009%)
Auricularia delicata	2(0.002%)
Acetoanaerobium sticklandii	6(0.005%)
Paenibacillus mucilaginosus	2(0.002%)
Bacteroides sp. 2_1_16	27(0.021%)
Alistipes indistinctus	6(0.005%)
Anaeromusa acidaminophila	2(0.002%)
Aster yellows phytoplasma	1(0.001%)
Coprobacillus sp. 29_1	1(0.001%)
Enterobacter sp. DC1	1(0.001%)
Microcoleus sp. PCC 7113	1(0.001%)
Caldanaerobacter subterraneus	2(0.002%)
Caldicellulosiruptor kronotskyensis	1(0.001%)
Paenibacillus stellifer	2(0.002%)
[Clostridium] josui	5(0.004%)
Lactobacillus ceti	1(0.001%)
Prevotella brevis	2(0.002%)
Ruminococcus gauvreauii	20(0.016%)
Clostridioides mangenotii	9(0.007%)
Cellulosimicrobium cellulans	1(0.001%)
Anaerofustis stercorihominis	7(0.005%)
Salmonella virus SPC35	1(0.001%)
Prevotella maculosa	2(0.002%)
uncultured Acidobacteria bacterium	1(0.001%)
Acinetobacter sp. NBRC 100985	1(0.001%)
Dehalobacter sp. E1	1(0.001%)
[Clostridium] viride	14(0.011%)
Kingella kingae	1(0.001%)
Treponema brennaborense	3(0.002%)
Enterocytozoon bieneusi	2(0.002%)
Pasteurella multocida	6(0.005%)
Acetonema longum	10(0.008%)
Pseudomonas aeruginosa	33(0.026%)
Lachnospiraceae bacterium 3-1	31(0.024%)
Mesotoga prima	3(0.002%)
uncultured Ruminococcus sp.	2(0.002%)
Olsenella profusa	3(0.002%)
Coprococcus comes	60(0.047%)
Erythrobacter sp. NAP1	1(0.001%)
Acinetobacter johnsonii	1(0.001%)
Akkermansia muciniphila	1(0.001%)
Yersinia ruckeri	1(0.001%)
Pelosinus fermentans	11(0.009%)
Caldicellulosiruptor bescii	1(0.001%)
[Clostridium] methoxybenzovorans	19(0.015%)
Enterococcus phage EFAP-1	2(0.002%)
[Clostridium] clostridioforme	342(0.265%)
Vibrio variabilis	5(0.004%)
Slackia exigua	8(0.006%)
Parabacteroides goldsteinii	93(0.072%)
Pelodictyon luteolum	1(0.001%)
Leifsonia xyli	1(0.001%)
Bacteroides sp. 2_1_33B	53(0.041%)
Veillonella sp. oral taxon 780	2(0.002%)
Treponema pedis	5(0.004%)
Paenibacillus elgii	1(0.001%)
Alicyclobacillus acidoterrestris	1(0.001%)
Tumebacillus flagellatus	1(0.001%)
Alicyclobacillus acidocaldarius	1(0.001%)
Clostridium lundense	11(0.009%)
[Clostridium] spiroforme	19(0.015%)
Lactobacillus helveticus	2(0.002%)
[Clostridium] asparagiforme	131(0.102%)
Moritella marina	1(0.001%)
Agarivorans albus	1(0.001%)
Thiorhodococcus drewsii	1(0.001%)
Melissococcus plutonius	1(0.001%)
Acholeplasma palmae	1(0.001%)
Clostridioides difficile	1019(0.791%)
Cohnella thermotolerans	1(0.001%)
Bacteroides gallinarum	29(0.023%)
Bacteroides stercoris	34(0.026%)
Blautia hydrogenotrophica	48(0.037%)
Candidatus Arthromitus sp. SFB-mouse	2(0.002%)
Clostridium colicanis	28(0.022%)
Polaribacter irgensii	1(0.001%)
Sporomusa ovata	1(0.001%)
Bacillus cereus	53(0.041%)
[Clostridium] aerotolerans	18(0.014%)
[Eubacterium] siraeum	6(0.005%)
[Bacillus] caldolyticus	1(0.001%)
Burkholderia sp. BT03	1(0.001%)
Acinetobacter pittii	1(0.001%)
Bacillus virus phi29	1(0.001%)
Enterococcus durans	2(0.002%)
Staphylococcus hyicus	1(0.001%)
[Clostridium] citroniae	189(0.147%)
Streptococcus equi	2(0.002%)
Cryptobacterium curtum	10(0.008%)
Treponema caldarium	1(0.001%)
Eubacterium ramulus	19(0.015%)
Bacillus methanolicus	1(0.001%)
Desulfovibrio vulgaris	1(0.001%)
Neisseria shayeganii	1(0.001%)
Gillisia marina	1(0.001%)
Desulfarculus baarsii	1(0.001%)
Erysipelotrichaceae bacterium 21_3	5(0.004%)
Clostridium cellulovorans	25(0.019%)
Eubacterium limosum	2(0.002%)
Dehalobacter sp. FTH1	5(0.004%)
Porphyromonas gulae	1(0.001%)
Megasphaera sp. BV3C16-1	2(0.002%)
Prevotella amnii	7(0.005%)
Bifidobacterium adolescentis	2(0.002%)
Atopobacter phocae	1(0.001%)
Coniosporium apollinis	1(0.001%)
Paenibacillus popilliae	2(0.002%)
Budvicia aquatica	3(0.002%)
[Clostridium] ultunense	10(0.008%)
Prevotella ruminicola	2(0.002%)
Enterococcus sp. C1	1(0.001%)
Paraclostridium bifermentans	36(0.028%)
Fomitiporia mediterranea	1(0.001%)
Bacteroides graminisolvens	12(0.009%)
Clostridium drakei	3(0.002%)
Alistipes putredinis	3(0.002%)
Acinetobacter haemolyticus	1(0.001%)
Coprobacillus sp. 8_2_54BFAA	135(0.105%)
Clostridium perfringens	94(0.073%)
Synechococcus elongatus	1(0.001%)
Cronobacter universalis	2(0.002%)
Clostridium botulinum	207(0.161%)
Symbiobacterium thermophilum	3(0.002%)
Prevotella stercorea	5(0.004%)
Enterococcus hirae	8(0.006%)
Fusobacterium sp. CM1	1(0.001%)
uncultured Desulfobacterium sp.	3(0.002%)
Paenibacillus massiliensis	5(0.004%)
Butyricimonas synergistica	3(0.002%)
Escherichia virus FV3	2(0.002%)
Proteus hauseri	5(0.004%)
Lachnospira pectinoschiza	3(0.002%)
Listeria seeligeri	3(0.002%)
Bacteroides phage B124-14	2(0.002%)
Parabacteroides johnsonii	116(0.090%)
Lachnospiraceae bacterium 7_1_58FAA	183(0.142%)
Tepidanaerobacter acetatoxydans	6(0.005%)
Barnesiella viscericola	1(0.001%)
Actinomyces sp. oral taxon 848	1(0.001%)
unidentified microorganism	1(0.001%)
Mobiluncus curtisii	2(0.002%)
Conexibacter woesei	1(0.001%)
Oscillibacter valericigenes	63(0.049%)
Oxalobacter formigenes	1(0.001%)
Desulfotomaculum nigrificans	2(0.002%)
Alistipes finegoldii	2(0.002%)
Catenibacterium mitsuokai	11(0.009%)
Sphaerochaeta coccoides	1(0.001%)
Ochrobactrum intermedium	1(0.001%)
Bacteroides finegoldii	112(0.087%)
Succinivibrionaceae bacterium WG-1	1(0.001%)
Fusobacterium perfoetens	2(0.002%)
Ruminococcus champanellensis	1(0.001%)
Proteus vulgaris	40(0.031%)
Bacillus sp. NRRL B-14911	1(0.001%)
Catelliglobosispora koreensis	2(0.002%)
Algoriphagus marincola	1(0.001%)
Fusobacterium periodonticum	4(0.003%)
Eggerthella sp. HGA1	3(0.002%)
Clostridium sp. 7_3_54FAA	135(0.105%)
Clostridium sp. SY8519	7(0.005%)
Salinimicrobium xinjiangense	1(0.001%)
Desulfosporosinus orientis	11(0.009%)
Caloramator australicus	2(0.002%)
Bifidobacterium bifidum	4(0.003%)
Beggiatoa sp. SS	2(0.002%)
Gaeumannomyces graminis	1(0.001%)
Fusobacterium sp. OBRC1	1(0.001%)
Paenibacillus odorifer	1(0.001%)
[Clostridium] cellulolyticum	8(0.006%)
Prevotella denticola	5(0.004%)
Streptococcus henryi	1(0.001%)
Bacteroides sp. 9_1_42FAA	18(0.014%)
Yersinia pestis	6(0.005%)
Bacteroides sp. 3_1_33FAA	67(0.052%)
Salmonella virus SE1	1(0.001%)
Alkaliphilus metalliredigens	4(0.003%)
Erwinia amylovora	2(0.002%)
Veillonella montpellierensis	2(0.002%)
Olsenella uli	2(0.002%)
Paenibacillus durus	2(0.002%)
Microcoleus vaginatus	2(0.002%)
Thermincola potens	2(0.002%)
Pseudoalteromonas flavipulchra	1(0.001%)
Acidaminococcus fermentans	71(0.055%)
Streptococcus hyovaginalis	4(0.003%)
Clostridium sp. ASF502	72(0.056%)
uncultured bacterium 52B7	2(0.002%)
Clostridium arbusti	1(0.001%)
Yersinia mollaretii	2(0.002%)
Methanobrevibacter smithii	1(0.001%)
Helcococcus sueciensis	2(0.002%)
Acinetobacter sp. YY-5	1(0.001%)
Succinispira mobilis	46(0.036%)
Batrachochytrium dendrobatidis	1(0.001%)
Mitsuokella multacida	2(0.002%)
Acinetobacter lwoffii	2(0.002%)
Leptolyngbya sp. PCC 7375	1(0.001%)
Coprococcus sp. HPP0048	70(0.054%)
Arsenophonus nasoniae	8(0.006%)
Bifidobacterium tsurumiense	1(0.001%)
Bifidobacterium scardovii	5(0.004%)
Mortierella verticillata	2(0.002%)
[Ruminococcus] torques	39(0.030%)
butyrate-producing bacterium L2-50	1(0.001%)
Cellulosilyticum lentocellum	612(0.475%)
Bilophila sp. 4_1_30	9(0.007%)
[Eubacterium] nodatum	4(0.003%)
Enterobacteria phage phiEcoM-GJ1	13(0.010%)
Elizabethkingia anophelis	1(0.001%)
Cutibacterium acnes	3(0.002%)
Pseudoalteromonas piscicida	1(0.001%)
Streptococcus sp. C300	1(0.001%)
Peptoniphilus sp. oral taxon 375	1(0.001%)
Acidaminococcus sp. BV3L6	16(0.012%)
Anditalea andensis	1(0.001%)
Escherichia coli	1637(1.270%)
Pontibacillus marinus	1(0.001%)
Shewanella woodyi	1(0.001%)
Peptoniphilus sp. oral taxon 386	3(0.002%)
Pseudomonas coronafaciens	1(0.001%)
Oribacterium sp. NK2B42	2(0.002%)
Lachnoanaerobaculum sp. MSX33	4(0.003%)
Lachnoanaerobaculum saburreum	5(0.004%)
Streptococcus sp. oral taxon 071	1(0.001%)
Bacteroidetes oral taxon 274	3(0.002%)
Tatumella saanichensis	1(0.001%)
Ruminococcus sp. JC304	3(0.002%)
Nematocida sp. 1	1(0.001%)
Dysgonomonas capnocytophagoides	1(0.001%)
Eggerthia catenaformis	1(0.001%)
Dethiobacter alkaliphilus	1(0.001%)
Pseudomonas azotifigens	1(0.001%)
Atopobium sp. oral taxon 810	1(0.001%)
Holophaga foetida	1(0.001%)
Clostridium akagii	3(0.002%)
Listeria fleischmannii	2(0.002%)
Desulfitobacterium hafniense	51(0.040%)
Jejuia pallidilutea	12(0.009%)
Elusimicrobium minutum	1(0.001%)
Prevotella oris	2(0.002%)
uncultured Prevotella sp.	1(0.001%)
Bacillus sp. 2_A_57_CT2	1(0.001%)
Treponema primitia	4(0.003%)
Clostridium kluyveri	13(0.010%)
uncultured organism	11(0.009%)
Yersinia enterocolitica	3(0.002%)
butyrate-producing bacterium SM4/1	42(0.033%)
Alistipes shahii	2(0.002%)
Bacteroides sp. HPS0048	28(0.022%)
Marinilabilia salmonicolor	6(0.005%)
Streptomyces pristinaespiralis	1(0.001%)
Desulfotomaculum alkaliphilum	6(0.005%)
Clostridium phage phiCP39-O	1(0.001%)
Bacillus mannanilyticus	1(0.001%)
Bacteroides sp. 3_1_19	39(0.030%)
Bacillus sp. GL1	1(0.001%)
Virgibacillus halodenitrificans	1(0.001%)
Bacteroides salanitronis	10(0.008%)
Selenomonas infelix	2(0.002%)
Bacteroides sp. 2_1_22	27(0.021%)
Stomatobaculum longum	5(0.004%)
Pseudomonas alcaligenes	1(0.001%)
Caloranaerobacter azorensis	2(0.002%)
Atopobium sp. oral taxon 199	1(0.001%)
Salmonella phage PhiSH19	1(0.001%)
Oceanobacillus oncorhynchi	2(0.002%)
Mesonia mobilis	1(0.001%)
[Ruminococcus] gnavus	1478(1.147%)
Yersinia phage Berlin	1(0.001%)
Streptomyces scopuliridis	1(0.001%)
Lactobacillus reuteri	3(0.002%)
Escherichia sp. TW09276	1(0.001%)
Chamaesiphon minutus	1(0.001%)
Vibrio furnissii	1(0.001%)
Leptotrichia sp. oral taxon 215	1(0.001%)
Mycoplasma arthritidis	1(0.001%)
Alloscardovia criceti	1(0.001%)
Propionibacterium sp. oral taxon 192	1(0.001%)
Citrobacter rodentium	1(0.001%)
Enterococcus gilvus	14(0.011%)
Haladaptatus paucihalophilus	1(0.001%)
Vibrio cholerae	3(0.002%)
Chryseobacterium gleum	1(0.001%)
Synechocystis sp. PCC 6803	2(0.002%)
Anaerovibrio lipolyticus	1(0.001%)
Densovirus SC1118	1(0.001%)
Clostridium carboxidivorans	14(0.011%)
Bacteroides sp. 3_2_5	7(0.005%)
Lachnospiraceae bacterium oral taxon 500	1(0.001%)
Psychromonas arctica	1(0.001%)
Alkaliphilus transvaalensis	1(0.001%)
Brevibacillus laterosporus	2(0.002%)
Cetobacterium somerae	3(0.002%)
Clostridium algidicarnis	8(0.006%)
Microbacterium phage Min1	1(0.001%)
Veillonella sp. ICM51a	1(0.001%)
Parabacteroides sp. 20_3	16(0.012%)
Butyrivibrio proteoclasticus	15(0.012%)
Desulfosporosinus acidiphilus	6(0.005%)
Anaeroarcus burkinensis	2(0.002%)
Heliobacillus mobilis	3(0.002%)
Chryseobacterium haifense	1(0.001%)
Leptospira meyeri	1(0.001%)
Enterorhabdus mucosicola	5(0.004%)
Bacteroides sartorii	35(0.027%)
[Clostridium] cellobioparum	6(0.005%)
Clostridium chauvoei	78(0.061%)
Bifidobacterium minimum	1(0.001%)
Prevotella albensis	1(0.001%)
Sebaldella termitidis	9(0.007%)
Enterococcus villorum	1(0.001%)
Slackia piriformis	538(0.418%)
Pedosphaera parvula	4(0.003%)
Bacteroides vulgatus	657(0.510%)
Mycobacterium tuberculosis	2(0.002%)
Azohydromonas australica	1(0.001%)
Beggiatoa alba	1(0.001%)
Enterococcus phage phiEF24C	4(0.003%)
Coprobacter fastidiosus	4(0.003%)
Prevotella melaninogenica	3(0.002%)
Streptococcus lutetiensis	5(0.004%)
Pedobacter sp. V48	6(0.005%)
Butyricimonas virosa	3(0.002%)
uncultured Bifidobacterium sp.	2(0.002%)
Enterobacter cloacae	4(0.003%)
Brevibacillus agri	1(0.001%)
Sulfurimonas denitrificans	1(0.001%)
Streptomyces peruviensis	1(0.001%)
Slackia sp. CM382	3(0.002%)
Vibrio phage pYD21-A	1(0.001%)
Paenibacillus dendritiformis	2(0.002%)
Geobacter sulfurreducens	1(0.001%)
Leptospira kirschneri	1(0.001%)
Chitinimonas koreensis	1(0.001%)
Thermodesulfatator indicus	1(0.001%)
Bernardetia litoralis	1(0.001%)
Erysipelotrichaceae bacterium 5_2_54FAA	4(0.003%)
Bacillus nealsonii	5(0.004%)
Campylobacter jejuni	6(0.005%)
Cyanothece sp. PCC 7424	1(0.001%)
Adlercreutzia equolifaciens	8(0.006%)
Veillonella sp. 6_1_27	1(0.001%)
Shigella sonnei	1(0.001%)
Alloprevotella rava	1(0.001%)
Metarhizium acridum	1(0.001%)
Bacteroides sp. 3_1_40A	32(0.025%)
Bifidobacterium gallinarum	1(0.001%)
Citrobacter koseri	6(0.005%)
Prevotella loescheii	1(0.001%)
Treponema phagedenis	2(0.002%)
uncultured Desulfococcus sp.	1(0.001%)
uncultured microorganism	1(0.001%)
Chelativorans sp. BNC1	1(0.001%)
Anaerobiospirillum succiniciproducens	2(0.002%)
Roseburia faecis	1(0.001%)
Fusobacterium sp. CM21	4(0.003%)
Porphyromonas cangingivalis	1(0.001%)
Enterococcus phage EFRM31	3(0.002%)
uncultured Paludibacter sp.	1(0.001%)
Escherichia fergusonii	1(0.001%)
Bifidobacterium kashiwanohense	3(0.002%)
Pontibacter sp. BAB1700	2(0.002%)
Clostridium sp. DL-VIII	22(0.017%)
Salmonella phage 7-11	1(0.001%)
Prevotella buccae	2(0.002%)
Terrisporobacter glycolicus	1010(0.784%)
Prevotella phage phi AR29	1(0.001%)
Clostridium intestinale	30(0.023%)
Coprobacillus sp. 3_3_56FAA	128(0.099%)
Bacillus azotoformans	4(0.003%)
Brevibacillus borstelensis	4(0.003%)
Renibacterium salmoninarum	1(0.001%)
Citrobacter amalonaticus	2(0.002%)
Arcobacter butzleri	1(0.001%)
Turicibacter sanguinis	14(0.011%)
Maribacter sp. HTCC2170	1(0.001%)
Bacillus marmarensis	1(0.001%)
Shuttleworthia sp. MSX8B	3(0.002%)
Acidovorax delafieldii	1(0.001%)
Lachnospiraceae bacterium 8_1_57FAA	1(0.001%)
Sphaerochaeta globosa	1(0.001%)
Dehalococcoides mccartyi	1(0.001%)
Hungatella hathewayi	2752(2.136%)
Turicibacter sp. HGF1	4(0.003%)
Bacillus virus GA1	1(0.001%)
Phascolarctobacterium succinatutens	701(0.544%)
Pantoea sp. GM01	2(0.002%)
Cecembia lonarensis	2(0.002%)
Methylocaldum szegediense	1(0.001%)
[Eubacterium] dolichum	18(0.014%)
Aminomonas paucivorans	2(0.002%)
Alkaliphilus oremlandii	10(0.008%)
Enterobacteria phage T4 sensu lato	1(0.001%)
Staphylococcus epidermidis	1(0.001%)
uncultured Thermoanaerobacter sp.	2(0.002%)
uncultured Bacteroides sp. SMG1	18(0.014%)
Cupriavidus basilensis	2(0.002%)
Vibrio phage pYD38-A	8(0.006%)
Eggerthella sp. 1_3_56FAA	4(0.003%)
Methanotorris formicicus	1(0.001%)
Pectobacterium betavasculorum	2(0.002%)
Brevibacillus massiliensis	1(0.001%)
Lactobacillus johnsonii	1(0.001%)
Syntrophorhabdus aromaticivorans	1(0.001%)
Sphingomonas phage PAU	2(0.002%)
Eubacterium sp. 3_1_31	16(0.012%)
Ferrovum myxofaciens	1(0.001%)
Yokenella regensburgei	2(0.002%)
Streptococcus infantis	2(0.002%)
Algibacter lectus	14(0.011%)
Cystobacter fuscus	1(0.001%)
Selenomonas sp. FOBRC6	2(0.002%)
Sphingomonas sp. BHC-A	1(0.001%)
Prolixibacter bellariivorans	12(0.009%)
Enterococcus malodoratus	5(0.004%)
[Clostridium] cellulosi	16(0.012%)
Prevotella multiformis	1(0.001%)
Clostridium sp. HGF2	1(0.001%)
Bacillus sp. 1NLA3E	3(0.002%)
Parabacteroides merdae	100(0.078%)
Desulfosporosinus sp. OT	6(0.005%)
Bacillus pseudofirmus	1(0.001%)
Hydrogenobaculum sp. Y04AAS1	1(0.001%)
Halobacteriovorax marinus	1(0.001%)
Listeria ivanovii	7(0.005%)
Enterococcus pallens	22(0.017%)
Lactobacillus kitasatonis	1(0.001%)
Enterococcus mundtii	3(0.002%)
Bacteroides oleiciplenus	22(0.017%)
Erwinia typographi	1(0.001%)
Paenibacillus sp. TS12	1(0.001%)
Trueperella pyogenes	1(0.001%)
Verrucomicrobium sp. 3C	1(0.001%)
Dehalobacter sp. CF	6(0.005%)
Aspergillus oryzae	1(0.001%)
Listeria marthii	2(0.002%)
[Clostridium] stercorarium	19(0.015%)
Salmonella enterica	128(0.099%)
Acinetobacter baumannii	4(0.003%)
Eubacterium sp.	1(0.001%)
Peptoniphilus sp. BV3C26	1(0.001%)
Prevotella bergensis	1(0.001%)
Geobacillus stearothermophilus	2(0.002%)
Desulfotomaculum thermocisternum	2(0.002%)
Eggerthella sp. YY7918	16(0.012%)
Prevotella paludivivens	1(0.001%)
Enterococcus phage SAP6	4(0.003%)
Clostridium tetani	20(0.016%)
Clostridium pasteurianum	19(0.015%)
Clostridium tunisiense	41(0.032%)
Unknown	5768(4.476%)
Total	128854(100%)

## Sheet: A-2
#Taxonomy	Gene_Number
Paludibacter propionicigenes	3(0.003%)
Bacteroides uniformis	41(0.038%)
Prevotella nigrescens	2(0.002%)
Vibrio parahaemolyticus	6(0.006%)
Bacteroides barnesiae	6(0.006%)
Bacteroides sp. 4_1_36	2(0.002%)
Brachyspira pilosicoli	1(0.001%)
Vibrio maritimus	7(0.007%)
Desulfotomaculum alcoholivorax	1(0.001%)
Acidaminococcus intestini	14(0.013%)
Neisseria polysaccharea	1(0.001%)
Slackia heliotrinireducens	1(0.001%)
[Eubacterium] sulci	1(0.001%)
uncultured Capnocytophaga sp.	1(0.001%)
Lactobacillus casei	5(0.005%)
Pseudoalteromonas sp. BSi20495	1(0.001%)
Pseudoflavonifractor capillosus	59(0.055%)
Treponema succinifaciens	1(0.001%)
Thalassobacillus devorans	1(0.001%)
Peptoniphilus harei	1(0.001%)
Parageobacillus thermoglucosidans	1(0.001%)
Wolbachia endosymbiont of Muscidifurax uniraptor	1(0.001%)
Pseudomonas amygdali	1(0.001%)
Paenibacillus panacisoli	1(0.001%)
Yersinia pseudotuberculosis	2(0.002%)
Desulfovibrio oxyclinae	1(0.001%)
Streptococcus thoraltensis	2(0.002%)
Bacteroides coprophilus	10(0.009%)
Prevotella sp. oral taxon 472	1(0.001%)
Xanthomonas vasicola	2(0.002%)
Erysipelothrix rhusiopathiae	1(0.001%)
Granulicatella elegans	1(0.001%)
Enterococcus faecium	87(0.081%)
Aeromonas hydrophila	2(0.002%)
Carnobacterium sp. AT7	1(0.001%)
Halanaerobium hydrogeniformans	1(0.001%)
Anaerococcus prevotii	2(0.002%)
Escherichia virus CVM10	32(0.030%)
Subdoligranulum sp. 4_3_54A2FAA	37(0.034%)
Fibrobacter succinogenes	3(0.003%)
Bacteroides sp. 1_1_6	57(0.053%)
Streptococcus sanguinis	7(0.007%)
Paenibacillus sp. oral taxon 786	1(0.001%)
Lachnospiraceae bacterium 2_1_46FAA	43(0.040%)
Bacillus phage PM1	1(0.001%)
Legionella massiliensis	1(0.001%)
Selenomonas sp. oral taxon 149	2(0.002%)
Halobacillus halophilus	1(0.001%)
Enterococcus caccae	2(0.002%)
Salmonella bongori	8(0.007%)
Johnsonella ignava	3(0.003%)
Thermoanaerobacter ethanolicus	1(0.001%)
Paenibacillus pinihumi	1(0.001%)
Bacteroidetes bacterium oral taxon 272	2(0.002%)
Selenomonas ruminantium	8(0.007%)
Clostridium beijerinckii	49(0.046%)
Thiomonas sp. CB2	1(0.001%)
Acetobacter malorum	1(0.001%)
Burkholderia sp. TJI49	1(0.001%)
Brachyspira innocens	1(0.001%)
Rikenella microfusus	2(0.002%)
[Eubacterium] eligens	6(0.006%)
Thermodesulfovibrio yellowstonii	1(0.001%)
Morganella morganii	2741(2.550%)
Paenibacillus ehimensis	1(0.001%)
Paenibacillus larvae	1(0.001%)
Thermobrachium celere	1(0.001%)
Paenibacillus zanthoxyli	4(0.004%)
Pseudomonas sp. MT-1	1(0.001%)
uncultured Streptomyces sp.	1(0.001%)
Buttiauxella agrestis	1(0.001%)
Endozoicomonas montiporae	1(0.001%)
Niastella koreensis	1(0.001%)
Edwardsiella tarda	1(0.001%)
Serratia plymuthica	1(0.001%)
Megamonas rupellensis	2(0.002%)
Flexithrix dorotheae	2(0.002%)
Listeria innocua	11(0.010%)
Bacillus kribbensis	1(0.001%)
Clostridium saccharoperbutylacetonicum	16(0.015%)
Bacteroides massiliensis	149(0.139%)
Salmonella phage iEPS5	1(0.001%)
Prevotella enoeca	1(0.001%)
Zunongwangia profunda	1(0.001%)
Lachnospiraceae bacterium 5_1_57FAA	2(0.002%)
Vibrio vulnificus	1(0.001%)
Clostridium sp. ATCC 29733	9(0.008%)
[Clostridium] termitidis	5(0.005%)
Butyrivibrio hungatei	1(0.001%)
Desulfonatronum lacustre	1(0.001%)
Franconibacter helveticus	2(0.002%)
Blautia wexlerae	13(0.012%)
Cloacibacillus evryensis	1(0.001%)
Aeromonas virus AS4	1(0.001%)
Enterococcus dispar	1786(1.662%)
Xanthomonas citri	1(0.001%)
Dialister invisus	1(0.001%)
Abiotrophia defectiva	1(0.001%)
Kandleria vitulina	6(0.006%)
Sphingobacterium spiritivorum	2(0.002%)
Saccharicrinis fermentans	12(0.011%)
Salmonella phage FSLSP030	3(0.003%)
Streptomyces fradiae	3(0.003%)
uncultured Termite group 1 bacterium	2(0.002%)
Clostridium phage phiCTP1	1(0.001%)
Stigmatella aurantiaca	1(0.001%)
Orenia marismortui	1(0.001%)
Trichoderma virens	1(0.001%)
Parabacteroides sp. D26	3(0.003%)
Lachnospiraceae bacterium JC7	7(0.007%)
Rhodococcus fascians	1(0.001%)
Holdemania filiformis	17(0.016%)
Flectobacillus major	1(0.001%)
Lactobacillus brevis	1(0.001%)
Blattella germanica densovirus-like virus	1(0.001%)
Pelobacter propionicus	1(0.001%)
Thermococcus litoralis	1(0.001%)
Clostridiales bacterium 1_7_47FAA	368(0.342%)
Clostridium saccharobutylicum	24(0.022%)
Rhodonellum psychrophilum	1(0.001%)
Spirochaeta thermophila	1(0.001%)
Dokdonia donghaensis	1(0.001%)
Prevotella baroniae	1(0.001%)
Aster yellows witches'-broom phytoplasma	1(0.001%)
Streptococcus sp. AS20	1(0.001%)
Propionispira raffinosivorans	3(0.003%)
uncultured nuHF2 cluster bacterium HF0500_31B05	1(0.001%)
Providencia alcalifaciens	416(0.387%)
Streptococcus parasanguinis	1(0.001%)
Thermoanaerobacterium thermosaccharolyticum	1(0.001%)
Bacteroides fragilis	2802(2.607%)
Proteiniclasticum ruminis	7(0.007%)
Porphyromonas crevioricanis	2(0.002%)
Desulfitobacterium dehalogenans	3(0.003%)
Salmonella phage FSL SP-019	2(0.002%)
Streptococcus orisratti	2(0.002%)
Gracilibacillus halophilus	1(0.001%)
uncultured Clostridium sp.	2(0.002%)
Bacteroides phage B40-8	1(0.001%)
Bacteroides coprocola	5(0.005%)
Clostridium phage phi24R	1(0.001%)
Megasphaera micronuciformis	1(0.001%)
Eubacterium xylanophilum	4(0.004%)
Salmonella phage ViI	1(0.001%)
Desmospora sp. 8437	1(0.001%)
Pseudomonas bauzanensis	1(0.001%)
Odoribacter laneus	5(0.005%)
Desulfitobacterium metallireducens	2(0.002%)
Enterobacter sp. 638	1(0.001%)
Streptococcus thermophilus	2(0.002%)
[Clostridium] leptum	10(0.009%)
Oribacterium sp. oral taxon 078	7(0.007%)
Actinobacillus minor	3(0.003%)
Bacteroides nordii	11(0.010%)
Helicobacter apodemus	1(0.001%)
Kluyvera ascorbata	4(0.004%)
Microcystis aeruginosa phage Ma-LMM01	1(0.001%)
Streptococcus pneumoniae	25(0.023%)
Candidatus Magnetoglobus multicellularis	1(0.001%)
Paenibacillus curdlanolyticus	1(0.001%)
Veillonella atypica	19(0.018%)
Tannerella forsythia	3(0.003%)
Bacteroides thetaiotaomicron	1333(1.240%)
Yersinia entomophaga	1(0.001%)
Enterobacter virus CC31	3(0.003%)
Roseburia hominis	8(0.007%)
Hahella ganghwensis	1(0.001%)
Enterococcus italicus	3(0.003%)
Cedecea neteri	2(0.002%)
Bacteroides sp. 4_3_47FAA	11(0.010%)
Bacillus phage 0305phi8-36	1(0.001%)
Citrobacter braakii	15(0.014%)
Paenibacillus phage PG1	1(0.001%)
Bacteroides stercorirosoris	22(0.020%)
Metarhizium anisopliae	1(0.001%)
Helicobacter fennelliae	1(0.001%)
Prevotella dentasini	1(0.001%)
Prevotella bryantii	2(0.002%)
Methanomethylovorans hollandica	1(0.001%)
Bacteroides sp. 2_1_56FAA	14(0.013%)
Faecalitalea cylindroides	9(0.008%)
Megasphaera elsdenii	4(0.004%)
Halobacillus trueperi	1(0.001%)
Serratia liquefaciens	1(0.001%)
Bacteroides salyersiae	27(0.025%)
Bilophila wadsworthia	35(0.033%)
Candidatus Amoebophilus asiaticus	1(0.001%)
Streptococcus equinus	15(0.014%)
Escherichia virus phiEco32	3(0.003%)
[Clostridium] scindens	28(0.026%)
Streptococcus dysgalactiae	2(0.002%)
Desulfotomaculum ruminis	4(0.004%)
Lachnospiraceae bacterium 6_1_37FAA	17(0.016%)
Parabacteroides distasonis	301(0.280%)
Blautia hansenii	8(0.007%)
uncultured bacterium Rlip2	1(0.001%)
Lactobacillus equicursoris	1(0.001%)
Draconibacterium orientale	2(0.002%)
Psychrilyobacter atlanticus	2(0.002%)
Paenibacillus sp. JDR-2	1(0.001%)
Beutenbergia cavernae	1(0.001%)
Pontibacillus halophilus	1(0.001%)
uncultured Opitutus sp.	1(0.001%)
Desulfotomaculum reducens	1(0.001%)
Saccharomyces cerevisiae	1(0.001%)
Carnobacterium maltaromaticum	5(0.005%)
Vibrio natriegens	1(0.001%)
Parabacteroides sp. D13	87(0.081%)
Sulfitobacter phage EE36phi1	1(0.001%)
Lactobacillus suebicus	3(0.003%)
Cronobacter turicensis	1(0.001%)
[Clostridium] papyrosolvens	6(0.006%)
Alloiococcus otitis	1(0.001%)
Fusobacterium nucleatum	51(0.047%)
uncultured Thermobaculum sp.	1(0.001%)
Lachnospiraceae bacterium 2_1_58FAA	8(0.007%)
Escherichia sp. TW09308	1(0.001%)
Bacillus coahuilensis	1(0.001%)
Thermoanaerobacterium xylanolyticum	1(0.001%)
Citrobacter freundii	346(0.322%)
uncultured Paenibacillus sp.	1(0.001%)
Streptomyces sp. W007	1(0.001%)
Bacteroides xylanisolvens	139(0.129%)
Bacteroides dorei	179(0.167%)
Anoxybacillus flavithermus	2(0.002%)
Clostridium sp. ASF356	10(0.009%)
Treponema saccharophilum	4(0.004%)
Desulfitibacter alkalitolerans	2(0.002%)
Bacteroides plebeius	3(0.003%)
Erysipelatoclostridium ramosum	137(0.127%)
Treponema maltophilum	1(0.001%)
Veillonella sp. oral taxon 158	5(0.005%)
Prevotella oralis	1(0.001%)
Shimazuella kribbensis	2(0.002%)
Thermoanaerobacter kivui	2(0.002%)
Autographa californica multiple nucleopolyhedrovirus	2(0.002%)
Gallibacterium anatis	2(0.002%)
[Clostridium] methylpentosum	15(0.014%)
Clostridium sp. BNL1100	2(0.002%)
Streptococcus pasteurianus	73(0.068%)
Bacillus subtilis	7(0.007%)
Vibrio anguillarum	1(0.001%)
[Clostridium] aminophilum	1(0.001%)
Lactobacillus gasseri	2(0.002%)
Streptococcus infantarius	14(0.013%)
uncultured bacterium	69(0.064%)
Butyricicoccus pullicaecorum	904(0.841%)
Dialister micraerophilus	2(0.002%)
Pseudomonas chlororaphis	4(0.004%)
Clostridium paraputrificum	2731(2.541%)
Serratia marcescens	4(0.004%)
Niabella aurantiaca	1(0.001%)
Paenibacillus polymyxa	10(0.009%)
Mageeibacillus indolicus	4(0.004%)
Yersinia frederiksenii	1(0.001%)
Atopobium parvulum	1(0.001%)
Providencia rettgeri	68(0.063%)
Aggregatibacter actinomycetemcomitans	2(0.002%)
Blautia obeum	8(0.007%)
Cellulophaga algicola	1(0.001%)
Butyrivibrio fibrisolvens	5(0.005%)
uncultured Rhodobacterales bacterium HF4000_03E16	1(0.001%)
Lonsdalea quercina	1(0.001%)
Paenibacillus fonticola	1(0.001%)
Bordetella hinzii	1(0.001%)
Anaerotruncus colihominis	23(0.021%)
Bacteroides cellulosilyticus	51(0.047%)
Clostridium sp. D5	15(0.014%)
Clostridium septicum	5(0.005%)
Paenibacillus terrae	1(0.001%)
Methylobacter luteus	1(0.001%)
Neisseria mucosa	1(0.001%)
Citrobacter youngae	77(0.072%)
[Clostridium] hiranonis	8(0.007%)
Smaragdicoccus niigatensis	1(0.001%)
uncultured Candidatus Accumulibacter sp.	1(0.001%)
Streptococcus sobrinus	5(0.005%)
Bacteroides sp. D22	48(0.045%)
uncultured murine large bowel bacterium BAC 14	1(0.001%)
Paenibacillus borealis	1(0.001%)
Clostridium sp. SS2/1	9(0.008%)
Lactobacillus fructivorans	1(0.001%)
Chryseobacterium sp. StRB126	2(0.002%)
Desulfosporosinus youngiae	2(0.002%)
Salmonella phage SPN3US	4(0.004%)
Bacteroides faecis	95(0.088%)
Enterococcus cecorum	14(0.013%)
[Eubacterium] rectale	7(0.007%)
Bradyrhizobium japonicum	2(0.002%)
Aeromonas veronii	1(0.001%)
Sutterella wadsworthensis	2(0.002%)
Xenorhabdus nematophila	2(0.002%)
[Clostridium] sporosphaeroides	3(0.003%)
Bacteroides helcogenes	36(0.033%)
Clostridium sp. ATCC BAA-442	34(0.032%)
Rozella allomycis	4(0.004%)
Ornithobacterium rhinotracheale	1(0.001%)
uncultured Flavobacteriales bacterium	1(0.001%)
Serratia grimesii	1(0.001%)
Coriobacteriaceae bacterium BV3Ac1	1(0.001%)
Clostridium sp. 7_2_43FAA	776(0.722%)
Streptococcus caballi	4(0.004%)
Rubellimicrobium mesophilum	1(0.001%)
uncultured Alkaliphilus sp.	1(0.001%)
Snodgrassella alvi	1(0.001%)
Kineosphaera limosa	1(0.001%)
Lachnospiraceae bacterium NK4A136	1(0.001%)
Dickeya solani	3(0.003%)
Enterococcus sp. phage 1	1(0.001%)
unidentified phage	5(0.005%)
Tatumella morbirosei	3(0.003%)
Desulfococcus multivorans	1(0.001%)
Lactobacillus plantarum	5(0.005%)
Treponema denticola	1(0.001%)
Bifidobacterium breve	5(0.005%)
Proteus penneri	52(0.048%)
Enterobacteria phage JSE	1(0.001%)
Parvimonas sp. oral taxon 110	1(0.001%)
Ruminococcus flavefaciens	10(0.009%)
Ferroplasma acidarmanus	1(0.001%)
Streptococcus ratti	1(0.001%)
Virgibacillus sp. SK37	3(0.003%)
Cronobacter virus CR3	1(0.001%)
Bacillus panaciterrae	1(0.001%)
uncultured Bacillus sp.	2(0.002%)
Enterococcus faecalis	2355(2.191%)
Vibrionales bacterium SWAT-3	1(0.001%)
uncultured bacterium pCosHE1	1(0.001%)
Planococcus antarcticus	1(0.001%)
Lactococcus phage 949	1(0.001%)
Paenibacillus forsythiae	3(0.003%)
Finegoldia magna	4(0.004%)
Nonlabens ulvanivorans	4(0.004%)
Desulfotignum phosphitoxidans	1(0.001%)
Dorea formicigenerans	20(0.019%)
Deinococcus radiodurans	2(0.002%)
Bacteroides paurosaccharolyticus	3(0.003%)
Atopococcus tabaci	2(0.002%)
Lactobacillus equi	1(0.001%)
Fictibacillus gelatini	2(0.002%)
Pseudoramibacter alactolyticus	1(0.001%)
Lachnospiraceae bacterium 3_1_57FAA_CT1	7(0.007%)
Aerococcus viridans	1(0.001%)
Flavobacterium phage FKj-2	1(0.001%)
Shigella dysenteriae	6(0.006%)
Faecalibacterium prausnitzii	8(0.007%)
Escherichia virus P1	2(0.002%)
Erysipelotrichaceae bacterium 6_1_45	2(0.002%)
Bifidobacterium pullorum	2(0.002%)
Acetobacterium dehalogenans	4(0.004%)
Streptococcus anginosus	3(0.003%)
Thiomicrospira chilensis	1(0.001%)
Bacillus phage BCJA1c	1(0.001%)
Brachyspira hyodysenteriae	2(0.002%)
Rodentibacter pneumotropicus	1(0.001%)
Dysgonomonas mossii	2(0.002%)
Paenibacillus vortex	2(0.002%)
Chlorobium phaeobacteroides	1(0.001%)
Melioribacter roseus	1(0.001%)
Enterococcus gallinarum	6(0.006%)
Ruminococcus bicirculans	5(0.005%)
Methanococcus maripaludis	1(0.001%)
Thermoanaerobacter uzonensis	2(0.002%)
Shigella boydii	5(0.005%)
Yersinia bercovieri	3(0.003%)
Colletotrichum higginsianum	1(0.001%)
Selenomonas sp. FOBRC9	1(0.001%)
Lactobacillus paracasei	4(0.004%)
Salmonella virus 9NA	1(0.001%)
Streptococcus macedonicus	23(0.021%)
Clostridium cadaveris	145(0.135%)
Rickettsia endosymbiont of Ixodes scapularis	1(0.001%)
Providencia sneebia	2(0.002%)
Bacteroides caccae	1663(1.547%)
Leuconostoc kimchii	1(0.001%)
Bacillus amyloliquefaciens	2(0.002%)
Alkaliflexus imshenetskii	1(0.001%)
Clostridium tyrobutyricum	5(0.005%)
Lachnospiraceae bacterium 1_4_56FAA	26(0.024%)
Desulfohalobium retbaense	1(0.001%)
Vibrio alginolyticus	2(0.002%)
Syntrophomonas wolfei	1(0.001%)
Neurospora crassa	1(0.001%)
Halothece sp. PCC 7418	1(0.001%)
Nodosilinea nodulosa	1(0.001%)
Prevotella copri	1(0.001%)
Alistipes sp. HGB5	2(0.002%)
Peptostreptococcus anaerobius	53(0.049%)
Alicyclobacillus contaminans	1(0.001%)
Paenibacillus macerans	9(0.008%)
Rheinheimera sp. A13L	1(0.001%)
Lachnoclostridium phytofermentans	339(0.315%)
Anaerostipes caccae	6(0.006%)
Paenibacillus pasadenensis	7(0.007%)
Desulfosporosinus meridiei	2(0.002%)
Dickeya zeae	1(0.001%)
Odoribacter splanchnicus	6(0.006%)
Thiomicrospira kuenenii	1(0.001%)
Flavonifractor plautii	1053(0.980%)
Enterococcus phoeniculicola	11(0.010%)
Prevotella salivae	10(0.009%)
Neisseria meningitidis	6(0.006%)
Bacteroides sp. D20	2(0.002%)
Acinetobacter parvus	1(0.001%)
Weissella confusa	1(0.001%)
Candidatus Arthromitus sp. SFB-3	23(0.021%)
Bifidobacterium dentium	1(0.001%)
Bacteroides sp. 3_1_23	48(0.045%)
[Clostridium] celerecrescens	15(0.014%)
Desulfitobacterium dichloroeliminans	1(0.001%)
Caldicoprobacter oshimai	5(0.005%)
Bacillus aidingensis	1(0.001%)
Leptotrichia wadei	1(0.001%)
Paraprevotella xylaniphila	2(0.002%)
Streptomyces olindensis	1(0.001%)
Collinsella aerofaciens	1(0.001%)
uncultured gamma proteobacterium	1(0.001%)
Proteus mirabilis	1822(1.695%)
Bacteroides pyogenes	18(0.017%)
Coprococcus sp. HPP0074	19(0.018%)
Beggiatoa sp. PS	1(0.001%)
Citrobacter farmeri	2(0.002%)
Ruminococcus sp. NK3A76	4(0.004%)
Lactobacillus salivarius	3(0.003%)
Fusobacterium varium	280(0.260%)
Acetivibrio cellulolyticus	5(0.005%)
Clostridium sp. M62/1	20(0.019%)
Clostridiisalibacter paucivorans	3(0.003%)
Caldalkalibacillus thermarum	2(0.002%)
Clostridium sporogenes	9(0.008%)
Methanobacterium lacus	1(0.001%)
Staphylococcus aureus	63(0.059%)
Salinicoccus albus	1(0.001%)
Syntrophobotulus glycolicus	9(0.008%)
Lactococcus phage 1358	1(0.001%)
Hafnia alvei	5(0.005%)
Synechococcus sp. PCC 7336	1(0.001%)
Sinorhizobium meliloti	1(0.001%)
Clostridium sulfidigenes	402(0.374%)
Streptococcus mutans	4(0.004%)
Dehalobacter restrictus	5(0.005%)
Leuconostoc citreum	1(0.001%)
Collinsella intestinalis	1(0.001%)
Eisenibacter elegans	1(0.001%)
Paenibacillus wynnii	1(0.001%)
Fenollaria massiliensis	1(0.001%)
Clostridium sp. MSTE9	7(0.007%)
Catonella morbi	4(0.004%)
Bacillus mycoides	6(0.006%)
[Clostridium] symbiosum	289(0.269%)
Megamonas funiformis	4(0.004%)
Bifidobacterium longum	1(0.001%)
Paraglaciecola chathamensis	1(0.001%)
Chitinophaga pinensis	1(0.001%)
Pantoea phage LIMElight	2(0.002%)
Marinitoga piezophila	1(0.001%)
Xenorhabdus bovienii	1(0.001%)
Stackebrandtia nassauensis	1(0.001%)
Paenibacillus sp. OSY-SE	2(0.002%)
Enterococcus saccharolyticus	6(0.006%)
Streptococcus suis	24(0.022%)
Lachnospiraceae bacterium A4	45(0.042%)
Clostridium sp. L2-50	2(0.002%)
Lachnospiraceae bacterium 6_1_63FAA	8(0.007%)
Tyzzerella nexilis	481(0.447%)
Prevotella sp. C561	1(0.001%)
uncultured Acholeplasma sp.	1(0.001%)
Helicobacter pylori	1(0.001%)
Helcococcus kunzii	1(0.001%)
Providencia burhodogranariea	1(0.001%)
Eubacterium barkeri	1(0.001%)
Unclassfied	57017(53.045%)
Enterococcus phage BC611	16(0.015%)
Halalkalibacillus halophilus	1(0.001%)
Klebsiella sp. 10982	1(0.001%)
Bacteroides sp. 1_1_14	56(0.052%)
Bacteroides faecichinchillae	15(0.014%)
Kribbella catacumbae	1(0.001%)
Veillonella parvula	12(0.011%)
Atopobium sp. BV3Ac4	1(0.001%)
Amphibacillus xylanus	2(0.002%)
uncultured Bacteroides sp.	5(0.005%)
Clostridiales bacterium NK3B98	8(0.007%)
Pedobacter arcticus	1(0.001%)
Streptococcus sp. GMD1S	1(0.001%)
Clostridium hydrogeniformans	25(0.023%)
Photorhabdus temperata	2(0.002%)
Bacteroides sp. 2_2_4	74(0.069%)
Yersinia similis	1(0.001%)
Escherichia sp. TW09231	2(0.002%)
[Bacteroides] pectinophilus	16(0.015%)
Paenibacillus sp. Y412MC10	1(0.001%)
Eubacterium ventriosum	13(0.012%)
Clostridium celatum	1018(0.947%)
Pseudomonas savastanoi	2(0.002%)
Pedobacter agri	1(0.001%)
Synergistes sp. 3_1_syn1	2(0.002%)
Faecalicoccus pleomorphus	1(0.001%)
Syntrophobacter fumaroxidans	2(0.002%)
Thermoanaerobacter wiegelii	1(0.001%)
Dialister succinatiphilus	3(0.003%)
Pantoea agglomerans	6(0.006%)
Peptoanaerobacter stomatis	1(0.001%)
Cohnella panacarvi	1(0.001%)
Leminorella grimontii	1(0.001%)
Lactococcus garvieae	10(0.009%)
Cellulomonas carbonis	2(0.002%)
Colletotrichum sublineola	1(0.001%)
Clostridium sartagoforme	134(0.125%)
Thermicanus aegyptius	1(0.001%)
Erysipelotrichaceae bacterium 3_1_53	1(0.001%)
Pseudomonas syringae	4(0.004%)
Escherichia vulneris	1(0.001%)
Enterococcus casseliflavus	6(0.006%)
Lactobacillus mucosae	1(0.001%)
Stanieria cyanosphaera	1(0.001%)
Bacteroides eggerthii	57(0.053%)
Clostridium acetobutylicum	13(0.012%)
[Clostridium] hylemonae	12(0.011%)
Veillonella ratti	4(0.004%)
Hemileia vastatrix	1(0.001%)
Bacteroides sp. 1_1_30	51(0.047%)
Caldanaerobius polysaccharolyticus	5(0.005%)
Selenomonas bovis	2(0.002%)
Enterococcus sulfureus	1(0.001%)
Brevibacillus sp. BC25	3(0.003%)
Sharpea azabuensis	1(0.001%)
Clostridium ljungdahlii	1(0.001%)
Porphyromonas canoris	1(0.001%)
Bifidobacterium merycicum	1(0.001%)
Scytonema hofmannii	2(0.002%)
Mannheimia haemolytica	1(0.001%)
Clostridium sp. IBUN 22A	1(0.001%)
Providencia rustigianii	4(0.004%)
Veillonella sp. AS16	16(0.015%)
Pedobacter heparinus	2(0.002%)
Haemophilus haemolyticus	1(0.001%)
Vibrio tasmaniensis	1(0.001%)
Burkholderia multivorans	1(0.001%)
uncultured Streptosporangium sp.	1(0.001%)
uncultured Methylotenera sp.	1(0.001%)
Xenorhabdus doucetiae	2(0.002%)
Oenococcus kitaharae	2(0.002%)
Paenibacillus daejeonensis	5(0.005%)
Porphyromonas macacae	6(0.006%)
Bacteroides sp. D2	233(0.217%)
[Clostridium] indolis	3(0.003%)
Dysgonomonas gadei	4(0.004%)
Petrotoga miotherma	1(0.001%)
Bacillus ginsengihumi	3(0.003%)
Ethanoligenens harbinense	4(0.004%)
Shigella phage Ag3	1(0.001%)
Coprococcus eutactus	7(0.007%)
Pelosinus sp. UFO1	4(0.004%)
Paenibacillus assamensis	1(0.001%)
Enterococcus avium	6(0.006%)
Bacteroides clarus	12(0.011%)
Proteocatella sphenisci	4(0.004%)
Moraxella catarrhalis	1(0.001%)
[Enterobacter] aerogenes	2(0.002%)
Clostridium phage phiSM101	1(0.001%)
Desulfotomaculum hydrothermale	1(0.001%)
Lactobacillus rhamnosus	9(0.008%)
Roseburia intestinalis	25(0.023%)
Serratia symbiotica	1(0.001%)
Lachnospira multipara	11(0.010%)
Lactobacillus nodensis	2(0.002%)
Parasutterella excrementihominis	1(0.001%)
Corynebacterium urealyticum	1(0.001%)
Parabacteroides gordonii	48(0.045%)
Thermosediminibacter oceani	2(0.002%)
Ruminococcaceae bacterium D16	50(0.047%)
Vibrio navarrensis	1(0.001%)
Shigella flexneri	56(0.052%)
Anaerophaga thermohalophila	3(0.003%)
Clostridium sp.	1(0.001%)
Thermoanaerobacter siderophilus	1(0.001%)
Lachnospiraceae bacterium A2	23(0.021%)
Prevotella timonensis	1(0.001%)
Allobaculum stercoricanis	11(0.010%)
Collinsella sp. 4_8_47FAA	5(0.005%)
Planktothrix agardhii	1(0.001%)
Gottschalkia acidurici	4(0.004%)
Sphingobacterium sp. PM2-P1-29	1(0.001%)
Vibrio sp. C7	1(0.001%)
Thermosinus carboxydivorans	3(0.003%)
[Eubacterium] hallii	6(0.006%)
Parabacteroides sp. D25	2(0.002%)
Barnesiella intestinihominis	3(0.003%)
Vibrio kanaloae	1(0.001%)
Citrobacter werkmanii	97(0.090%)
Comamonas testosteroni	1(0.001%)
Bacillus coagulans	2(0.002%)
Brachyspira intermedia	1(0.001%)
Alistipes onderdonkii	2(0.002%)
Micrococcus luteus	1(0.001%)
Saccharibacillus kuerlensis	1(0.001%)
Peptostreptococcus stomatis	31(0.029%)
Cronobacter sakazakii	3(0.003%)
[Clostridium] innocuum	6(0.006%)
Roseburia inulinivorans	25(0.023%)
Bacteroides sp. D1	13(0.012%)
Veillonella magna	41(0.038%)
[Clostridium] bolteae	95(0.088%)
Synergistes jonesii	1(0.001%)
Candidatus Thiomargarita nelsonii	1(0.001%)
Ruminococcus sp. 5_1_39BFAA	1(0.001%)
Lachnospiraceae bacterium 28-4	12(0.011%)
Serratia fonticola	5(0.005%)
Paenibacillus peoriae	2(0.002%)
Sorangium cellulosum	1(0.001%)
Epulopiscium sp. 'N.t. morphotype B'	55(0.051%)
Proteiniphilum acetatigenes	8(0.007%)
Prevotella multisaccharivorax	2(0.002%)
Bacillus sp. BT1B_CT2	1(0.001%)
Clostridium novyi	6(0.006%)
Blautia producta	45(0.042%)
Sporolactobacillus laevolacticus	1(0.001%)
Bacillus anthracis	13(0.012%)
Gemella cuniculi	2(0.002%)
Citrobacter sp. A1	6(0.006%)
Butyricicoccus desmolans	56(0.052%)
Paenibacillus alvei	8(0.007%)
Salmonella phage Vi II-E1	12(0.011%)
Pantoea stewartii	1(0.001%)
Uromyces hobsonii	1(0.001%)
Desulfotomaculum gibsoniae	1(0.001%)
Enterococcus raffinosus	2(0.002%)
Ruminococcus albus	6(0.006%)
Gemella bergeri	1(0.001%)
Anaerovorax odorimutans	17(0.016%)
Runella limosa	1(0.001%)
Exiguobacterium mexicanum	5(0.005%)
Anaerococcus hydrogenalis	3(0.003%)
Paenibacillus terrigena	4(0.004%)
Lactobacillus amylolyticus	1(0.001%)
Coprobacillus sp. D7	100(0.093%)
Intestinibacter bartlettii	60(0.056%)
Anaerostipes sp. 3_2_56FAA	4(0.004%)
Blastopirellula marina	1(0.001%)
Enterobacteria phage RB43	1(0.001%)
Peptoniphilus indolicus	4(0.004%)
Bacteroides propionicifaciens	1(0.001%)
Eubacterium plexicaudatum	15(0.014%)
Shewanella haliotis	1(0.001%)
Cellulomonas fimi	1(0.001%)
Lachnospiraceae bacterium 9_1_43BFAA	28(0.026%)
Cytophagales bacterium B6	1(0.001%)
Haloplasma contractile	1(0.001%)
Geobacillus sp. WSUCF1	4(0.004%)
Paraprevotella clara	4(0.004%)
Streptococcus marimammalium	2(0.002%)
Photobacterium sp. SKA34	4(0.004%)
Acidaminococcus sp. D21	4(0.004%)
Parageobacillus caldoxylosilyticus	2(0.002%)
[Clostridium] clariflavum	5(0.005%)
Fusobacterium sp. oral taxon 370	1(0.001%)
Acholeplasma granularum	1(0.001%)
Anaerostipes hadrus	1(0.001%)
Eggerthella lenta	2(0.002%)
Lactobacillus coryniformis	1(0.001%)
Flavobacterium sp. CF136	1(0.001%)
Facklamia languida	1(0.001%)
Dickeya dianthicola	2(0.002%)
Megamonas hypermegale	3(0.003%)
Dielma fastidiosa	7(0.007%)
Treponema socranskii	1(0.001%)
Streptococcus gallolyticus	347(0.323%)
Vibrio ponticus	2(0.002%)
Shigella sp. MO17	1(0.001%)
Enterobacter phage Enc34	2(0.002%)
Psychroflexus tropicus	1(0.001%)
Fusobacterium necrophorum	8(0.007%)
Bifidobacterium stellenboschense	1(0.001%)
Curvibacter putative symbiont of Hydra magnipapillata	1(0.001%)
Lactobacillus delbrueckii	5(0.005%)
Citrobacter sp. 30_2	37(0.034%)
Holdemanella biformis	1(0.001%)
Subdoligranulum variabile	5(0.005%)
Prevotella sp. oral taxon 473	2(0.002%)
Paenibacillus sp. P22	4(0.004%)
Oceanobacter kriegii	1(0.001%)
Lactobacillus buchneri	1(0.001%)
Butyrivibrio crossotus	3(0.003%)
[Clostridium] saccharolyticum	12(0.011%)
Bacillus thermoamylovorans	3(0.003%)
Mahella australiensis	1(0.001%)
Vibrio genomosp. F10	1(0.001%)
Desulfotomaculum acetoxidans	3(0.003%)
Fusobacterium ulcerans	580(0.540%)
Rhodothermus marinus	1(0.001%)
Wohlfahrtiimonas chitiniclastica	1(0.001%)
Bacillus bataviensis	3(0.003%)
Streptococcus sp. SR1	2(0.002%)
Sphaerochaeta pleomorpha	5(0.005%)
Escherichia virus Bp7	2(0.002%)
Trabulsiella guamensis	1(0.001%)
Heliobacterium modesticaldum	1(0.001%)
Rhizophagus irregularis	4(0.004%)
Acetobacterium woodii	6(0.006%)
Candidatus Synechococcus spongiarum	1(0.001%)
Candidatus Hamiltonella defensa	1(0.001%)
Bacillus phage Bcp1	1(0.001%)
Cyclobacterium marinum	1(0.001%)
Paeniclostridium sordellii	95(0.088%)
Streptococcus agalactiae	23(0.021%)
Bacillus megaterium	3(0.003%)
Porphyromonas sp. 31_2	110(0.102%)
Neisseria elongata	1(0.001%)
Collinsella stercoris	2(0.002%)
Leclercia adecarboxylata	1(0.001%)
Klebsiella virus KP34	5(0.005%)
Tolumonas auensis	1(0.001%)
uncultured bacterium scaffold00090	1(0.001%)
Paenibacillus sanguinis	2(0.002%)
Sediminispirochaeta smaragdinae	1(0.001%)
Desulfococcus oleovorans	1(0.001%)
Streptococcus pyogenes	6(0.006%)
Halanaerobium praevalens	1(0.001%)
Nonlabens sediminis	1(0.001%)
Sporolactobacillus vineae	1(0.001%)
Clostridium butyricum	1599(1.488%)
Bacillus thuringiensis	9(0.008%)
Pectobacterium atrosepticum	1(0.001%)
Propionibacterium acidifaciens	3(0.003%)
Enterococcus asini	112(0.104%)
Thanatephorus cucumeris	2(0.002%)
Leptotrichia hofstadii	2(0.002%)
Candidatus Kuenenia stuttgartiensis	1(0.001%)
Paenibacillus graminis	1(0.001%)
Dorea longicatena	18(0.017%)
Ilyobacter polytropus	1(0.001%)
Collinsella tanakaei	1(0.001%)
Bacillus sp. 17376	2(0.002%)
Haemophilus influenzae	1(0.001%)
Klebsiella oxytoca	1(0.001%)
Propionibacterium freudenreichii	55(0.051%)
[Eubacterium] cellulosolvens	3(0.003%)
Providencia stuartii	29(0.027%)
Fusobacterium mortiferum	12(0.011%)
Klebsiella pneumoniae	38(0.035%)
Lactococcus lactis	16(0.015%)
[Haemophilus] parasuis	3(0.003%)
[Clostridium] saccharogumia	4(0.004%)
[Clostridium] glycyrrhizinilyticum	10(0.009%)
Streptococcus oralis	2(0.002%)
Ruminococcus lactaris	6(0.006%)
Cutibacterium avidum	1(0.001%)
Bacteroides fluxus	1515(1.409%)
Lachnospiraceae bacterium 3_1_46FAA	2(0.002%)
Bacteroides intestinalis	9(0.008%)
Bacillus virus WPh	1(0.001%)
Tetrasphaera jenkinsii	1(0.001%)
Marvinbryantia formatexigens	27(0.025%)
Bacteroides ovatus	505(0.470%)
Listeria monocytogenes	23(0.021%)
Succinivibrio dextrinosolvens	1(0.001%)
Streptococcus mitis	6(0.006%)
Nitratireductor indicus	1(0.001%)
Ruminiclostridium thermocellum	6(0.006%)
Auricularia delicata	2(0.002%)
Acetoanaerobium sticklandii	3(0.003%)
Paenibacillus mucilaginosus	1(0.001%)
Sphingobacterium sp. 21	1(0.001%)
Bacteroides sp. 2_1_16	23(0.021%)
Alistipes indistinctus	4(0.004%)
Pseudomonas fuscovaginae	1(0.001%)
Anaeromusa acidaminophila	2(0.002%)
Aster yellows phytoplasma	1(0.001%)
Caldanaerobacter subterraneus	5(0.005%)
Caldicellulosiruptor kronotskyensis	2(0.002%)
Paenibacillus stellifer	3(0.003%)
[Clostridium] josui	1(0.001%)
Prevotella brevis	2(0.002%)
Ruminococcus gauvreauii	2(0.002%)
Clostridioides mangenotii	26(0.024%)
Cellulosimicrobium cellulans	1(0.001%)
Anaerofustis stercorihominis	5(0.005%)
Prevotella maculosa	2(0.002%)
[Clostridium] viride	5(0.005%)
Acinetobacter sp. NBRC 100985	1(0.001%)
Treponema brennaborense	4(0.004%)
Pasteurella multocida	2(0.002%)
Acetonema longum	4(0.004%)
Pseudomonas aeruginosa	44(0.041%)
Lachnospiraceae bacterium 3-1	19(0.018%)
Mesotoga prima	2(0.002%)
Roseobacter sp. SK209-2-6	1(0.001%)
Olsenella profusa	1(0.001%)
Coprococcus comes	21(0.020%)
Enterococcus columbae	1(0.001%)
Lysinibacillus sphaericus	4(0.004%)
Acinetobacter johnsonii	1(0.001%)
Yersinia ruckeri	1(0.001%)
Nostoc sp. PCC 7107	1(0.001%)
Pelosinus fermentans	5(0.005%)
Caldicellulosiruptor bescii	1(0.001%)
[Clostridium] methoxybenzovorans	11(0.010%)
Enterococcus phage EFAP-1	2(0.002%)
[Clostridium] clostridioforme	145(0.135%)
Rahnella aquatilis	1(0.001%)
Alishewanella agri	1(0.001%)
Vibrio variabilis	2(0.002%)
Parabacteroides goldsteinii	67(0.062%)
Lactobacillus paralimentarius	1(0.001%)
Pelodictyon luteolum	1(0.001%)
Bacteroides sp. 2_1_33B	38(0.035%)
Veillonella sp. oral taxon 780	6(0.006%)
Treponema pedis	6(0.006%)
Paenibacillus elgii	2(0.002%)
Alicyclobacillus acidoterrestris	2(0.002%)
Clostridium lundense	8(0.007%)
[Clostridium] spiroforme	14(0.013%)
Lactobacillus helveticus	1(0.001%)
[Clostridium] asparagiforme	38(0.035%)
Moritella marina	1(0.001%)
Agarivorans albus	1(0.001%)
Acholeplasma palmae	1(0.001%)
Clostridioides difficile	764(0.711%)
Cohnella thermotolerans	1(0.001%)
Bacteroides gallinarum	11(0.010%)
Megasphaera genomosp. type_1	1(0.001%)
Bacteroides stercoris	24(0.022%)
Agrobacterium tumefaciens	1(0.001%)
Blautia hydrogenotrophica	11(0.010%)
Candidatus Arthromitus sp. SFB-mouse	1(0.001%)
Clostridium colicanis	44(0.041%)
Polaribacter irgensii	1(0.001%)
Sporomusa ovata	1(0.001%)
Bacillus cereus	69(0.064%)
Thermodesulfatator atlanticus	1(0.001%)
[Clostridium] aerotolerans	11(0.010%)
Burkholderia sp. BT03	1(0.001%)
[Eubacterium] siraeum	4(0.004%)
Erwinia billingiae	1(0.001%)
Acinetobacter pittii	1(0.001%)
Enterococcus durans	2(0.002%)
Staphylococcus hyicus	1(0.001%)
Streptococcus equi	2(0.002%)
Cryptobacterium curtum	1(0.001%)
[Clostridium] citroniae	50(0.047%)
Eubacterium ramulus	12(0.011%)
Bacillus methanolicus	1(0.001%)
Desulfovibrio vulgaris	1(0.001%)
uncultured beta proteobacterium	1(0.001%)
Gillisia marina	1(0.001%)
Desulfarculus baarsii	1(0.001%)
Clostridium cellulovorans	30(0.028%)
Pectobacterium wasabiae	2(0.002%)
Dehalobacter sp. FTH1	7(0.007%)
Megasphaera sp. BV3C16-1	1(0.001%)
Prevotella amnii	7(0.007%)
Coniosporium apollinis	1(0.001%)
Budvicia aquatica	2(0.002%)
[Clostridium] ultunense	5(0.005%)
Prevotella ruminicola	2(0.002%)
Enterococcus sp. C1	1(0.001%)
Paraclostridium bifermentans	113(0.105%)
Fomitiporia mediterranea	1(0.001%)
Bacteroides graminisolvens	10(0.009%)
Clostridium drakei	3(0.003%)
Alistipes putredinis	2(0.002%)
Coprobacillus sp. 8_2_54BFAA	102(0.095%)
Clostridium perfringens	337(0.314%)
Synechococcus elongatus	1(0.001%)
Cronobacter universalis	2(0.002%)
Clostridium botulinum	283(0.263%)
Symbiobacterium thermophilum	2(0.002%)
Prevotella stercorea	4(0.004%)
Enterococcus hirae	13(0.012%)
Fusobacterium sp. CM1	1(0.001%)
Paenibacillus massiliensis	4(0.004%)
Butyricimonas synergistica	1(0.001%)
Proteus hauseri	47(0.044%)
Lachnospira pectinoschiza	2(0.002%)
Listeria seeligeri	4(0.004%)
Bacteroides phage B124-14	3(0.003%)
Photobacterium aphoticum	2(0.002%)
Parabacteroides johnsonii	54(0.050%)
Lachnospiraceae bacterium 7_1_58FAA	99(0.092%)
Tepidanaerobacter acetatoxydans	3(0.003%)
Oscillibacter valericigenes	23(0.021%)
Veillonella sp. ACP1	1(0.001%)
Alistipes finegoldii	3(0.003%)
Catenibacterium mitsuokai	2(0.002%)
Sphaerochaeta coccoides	2(0.002%)
Bacteroides finegoldii	90(0.084%)
Bacillus aquimaris	1(0.001%)
Succinivibrionaceae bacterium WG-1	1(0.001%)
Fusobacterium perfoetens	3(0.003%)
Proteus vulgaris	239(0.222%)
Bacillus sp. NRRL B-14911	1(0.001%)
Gemella haemolysans	1(0.001%)
Staphylococcus phage Twort	2(0.002%)
Algoriphagus marincola	1(0.001%)
Fusobacterium periodonticum	4(0.004%)
Clostridium sp. 7_3_54FAA	20(0.019%)
Clostridium sp. SY8519	2(0.002%)
Desulfosporosinus orientis	1(0.001%)
Caloramator australicus	2(0.002%)
Bifidobacterium bifidum	2(0.002%)
Beggiatoa sp. SS	1(0.001%)
Fusobacterium sp. OBRC1	2(0.002%)
Paenibacillus odorifer	1(0.001%)
[Clostridium] cellulolyticum	7(0.007%)
Prevotella denticola	3(0.003%)
Thermotoga sp. RQ2	1(0.001%)
Streptococcus henryi	1(0.001%)
Bacteroides sp. 9_1_42FAA	10(0.009%)
Yersinia pestis	21(0.020%)
Bacteroides sp. 3_1_33FAA	38(0.035%)
Alkaliphilus metalliredigens	2(0.002%)
Bacillus flexus	1(0.001%)
Erwinia amylovora	3(0.003%)
Veillonella montpellierensis	3(0.003%)
Chlamydia psittaci	1(0.001%)
Olsenella uli	1(0.001%)
Paenibacillus durus	3(0.003%)
Erysipelothrix tonsillarum	1(0.001%)
Microcoleus vaginatus	1(0.001%)
Streptococcus sinensis	1(0.001%)
Thermincola potens	1(0.001%)
Acidaminococcus fermentans	13(0.012%)
Streptococcus hyovaginalis	4(0.004%)
Clostridium sp. ASF502	32(0.030%)
Clostridium arbusti	1(0.001%)
Yersinia mollaretii	3(0.003%)
Methanobrevibacter smithii	1(0.001%)
Enterococcus haemoperoxidus	1(0.001%)
Helcococcus sueciensis	2(0.002%)
Acinetobacter sp. YY-5	1(0.001%)
Succinispira mobilis	15(0.014%)
Batrachochytrium dendrobatidis	1(0.001%)
Mitsuokella multacida	2(0.002%)
Acinetobacter lwoffii	1(0.001%)
Coprococcus sp. HPP0048	28(0.026%)
Arsenophonus nasoniae	10(0.009%)
Salisaeta longa	1(0.001%)
Bifidobacterium tsurumiense	1(0.001%)
Bifidobacterium scardovii	3(0.003%)
Opitutus terrae	1(0.001%)
Mortierella verticillata	2(0.002%)
[Ruminococcus] torques	20(0.019%)
Cellulosilyticum lentocellum	565(0.526%)
Prevotella sp. oral taxon 317	1(0.001%)
Rhodococcus aetherivorans	1(0.001%)
Bilophila sp. 4_1_30	7(0.007%)
Enterobacteria phage phiEcoM-GJ1	48(0.045%)
Prevotella nanceiensis	1(0.001%)
Elizabethkingia anophelis	1(0.001%)
Cutibacterium acnes	3(0.003%)
Megavirus chiliensis	1(0.001%)
Peptoniphilus sp. oral taxon 375	1(0.001%)
Acidaminococcus sp. BV3L6	8(0.007%)
Anditalea andensis	1(0.001%)
Escherichia coli	2015(1.875%)
Pontibacillus marinus	1(0.001%)
Pseudomonas putida	1(0.001%)
Lactobacillus crispatus	1(0.001%)
Peptoniphilus sp. oral taxon 386	2(0.002%)
Pseudomonas coronafaciens	2(0.002%)
Oribacterium sp. NK2B42	2(0.002%)
Lachnoanaerobaculum sp. MSX33	2(0.002%)
Lachnoanaerobaculum saburreum	3(0.003%)
Tatumella saanichensis	1(0.001%)
Ruminococcus sp. JC304	1(0.001%)
Actinobacillus pleuropneumoniae	1(0.001%)
Holophaga foetida	1(0.001%)
Clostridium akagii	4(0.004%)
Listeria fleischmannii	1(0.001%)
uncultured Veillonella sp.	1(0.001%)
Desulfitobacterium hafniense	10(0.009%)
Jejuia pallidilutea	9(0.008%)
Prevotella oris	1(0.001%)
Bacillus sp. 2_A_57_CT2	1(0.001%)
Clostridium kluyveri	7(0.007%)
uncultured organism	10(0.009%)
Yersinia enterocolitica	20(0.019%)
butyrate-producing bacterium SM4/1	11(0.010%)
Bacteroides sp. HPS0048	15(0.014%)
Marinilabilia salmonicolor	5(0.005%)
Caldicellulosiruptor saccharolyticus	1(0.001%)
Desulfotomaculum alkaliphilum	4(0.004%)
Clostridium phage phiCP39-O	1(0.001%)
Bacillus mannanilyticus	2(0.002%)
Bacteroides sp. 3_1_19	25(0.023%)
Bacillus sp. GL1	1(0.001%)
Virgibacillus halodenitrificans	1(0.001%)
Bacteroides salanitronis	6(0.006%)
Selenomonas infelix	1(0.001%)
Bacteroides sp. 2_1_22	25(0.023%)
Stomatobaculum longum	2(0.002%)
Pseudomonas alcaligenes	1(0.001%)
Caloranaerobacter azorensis	2(0.002%)
Salmonella phage PhiSH19	1(0.001%)
Oceanobacillus oncorhynchi	2(0.002%)
Mesonia mobilis	1(0.001%)
[Ruminococcus] gnavus	139(0.129%)
Paenibacillus ginsengihumi	2(0.002%)
Streptomyces scopuliridis	1(0.001%)
Lactobacillus reuteri	3(0.003%)
Escherichia sp. TW09276	2(0.002%)
Leptotrichia sp. oral taxon 215	2(0.002%)
Alloscardovia criceti	1(0.001%)
Citrobacter rodentium	5(0.005%)
Enterococcus gilvus	20(0.019%)
Haladaptatus paucihalophilus	1(0.001%)
Vibrio cholerae	5(0.005%)
Anaerovibrio lipolyticus	1(0.001%)
Densovirus SC1118	1(0.001%)
Clostridium carboxidivorans	15(0.014%)
Bacteroides sp. 3_2_5	6(0.006%)
Lachnospiraceae bacterium oral taxon 500	2(0.002%)
Alkaliphilus transvaalensis	2(0.002%)
Brevibacillus laterosporus	3(0.003%)
Streptococcus sp. CM7	1(0.001%)
Streptococcus phage P9	1(0.001%)
Cetobacterium somerae	8(0.007%)
Clostridium algidicarnis	10(0.009%)
Streptococcus constellatus	1(0.001%)
Veillonella sp. ICM51a	10(0.009%)
uncultured Dechloromonas sp.	1(0.001%)
Parabacteroides sp. 20_3	11(0.010%)
Butyrivibrio proteoclasticus	11(0.010%)
Desulfosporosinus acidiphilus	3(0.003%)
Heliobacillus mobilis	4(0.004%)
Leptospira meyeri	1(0.001%)
Bacteroides sartorii	21(0.020%)
[Clostridium] cellobioparum	4(0.004%)
Clostridium chauvoei	127(0.118%)
Sebaldella termitidis	7(0.007%)
Slackia piriformis	12(0.011%)
Enterococcus villorum	1(0.001%)
Pedosphaera parvula	5(0.005%)
Bacteroides vulgatus	458(0.426%)
Mycobacterium tuberculosis	1(0.001%)
Enterococcus phage phiEF24C	65(0.060%)
Desulfobacca acetoxidans	1(0.001%)
Oceanobacillus iheyensis	1(0.001%)
Coprobacter fastidiosus	1(0.001%)
Prevotella melaninogenica	3(0.003%)
Streptococcus lutetiensis	7(0.007%)
Pedobacter sp. V48	3(0.003%)
Butyricimonas virosa	2(0.002%)
Enterobacter cloacae	12(0.011%)
Sulfurimonas denitrificans	1(0.001%)
Pantoea sp. YR343	1(0.001%)
Streptomyces peruviensis	1(0.001%)
Slackia sp. CM382	1(0.001%)
Vibrio phage pYD21-A	1(0.001%)
Selenomonas artemidis	1(0.001%)
Paenibacillus dendritiformis	1(0.001%)
Geobacter sulfurreducens	1(0.001%)
Leptospira kirschneri	1(0.001%)
Bernardetia litoralis	1(0.001%)
Erysipelotrichaceae bacterium 5_2_54FAA	1(0.001%)
Bacillus nealsonii	3(0.003%)
Clostridium phage PhiS63	1(0.001%)
Campylobacter jejuni	2(0.002%)
Cyanothece sp. PCC 7424	1(0.001%)
Adlercreutzia equolifaciens	2(0.002%)
Veillonella sp. 6_1_27	3(0.003%)
Shigella sonnei	1(0.001%)
Escherichia virus Talmos	1(0.001%)
Alloprevotella rava	1(0.001%)
Bacteroides sp. 3_1_40A	14(0.013%)
Citrobacter koseri	11(0.010%)
Prevotella loescheii	1(0.001%)
Lactobacillus iners	2(0.002%)
uncultured Desulfococcus sp.	1(0.001%)
Anaerobiospirillum succiniciproducens	1(0.001%)
Fusobacterium sp. CM21	1(0.001%)
Enterococcus phage EFRM31	4(0.004%)
Roseburia faecis	2(0.002%)
Clostridium sp. 1_1_41A1FAA	1(0.001%)
Thermodesulfobacterium commune	1(0.001%)
Escherichia fergusonii	2(0.002%)
Pontibacter sp. BAB1700	1(0.001%)
Clostridium sp. DL-VIII	30(0.028%)
Prevotella buccae	1(0.001%)
Terrisporobacter glycolicus	1870(1.740%)
Clostridium intestinale	35(0.033%)
Coprobacillus sp. 3_3_56FAA	102(0.095%)
Bacillus azotoformans	1(0.001%)
Bifidobacterium magnum	1(0.001%)
Brevibacillus borstelensis	2(0.002%)
Renibacterium salmoninarum	2(0.002%)
Citrobacter amalonaticus	5(0.005%)
Arcobacter butzleri	1(0.001%)
Turicibacter sanguinis	12(0.011%)
Bacillus marmarensis	1(0.001%)
Shuttleworthia sp. MSX8B	2(0.002%)
Capnocytophaga cynodegmi	1(0.001%)
Sphaerochaeta globosa	1(0.001%)
Hungatella hathewayi	234(0.218%)
Lactococcus phage KSY1	1(0.001%)
Turicibacter sp. HGF1	7(0.007%)
Bacillus virus GA1	1(0.001%)
Phascolarctobacterium succinatutens	197(0.183%)
Pantoea sp. GM01	2(0.002%)
Cecembia lonarensis	2(0.002%)
Methylocaldum szegediense	1(0.001%)
[Eubacterium] dolichum	7(0.007%)
Aminomonas paucivorans	1(0.001%)
Alkaliphilus oremlandii	10(0.009%)
Lactobacillus apodemi	1(0.001%)
Enterobacteria phage T4 sensu lato	3(0.003%)
Staphylococcus epidermidis	3(0.003%)
uncultured Thermoanaerobacter sp.	1(0.001%)
Eremococcus coleocola	1(0.001%)
uncultured Bacteroides sp. SMG1	4(0.004%)
Plasmid pED208	1(0.001%)
Vibrio phage pYD38-A	9(0.008%)
Veillonella dispar	3(0.003%)
Yersinia kristensenii	4(0.004%)
Lactobacillus johnsonii	3(0.003%)
Syntrophorhabdus aromaticivorans	1(0.001%)
Sphingomonas phage PAU	2(0.002%)
Ferrovum myxofaciens	1(0.001%)
Eubacterium sp. 3_1_31	5(0.005%)
Yokenella regensburgei	4(0.004%)
Streptococcus infantis	1(0.001%)
Algibacter lectus	7(0.007%)
Cystobacter fuscus	2(0.002%)
Selenomonas sp. FOBRC6	2(0.002%)
Lachnobacterium bovis	1(0.001%)
Prolixibacter bellariivorans	6(0.006%)
uncultured Lactobacillus sp.	1(0.001%)
Enterococcus malodoratus	7(0.007%)
[Clostridium] cellulosi	3(0.003%)
Neisseria lactamica	1(0.001%)
Bacillus simplex	1(0.001%)
Bacillus sp. 1NLA3E	1(0.001%)
Parabacteroides merdae	50(0.047%)
Desulfosporosinus sp. OT	6(0.006%)
Bacillus pseudofirmus	2(0.002%)
Hydrogenobaculum sp. Y04AAS1	1(0.001%)
Listeria ivanovii	4(0.004%)
Enterococcus pallens	24(0.022%)
Enterococcus mundtii	4(0.004%)
Bacteroides oleiciplenus	14(0.013%)
Erwinia typographi	1(0.001%)
Paenibacillus sp. TS12	1(0.001%)
Verrucomicrobium sp. 3C	1(0.001%)
Dehalobacter sp. CF	4(0.004%)
Listeria marthii	1(0.001%)
[Clostridium] stercorarium	15(0.014%)
Salmonella enterica	260(0.242%)
Acinetobacter baumannii	7(0.007%)
Eubacterium sp.	1(0.001%)
Geobacillus stearothermophilus	2(0.002%)
Eggerthella sp. YY7918	1(0.001%)
Prevotella paludivivens	1(0.001%)
Enterococcus phage SAP6	3(0.003%)
Clostridium tetani	24(0.022%)
Clostridium pasteurianum	23(0.021%)
Clostridium tunisiense	43(0.040%)
Unknown	4822(4.486%)
Total	107488(100%)

## Sheet: B-1
#Taxonomy	Gene_Number
Paludibacter propionicigenes	7(0.005%)
Bacteroides uniformis	339(0.259%)
Prevotella nigrescens	2(0.002%)
Streptococcus sp. ACS2	1(0.001%)
Vibrio parahaemolyticus	12(0.009%)
Kordia algicida	2(0.002%)
Bacteroides barnesiae	7(0.005%)
Bacteroides sp. 4_1_36	22(0.017%)
Brachyspira pilosicoli	3(0.002%)
Vibrio maritimus	4(0.003%)
Desulfotomaculum alcoholivorax	2(0.002%)
Enterorhabdus caecimuris	9(0.007%)
Acidaminococcus intestini	14(0.011%)
Neisseria polysaccharea	1(0.001%)
Slackia heliotrinireducens	34(0.026%)
[Eubacterium] sulci	14(0.011%)
Prevotella corporis	1(0.001%)
Lactobacillus casei	13(0.010%)
Pseudoflavonifractor capillosus	52(0.040%)
Treponema succinifaciens	2(0.002%)
Methanomassiliicoccus luminyensis	1(0.001%)
Burkholderia sp. WSM4176	1(0.001%)
Thalassobacillus devorans	1(0.001%)
Wolbachia endosymbiont of Muscidifurax uniraptor	1(0.001%)
Atopobium sp. ICM42b	1(0.001%)
Pseudomonas amygdali	2(0.002%)
Paenibacillus panacisoli	1(0.001%)
Yersinia pseudotuberculosis	1(0.001%)
uncultured Gardnerella sp.	1(0.001%)
Streptococcus thoraltensis	1(0.001%)
Bacteroides coprophilus	32(0.024%)
Prevotella sp. oral taxon 472	3(0.002%)
Bacillus phage BCP78	1(0.001%)
Xanthomonas vasicola	5(0.004%)
Peptoniphilus rhinitidis	1(0.001%)
Granulicatella elegans	1(0.001%)
Enterococcus faecium	86(0.066%)
Carnobacterium sp. AT7	1(0.001%)
Anaerococcus prevotii	2(0.002%)
Bifidobacterium sp. 12_1_47BFAA	1(0.001%)
Escherichia virus CVM10	4(0.003%)
Subdoligranulum sp. 4_3_54A2FAA	1128(0.862%)
Fibrobacter succinogenes	1(0.001%)
Bacteroides sp. 1_1_6	67(0.051%)
Streptococcus sanguinis	3(0.002%)
Selenomonas sp. F0473	1(0.001%)
Lachnospiraceae bacterium 2_1_46FAA	53(0.040%)
Belliella baltica	2(0.002%)
Legionella massiliensis	1(0.001%)
Selenomonas sp. oral taxon 149	1(0.001%)
Enterococcus caccae	2(0.002%)
Salmonella bongori	2(0.002%)
Johnsonella ignava	8(0.006%)
Bacteroidetes bacterium oral taxon 272	3(0.002%)
Selenomonas ruminantium	6(0.005%)
delta proteobacterium NaphS2	1(0.001%)
Clostridium beijerinckii	8(0.006%)
uncultured Roseburia sp.	1(0.001%)
Thiomonas sp. CB2	1(0.001%)
Bacillus safensis	1(0.001%)
Myroides odoratus	1(0.001%)
Acetobacter malorum	1(0.001%)
Burkholderia sp. TJI49	3(0.002%)
Pseudomonas sp. 2_1_26	5(0.004%)
Rikenella microfusus	4(0.003%)
[Eubacterium] eligens	4(0.003%)
Solibacillus silvestris	1(0.001%)
Morganella morganii	2791(2.133%)
Paenibacillus larvae	2(0.002%)
Saccharomonospora marina	1(0.001%)
Paenibacillus zanthoxyli	2(0.002%)
Campylobacter coli	1(0.001%)
Pseudomonas sp. MT-1	2(0.002%)
Lachnoanaerobaculum sp. OBRC5-5	2(0.002%)
Buttiauxella agrestis	1(0.001%)
Niastella koreensis	2(0.002%)
Azotobacter vinelandii	2(0.002%)
Megamonas rupellensis	4(0.003%)
Flexithrix dorotheae	2(0.002%)
Listeria innocua	10(0.008%)
Segetibacter koreensis	1(0.001%)
Clostridium saccharoperbutylacetonicum	2(0.002%)
Candidatus Nanosalinarum sp. J07AB56	2(0.002%)
Bacteroides massiliensis	88(0.067%)
uncultured Kineococcus sp.	1(0.001%)
Exophiala aquamarina	1(0.001%)
uncultured Magnetococcus sp.	1(0.001%)
Atlantibacter hermannii	1(0.001%)
Zunongwangia profunda	2(0.002%)
Lachnospiraceae bacterium 5_1_57FAA	7(0.005%)
Vibrio vulnificus	4(0.003%)
Candidatus Liberibacter asiaticus	1(0.001%)
Brevibacterium casei	1(0.001%)
Gordonibacter pamelaeae	7(0.005%)
Clostridium sp. ATCC 29733	21(0.016%)
[Clostridium] termitidis	3(0.002%)
Sulfitobacter mediterraneus	1(0.001%)
Desulfonatronum lacustre	2(0.002%)
Franconibacter helveticus	2(0.002%)
Blautia wexlerae	19(0.015%)
Cloacibacillus evryensis	2(0.002%)
Enterococcus dispar	1017(0.777%)
Xanthomonas citri	4(0.003%)
Dialister invisus	1(0.001%)
Desulfovibrio aminophilus	2(0.002%)
Abiotrophia defectiva	1(0.001%)
Corynebacterium bovis	1(0.001%)
Methanosarcina mazei	1(0.001%)
Kandleria vitulina	8(0.006%)
Vaccinium witches'-broom phytoplasma	1(0.001%)
Sphingobacterium spiritivorum	5(0.004%)
Saccharicrinis fermentans	43(0.033%)
Streptomyces fradiae	1(0.001%)
uncultured Termite group 1 bacterium	2(0.002%)
Pantoea ananatis	1(0.001%)
Paraglaciecola psychrophila	1(0.001%)
Hydrogenivirga sp. 128-5-R1-1	1(0.001%)
Orenia marismortui	1(0.001%)
Trichoderma virens	1(0.001%)
Parabacteroides sp. D26	4(0.003%)
Lachnospiraceae bacterium JC7	16(0.012%)
Rhodococcus fascians	1(0.001%)
Holdemania filiformis	23(0.018%)
Acetohalobium arabaticum	1(0.001%)
Prevotella disiens	1(0.001%)
Xanthomonas axonopodis	2(0.002%)
Lactobacillus brevis	1(0.001%)
Thermococcus litoralis	1(0.001%)
Clostridiales bacterium 1_7_47FAA	1230(0.940%)
Clostridium saccharobutylicum	5(0.004%)
Rhodonellum psychrophilum	2(0.002%)
Oribacterium sinus	3(0.002%)
Leptospira interrogans	3(0.002%)
Mycoplasma ovipneumoniae	1(0.001%)
Prevotella baroniae	3(0.002%)
Streptosporangium roseum	1(0.001%)
Paenibacillus barengoltzii	1(0.001%)
Bradyrhizobium sp. STM 3843	1(0.001%)
Propionispira raffinosivorans	7(0.005%)
Providencia alcalifaciens	7(0.005%)
Thermoanaerobacterium thermosaccharolyticum	2(0.002%)
Bacteroides fragilis	4201(3.210%)
Solobacterium moorei	1(0.001%)
Salmonella phage FSL SP-010	1(0.001%)
Pseudomonas alkylphenolica	1(0.001%)
Proteiniclasticum ruminis	4(0.003%)
Porphyromonas crevioricanis	3(0.002%)
Geobacillus vulcani	1(0.001%)
Desulfitobacterium dehalogenans	1(0.001%)
Streptococcus orisratti	2(0.002%)
Desulfovibrio hydrothermalis	1(0.001%)
Bacteroides phage B40-8	1(0.001%)
Bacteroides coprocola	12(0.009%)
Eubacterium xylanophilum	3(0.002%)
Coriobacterium glomerans	20(0.015%)
Salmonella phage ViI	1(0.001%)
Pseudomonas bauzanensis	1(0.001%)
Odoribacter laneus	12(0.009%)
Desulfitobacterium metallireducens	1(0.001%)
Enterobacter sp. 638	1(0.001%)
Streptococcus thermophilus	2(0.002%)
[Clostridium] leptum	16(0.012%)
Oribacterium sp. oral taxon 078	6(0.005%)
Serratia odorifera	1(0.001%)
Bacteroides nordii	38(0.029%)
Helicobacter apodemus	1(0.001%)
Kluyvera ascorbata	1(0.001%)
Streptococcus pneumoniae	25(0.019%)
Candidatus Magnetoglobus multicellularis	3(0.002%)
Actinomyces slackii	1(0.001%)
Tannerella forsythia	11(0.008%)
Bacteroides thetaiotaomicron	1424(1.088%)
Pseudomonas sp. GM49	1(0.001%)
Ignatzschineria larvae	1(0.001%)
uncultured Butyrivibrio sp.	1(0.001%)
Roseburia hominis	10(0.008%)
Treponema bryantii	1(0.001%)
Capnocytophaga sp. CM59	1(0.001%)
Bacteroides sp. 4_3_47FAA	14(0.011%)
Prevotella veroralis	1(0.001%)
Citrobacter braakii	12(0.009%)
Paenibacillus phage PG1	1(0.001%)
Varibaculum cambriense	1(0.001%)
Bacteroides stercorirosoris	41(0.031%)
Metarhizium anisopliae	1(0.001%)
Arenibacter algicola	2(0.002%)
Thermococcus sibiricus	1(0.001%)
Prevotella dentasini	1(0.001%)
Prevotella bryantii	7(0.005%)
Bacteroides sp. 2_1_56FAA	28(0.021%)
Faecalitalea cylindroides	21(0.016%)
Megasphaera elsdenii	11(0.008%)
Selenomonas sp. oral taxon 138	2(0.002%)
Bifidobacterium sp. MSTE12	1(0.001%)
Serratia liquefaciens	1(0.001%)
Bacteroides salyersiae	41(0.031%)
Bilophila wadsworthia	840(0.642%)
Streptococcus sp. GMD2S	3(0.002%)
uncultured Parabacteroides sp.	2(0.002%)
Streptococcus sp. GMD6S	1(0.001%)
uncultured marine crenarchaeote HF4000_APKG7F11	1(0.001%)
Streptococcus equinus	17(0.013%)
[Clostridium] scindens	53(0.040%)
Streptococcus dysgalactiae	1(0.001%)
Ochrovirga pacifica	1(0.001%)
Desulfotomaculum ruminis	1(0.001%)
Lachnospiraceae bacterium 6_1_37FAA	24(0.018%)
Parabacteroides distasonis	397(0.303%)
Aestuariimicrobium kwangyangense	1(0.001%)
Blautia hansenii	165(0.126%)
Lactobacillus equicursoris	2(0.002%)
Draconibacterium orientale	5(0.004%)
Pseudoalteromonas phage H105/1	1(0.001%)
Flavobacterium daejeonense	1(0.001%)
Streptomyces pyridomyceticus	1(0.001%)
Pontibacillus halophilus	1(0.001%)
Roseiflexus castenholzii	1(0.001%)
uncultured Opitutus sp.	1(0.001%)
Desulfotomaculum reducens	3(0.002%)
Lactobacillus acidophilus	4(0.003%)
Streptococcus sp. GMD4S	2(0.002%)
Saccharomyces cerevisiae	1(0.001%)
Carnobacterium maltaromaticum	2(0.002%)
Neisseria gonorrhoeae	1(0.001%)
Parabacteroides sp. D13	106(0.081%)
Aminiphilus circumscriptus	2(0.002%)
Empedobacter brevis	1(0.001%)
Actinoalloteichus cyanogriseus	2(0.002%)
Gemmatirosa kalamazoonesis	1(0.001%)
[Clostridium] papyrosolvens	3(0.002%)
Fusobacterium nucleatum	12(0.009%)
Thermobacillus composti	1(0.001%)
uncultured Thermobaculum sp.	1(0.001%)
Lachnospiraceae bacterium 2_1_58FAA	29(0.022%)
Citrobacter freundii	229(0.175%)
Gordonia araii	1(0.001%)
Corynebacterium caspium	1(0.001%)
Salmonella sp. 14	1(0.001%)
uncultured Paenibacillus sp.	2(0.002%)
[Eubacterium] brachy	4(0.003%)
Bacteroides xylanisolvens	141(0.108%)
Anaerolinea thermophila	2(0.002%)
Bacteroides dorei	114(0.087%)
Escherichia phage HK639	1(0.001%)
Salmonella phage FSL SP-062	1(0.001%)
Megasphaera sp. UPII 135-E	1(0.001%)
Clostridium sp. ASF356	12(0.009%)
Desulfitibacter alkalitolerans	5(0.004%)
Singulisphaera acidiphila	1(0.001%)
Bacteroides plebeius	6(0.005%)
Erysipelatoclostridium ramosum	172(0.131%)
Bacillus niacini	1(0.001%)
Prevotella oralis	4(0.003%)
Bifidobacterium pseudocatenulatum	6(0.005%)
uncultured Dictyoglomus sp.	1(0.001%)
uncultured archaeon	1(0.001%)
uncultured bacterium CSL12	1(0.001%)
Thermoanaerobacter kivui	1(0.001%)
Gramella forsetii	1(0.001%)
Geodermatophilus obscurus	1(0.001%)
Autographa californica multiple nucleopolyhedrovirus	2(0.002%)
Gallibacterium anatis	1(0.001%)
[Clostridium] methylpentosum	17(0.013%)
Flavobacterium cauense	1(0.001%)
Streptococcus pasteurianus	76(0.058%)
Bacillus subtilis	7(0.005%)
Erwinia tasmaniensis	1(0.001%)
Pyrococcus sp. NA2	1(0.001%)
[Clostridium] aminophilum	3(0.002%)
Streptococcus infantarius	7(0.005%)
uncultured bacterium	103(0.079%)
Rhodovibrio salinarum	1(0.001%)
Butyricicoccus pullicaecorum	448(0.342%)
Bifidobacterium saeculare	1(0.001%)
Dialister micraerophilus	1(0.001%)
Methanocaldococcus jannaschii	1(0.001%)
Clostridium paraputrificum	539(0.412%)
Serratia marcescens	4(0.003%)
Niabella aurantiaca	1(0.001%)
Paenibacillus polymyxa	2(0.002%)
Mageeibacillus indolicus	1(0.001%)
Yersinia frederiksenii	1(0.001%)
Atopobium parvulum	3(0.002%)
Providencia rettgeri	15(0.011%)
Aggregatibacter actinomycetemcomitans	2(0.002%)
Blautia obeum	22(0.017%)
Butyrivibrio fibrisolvens	3(0.002%)
Lonsdalea quercina	1(0.001%)
Paenibacillus fonticola	1(0.001%)
Lamprocystis purpurea	2(0.002%)
Anaerotruncus colihominis	37(0.028%)
Gardnerella vaginalis	10(0.008%)
Bacillus pumilus	1(0.001%)
Bacteroides cellulosilyticus	175(0.134%)
Clostridium sp. D5	31(0.024%)
Clostridium septicum	2(0.002%)
Actinomyces sp. oral taxon 170	1(0.001%)
Selenomonas noxia	1(0.001%)
Citrobacter youngae	100(0.076%)
[Clostridium] hiranonis	8(0.006%)
Streptococcus sobrinus	9(0.007%)
Bacteroides sp. D22	40(0.031%)
uncultured murine large bowel bacterium BAC 14	3(0.002%)
Tannerella sp. 6_1_58FAA_CT1	3(0.002%)
Paenibacillus borealis	2(0.002%)
Clostridium sp. SS2/1	4(0.003%)
Chryseobacterium sp. StRB126	1(0.001%)
Desulfosporosinus youngiae	2(0.002%)
Aneurinibacillus thermoaerophilus	1(0.001%)
Salmonella phage SPN3US	90(0.069%)
Bacteroides faecis	105(0.080%)
Tetrasphaera elongata	1(0.001%)
Enterococcus cecorum	1(0.001%)
[Eubacterium] rectale	10(0.008%)
Bradyrhizobium japonicum	3(0.002%)
Sutterella wadsworthensis	1(0.001%)
Xenorhabdus nematophila	1(0.001%)
Parascardovia denticolens	1(0.001%)
Herbaspirillum sp. YR522	1(0.001%)
Sphingomonas sp. PR090111-T3T-6A	1(0.001%)
Alloprevotella tannerae	1(0.001%)
Mycobacterium tusciae	1(0.001%)
[Clostridium] sporosphaeroides	7(0.005%)
Bacteroides helcogenes	25(0.019%)
Riemerella anatipestifer	1(0.001%)
Prevotella bivia	1(0.001%)
Clostridium sp. ATCC BAA-442	59(0.045%)
Olsenella sp. oral taxon 809	6(0.005%)
Rozella allomycis	2(0.002%)
[Hallella] seregens	1(0.001%)
Ornithobacterium rhinotracheale	1(0.001%)
Bacillus cellulosilyticus	1(0.001%)
Microlunatus phosphovorus	2(0.002%)
Serratia grimesii	1(0.001%)
Coriobacteriaceae bacterium BV3Ac1	1(0.001%)
Clostridium sp. 7_2_43FAA	27(0.021%)
Legionella pneumophila	1(0.001%)
Streptococcus caballi	2(0.002%)
uncultured Alkaliphilus sp.	1(0.001%)
Bifidobacterium psychraerophilum	1(0.001%)
Prevotella marshii	1(0.001%)
Pseudomonas veronii	1(0.001%)
Sedimentibacter hydroxybenzoicus	1(0.001%)
Snodgrassella alvi	1(0.001%)
Kineosphaera limosa	2(0.002%)
Lachnospiraceae bacterium NK4A144	2(0.002%)
Lachnospiraceae bacterium NK4A136	1(0.001%)
Dickeya solani	1(0.001%)
uncultured Frankia sp.	1(0.001%)
Enterococcus sp. phage 1	1(0.001%)
unidentified phage	3(0.002%)
Streptomyces ipomoeae	1(0.001%)
Alishewanella jeotgali	1(0.001%)
Desulfococcus multivorans	1(0.001%)
Lactobacillus plantarum	1(0.001%)
Bifidobacterium mongoliense	2(0.002%)
Atopobium rimae	1(0.001%)
Bifidobacterium thermacidophilum	1(0.001%)
Bifidobacterium breve	510(0.390%)
Proteus penneri	38(0.029%)
Parvimonas sp. oral taxon 110	2(0.002%)
Ruminococcus flavefaciens	14(0.011%)
Ferroplasma acidarmanus	1(0.001%)
Virgibacillus sp. SK37	3(0.002%)
Chlorobium chlorochromatii	1(0.001%)
Cronobacter virus CR3	1(0.001%)
uncultured Bacillus sp.	1(0.001%)
Enterococcus faecalis	2311(1.766%)
Candidatus Regiella insecticola	1(0.001%)
uncultured Truepera sp.	1(0.001%)
Cutibacterium granulosum	1(0.001%)
Planococcus antarcticus	1(0.001%)
Lactococcus phage 949	1(0.001%)
Paenibacillus forsythiae	1(0.001%)
Finegoldia magna	1(0.001%)
Nonlabens ulvanivorans	23(0.018%)
Desulfonatronum thiodismutans	1(0.001%)
Dorea formicigenerans	30(0.023%)
Bacteroides paurosaccharolyticus	4(0.003%)
Flavobacterium hydatis	1(0.001%)
Atopococcus tabaci	2(0.002%)
Bifidobacterium catenulatum	2(0.002%)
Lactobacillus equi	1(0.001%)
Fictibacillus gelatini	1(0.001%)
Lachnospiraceae bacterium 3_1_57FAA_CT1	8(0.006%)
Pedobacter oryzae	2(0.002%)
Flavobacterium phage FKj-2	1(0.001%)
Shigella dysenteriae	2(0.002%)
Bradyrhizobium sp. WSM1417	2(0.002%)
Faecalibacterium prausnitzii	42(0.032%)
Escherichia virus P1	2(0.002%)
Erysipelotrichaceae bacterium 6_1_45	3(0.002%)
Thermocrispum agreste	1(0.001%)
Herbaspirillum frisingense	1(0.001%)
Bifidobacterium pullorum	3(0.002%)
Acetobacterium dehalogenans	3(0.002%)
Streptococcus anginosus	3(0.002%)
Enterobacter cancerogenus	1(0.001%)
Actinomyces dentalis	1(0.001%)
Bacillus phage BCJA1c	1(0.001%)
Brachyspira hyodysenteriae	3(0.002%)
Dysgonomonas mossii	13(0.010%)
Methanobrevibacter ruminantium	1(0.001%)
Paenibacillus vortex	1(0.001%)
Chlorobium phaeobacteroides	1(0.001%)
Melioribacter roseus	1(0.001%)
Enterococcus gallinarum	5(0.004%)
Ruminococcus bicirculans	3(0.002%)
Shigella boydii	5(0.004%)
Colletotrichum higginsianum	1(0.001%)
Kytococcus sedentarius	1(0.001%)
Lactobacillus paracasei	12(0.009%)
Corynebacterium glutamicum	2(0.002%)
Streptococcus macedonicus	22(0.017%)
Clostridium cadaveris	560(0.428%)
Aeromonas salmonicida	1(0.001%)
Pantoea sp. At-9b	2(0.002%)
Providencia sneebia	2(0.002%)
Bacteroides caccae	1401(1.071%)
Leuconostoc kimchii	1(0.001%)
Alkaliflexus imshenetskii	1(0.001%)
Clostridium tyrobutyricum	1(0.001%)
Lachnospiraceae bacterium 1_4_56FAA	100(0.076%)
Desulfohalobium retbaense	1(0.001%)
Desulfovibrio piger	5(0.004%)
Syntrophomonas wolfei	2(0.002%)
Neurospora crassa	1(0.001%)
Halothece sp. PCC 7418	1(0.001%)
uncultured Geobacillus sp.	1(0.001%)
Nodosilinea nodulosa	1(0.001%)
Scardovia wiggsiae	1(0.001%)
Corynebacterium lubricantis	1(0.001%)
Prevotella copri	4(0.003%)
Alistipes sp. HGB5	9(0.007%)
Peptostreptococcus anaerobius	9(0.007%)
Paenibacillus macerans	7(0.005%)
Desulfovibrio sp. 6_1_46AFAA	11(0.008%)
Treponema lecithinolyticum	3(0.002%)
uncultured virus	1(0.001%)
Bifidobacterium asteroides	1(0.001%)
Lachnoclostridium phytofermentans	37(0.028%)
Anaerostipes caccae	9(0.007%)
Kutzneria sp. 744	1(0.001%)
Leucobacter chironomi	2(0.002%)
Corynebacterium genitalium	1(0.001%)
Desulfovibrio putealis	1(0.001%)
Dickeya zeae	1(0.001%)
Odoribacter splanchnicus	16(0.012%)
Flavonifractor plautii	1379(1.054%)
Enterococcus phoeniculicola	10(0.008%)
Prevotella salivae	4(0.003%)
Neisseria meningitidis	1(0.001%)
Bacteroides sp. D20	38(0.029%)
Acinetobacter parvus	1(0.001%)
Weissella confusa	2(0.002%)
Candidatus Arthromitus sp. SFB-3	5(0.004%)
Actinobaculum massiliense	1(0.001%)
Lactobacillus kefiranofaciens	1(0.001%)
Bifidobacterium dentium	1(0.001%)
Prosthecochloris aestuarii	1(0.001%)
Nitrospirillum amazonense	1(0.001%)
Bacteroides sp. 3_1_23	50(0.038%)
Sulfuricella denitrificans	1(0.001%)
Peptoniphilus sp. oral taxon 836	1(0.001%)
Vibrio nigripulchritudo	2(0.002%)
Porphyromonas sp. oral taxon 279	1(0.001%)
[Clostridium] celerecrescens	26(0.020%)
Caldicoprobacter oshimai	1(0.001%)
Paraprevotella xylaniphila	3(0.002%)
Streptomyces olindensis	2(0.002%)
Collinsella aerofaciens	22(0.017%)
Bifidobacterium coryneforme	1(0.001%)
Jiangella gansuensis	1(0.001%)
Proteus mirabilis	798(0.610%)
Treponema vincentii	2(0.002%)
marine actinobacterium PHSC20C1	1(0.001%)
Bacteroides pyogenes	52(0.040%)
Coprococcus sp. HPP0074	38(0.029%)
Beggiatoa sp. PS	1(0.001%)
Ruminococcus sp. NK3A76	2(0.002%)
Lactobacillus phage Lrm1	1(0.001%)
Pseudomonas sp. M1	1(0.001%)
Lactobacillus salivarius	1(0.001%)
Fusobacterium varium	5(0.004%)
Marinithermus hydrothermalis	1(0.001%)
Acetivibrio cellulolyticus	13(0.010%)
Clostridium sp. M62/1	37(0.028%)
Clostridiisalibacter paucivorans	5(0.004%)
Caldalkalibacillus thermarum	3(0.002%)
Gracilibacillus lacisalsi	1(0.001%)
Clostridium sporogenes	1(0.001%)
Staphylococcus aureus	57(0.044%)
Syntrophobotulus glycolicus	4(0.003%)
Raoultella ornithinolytica	2(0.002%)
Hafnia alvei	2(0.002%)
Sinorhizobium meliloti	3(0.002%)
Advenella kashmirensis	1(0.001%)
Clostridium sulfidigenes	31(0.024%)
Streptococcus mutans	10(0.008%)
Facklamia ignava	1(0.001%)
Aquimarina latercula	1(0.001%)
Dehalobacter restrictus	4(0.003%)
Clavibacter michiganensis	1(0.001%)
Lactobacillus phage Lc-Nu	1(0.001%)
Yersinia intermedia	1(0.001%)
Collinsella intestinalis	85(0.065%)
Eisenibacter elegans	1(0.001%)
Clostridium sp. MSTE9	15(0.011%)
Catonella morbi	3(0.002%)
Bacillus mycoides	3(0.002%)
[Clostridium] symbiosum	1733(1.324%)
Megamonas funiformis	3(0.002%)
Chryseobacterium vrystaatense	1(0.001%)
Bifidobacterium longum	82(0.063%)
Pseudomonas sp. 1-7	1(0.001%)
Paraglaciecola chathamensis	2(0.002%)
Solitalea canadensis	3(0.002%)
Marinitoga piezophila	1(0.001%)
Xenorhabdus bovienii	1(0.001%)
Enterococcus saccharolyticus	3(0.002%)
Streptococcus suis	16(0.012%)
Agrobacterium vitis	2(0.002%)
Lachnospiraceae bacterium A4	20(0.015%)
Clostridium sp. L2-50	5(0.004%)
Vibrio splendidus	2(0.002%)
Lachnospiraceae bacterium 6_1_63FAA	40(0.031%)
Desulfovibrio africanus	2(0.002%)
Tyzzerella nexilis	652(0.498%)
Helicobacter pylori	2(0.002%)
Providencia burhodogranariea	1(0.001%)
Unclassfied	67351(51.465%)
Ruminococcus callidus	2(0.002%)
Burkholderia sp. RPE67	1(0.001%)
Haematomicrobium sanguinis	1(0.001%)
Klebsiella sp. 10982	1(0.001%)
Enterococcus sp. CSL 7544-3	1(0.001%)
Bacteroides sp. 1_1_14	83(0.063%)
Bacteroides faecichinchillae	30(0.023%)
Veillonella parvula	2(0.002%)
Atopobium sp. BV3Ac4	1(0.001%)
Vibrio phage pVp-1	1(0.001%)
uncultured Bacteroides sp.	9(0.007%)
Carboxydothermus ferrireducens	1(0.001%)
Clostridiales bacterium NK3B98	8(0.006%)
Natronorubrum bangense	1(0.001%)
Olleya sp. VCSM12	1(0.001%)
Oribacterium sp. oral taxon 108	3(0.002%)
Bacillus fordii	1(0.001%)
[Eubacterium] saphenum	1(0.001%)
Clostridium hydrogeniformans	11(0.008%)
Photorhabdus temperata	2(0.002%)
Bacteroides sp. 2_2_4	80(0.061%)
Leptospira fainei	1(0.001%)
Yersinia similis	1(0.001%)
Parvimonas sp. oral taxon 393	1(0.001%)
[Bacteroides] pectinophilus	6(0.005%)
Eubacterium ventriosum	9(0.007%)
Clostridium celatum	21(0.016%)
Campylobacter upsaliensis	1(0.001%)
Microbacterium sp. C448	1(0.001%)
Microbispora rosea	1(0.001%)
Parabacteroides sp. HGS0025	1(0.001%)
Pseudomonas savastanoi	1(0.001%)
Pedobacter agri	1(0.001%)
Synergistes sp. 3_1_syn1	8(0.006%)
Faecalicoccus pleomorphus	3(0.002%)
Granulicatella adiacens	1(0.001%)
Thermoanaerobacter wiegelii	1(0.001%)
Dialister succinatiphilus	2(0.002%)
Lodderomyces elongisporus	1(0.001%)
Pantoea agglomerans	6(0.005%)
Peptoanaerobacter stomatis	1(0.001%)
Leminorella grimontii	3(0.002%)
Lactococcus garvieae	2(0.002%)
Cellulomonas carbonis	2(0.002%)
Sphingobacterium thalpophilum	1(0.001%)
Clostridium sartagoforme	11(0.008%)
Lactobacillus zeae	3(0.002%)
Erysipelotrichaceae bacterium 3_1_53	22(0.017%)
Pseudomonas syringae	19(0.015%)
Enterococcus casseliflavus	3(0.002%)
Lactobacillus mucosae	1(0.001%)
Stanieria cyanosphaera	1(0.001%)
Bacteroides eggerthii	481(0.368%)
Stenotrophomonas maltophilia	1(0.001%)
Streptococcus sp. M143	1(0.001%)
Clostridium acetobutylicum	3(0.002%)
uncultured prokaryote	2(0.002%)
[Clostridium] hylemonae	25(0.019%)
Fibrisoma limi	1(0.001%)
Hemileia vastatrix	1(0.001%)
Streptococcus vestibularis	1(0.001%)
Amycolatopsis jejuensis	1(0.001%)
Desulfovibrio sp. 3_1_syn3	7(0.005%)
Bacteroides sp. 1_1_30	51(0.039%)
Caldanaerobius polysaccharolyticus	7(0.005%)
Selenomonas bovis	2(0.002%)
Enterococcus sulfureus	1(0.001%)
Brevibacillus sp. BC25	1(0.001%)
Sharpea azabuensis	2(0.002%)
Clostridium ljungdahlii	1(0.001%)
Leptospirillum rubarum	1(0.001%)
Porphyromonas canoris	4(0.003%)
Clostridium autoethanogenum	1(0.001%)
Bifidobacterium merycicum	1(0.001%)
Scytonema hofmannii	2(0.002%)
Mannheimia haemolytica	1(0.001%)
Bifidobacterium animalis	1(0.001%)
Lactobacillus animalis	1(0.001%)
Providencia rustigianii	2(0.002%)
Streptococcus criceti	1(0.001%)
Pedobacter heparinus	2(0.002%)
Haemophilus haemolyticus	1(0.001%)
Burkholderia multivorans	1(0.001%)
Geobacillus thermoleovorans	1(0.001%)
Xenorhabdus doucetiae	3(0.002%)
Paenibacillus daejeonensis	1(0.001%)
Labrenzia alexandrii	1(0.001%)
Porphyromonas macacae	6(0.005%)
Bacteroides sp. D2	279(0.213%)
[Clostridium] indolis	5(0.004%)
Microcystis aeruginosa	1(0.001%)
Dysgonomonas gadei	12(0.009%)
Bacillus ginsengihumi	2(0.002%)
Ethanoligenens harbinense	4(0.003%)
Coprococcus eutactus	1(0.001%)
Pelosinus sp. UFO1	6(0.005%)
Paenibacillus assamensis	1(0.001%)
Flavobacterium johnsoniae	2(0.002%)
Enterococcus avium	6(0.005%)
Bacteroides clarus	15(0.011%)
Proteocatella sphenisci	4(0.003%)
Moraxella catarrhalis	1(0.001%)
Thermoanaerobacter pseudethanolicus	1(0.001%)
Lactobacillus rhamnosus	22(0.017%)
Brucella suis	1(0.001%)
Roseburia intestinalis	14(0.011%)
Serratia symbiotica	1(0.001%)
uncultured Spirochaeta sp.	1(0.001%)
Arcobacter nitrofigilis	1(0.001%)
Lachnospira multipara	4(0.003%)
Lactobacillus nodensis	2(0.002%)
Parasutterella excrementihominis	1(0.001%)
Parabacteroides gordonii	1713(1.309%)
Enterococcus sp. GMD1E	1(0.001%)
Thermosediminibacter oceani	3(0.002%)
Ruminococcaceae bacterium D16	396(0.303%)
Shigella flexneri	36(0.028%)
Anaerophaga thermohalophila	4(0.003%)
Clostridium sp.	1(0.001%)
Yersinia rohdei	1(0.001%)
Desulfatirhabdium butyrativorans	2(0.002%)
Actinopolymorpha alba	1(0.001%)
Lachnospiraceae bacterium A2	26(0.020%)
uncultured Caulobacter sp.	1(0.001%)
Francisella philomiragia	1(0.001%)
Allobaculum stercoricanis	2(0.002%)
Collinsella sp. 4_8_47FAA	33(0.025%)
Planktothrix agardhii	2(0.002%)
Porphyromonas catoniae	1(0.001%)
Sphingobacterium sp. PM2-P1-29	8(0.006%)
Vibrio sp. C7	2(0.002%)
Thermosinus carboxydivorans	9(0.007%)
[Eubacterium] hallii	8(0.006%)
Parabacteroides sp. D25	1(0.001%)
Shewanella baltica	1(0.001%)
Barnesiella intestinihominis	8(0.006%)
Vibrio kanaloae	1(0.001%)
Citrobacter werkmanii	294(0.225%)
Bacillus coagulans	1(0.001%)
Brachyspira intermedia	1(0.001%)
Fusobacterium gonidiaformans	1(0.001%)
Alistipes onderdonkii	49(0.037%)
Micrococcus luteus	2(0.002%)
Peptostreptococcus stomatis	3(0.002%)
Bifidobacterium ruminantium	4(0.003%)
Pseudopedobacter saltans	1(0.001%)
Runella slithyformis	1(0.001%)
Cronobacter sakazakii	2(0.002%)
[Clostridium] innocuum	28(0.021%)
Klebsiella variicola	1(0.001%)
Haemophilus aegyptius	1(0.001%)
Roseburia inulinivorans	30(0.023%)
Bacteroides sp. D1	15(0.011%)
Veillonella magna	1(0.001%)
[Clostridium] bolteae	1215(0.928%)
Brucella ovis	1(0.001%)
Synergistes jonesii	7(0.005%)
Erysipelotrichaceae bacterium 2_2_44A	5(0.004%)
Candidatus Thiomargarita nelsonii	1(0.001%)
Ruminococcus sp. 5_1_39BFAA	4(0.003%)
Capnocytophaga sp. oral taxon 332	1(0.001%)
Lachnospiraceae bacterium 28-4	12(0.009%)
Bordetella holmesii	1(0.001%)
Serratia fonticola	2(0.002%)
Sorangium cellulosum	1(0.001%)
Haliscomenobacter hydrossis	1(0.001%)
Epulopiscium sp. 'N.t. morphotype B'	3(0.002%)
Proteiniphilum acetatigenes	14(0.011%)
Prevotella multisaccharivorax	4(0.003%)
Candidatus Glomeribacter gigasporarum	1(0.001%)
Runella zeae	1(0.001%)
Clostridium novyi	2(0.002%)
bacterium enrichment culture clone P47-5C	1(0.001%)
Blautia producta	159(0.121%)
Bacillus anthracis	9(0.007%)
Bifidobacterium thermophilum	1(0.001%)
Butyricicoccus desmolans	35(0.027%)
Citrobacter sp. A1	5(0.004%)
Paenibacillus alvei	1(0.001%)
Pantoea stewartii	2(0.002%)
Uromyces hobsonii	1(0.001%)
Enterococcus raffinosus	1(0.001%)
Desulfotomaculum gibsoniae	1(0.001%)
Ruminococcus albus	7(0.005%)
Gemella bergeri	1(0.001%)
Anaerovorax odorimutans	21(0.016%)
Shuttleworthia satelles	1(0.001%)
Exiguobacterium mexicanum	1(0.001%)
Moorella thermoacetica	1(0.001%)
Lactobacillus parabrevis	1(0.001%)
Gilliamella apicola	1(0.001%)
Paenibacillus terrigena	2(0.002%)
Lactobacillus amylolyticus	1(0.001%)
Sulfurospirillum arcachonense	2(0.002%)
Coprobacillus sp. D7	121(0.092%)
Intestinibacter bartlettii	10(0.008%)
Anaerostipes sp. 3_2_56FAA	8(0.006%)
Nitrosococcus halophilus	2(0.002%)
Peptoniphilus indolicus	1(0.001%)
Bacteroides propionicifaciens	4(0.003%)
Eubacterium plexicaudatum	20(0.015%)
Lachnospiraceae bacterium 9_1_43BFAA	31(0.024%)
Cytophagales bacterium B6	6(0.005%)
Haloplasma contractile	1(0.001%)
Geobacillus sp. WSUCF1	7(0.005%)
Paraprevotella clara	7(0.005%)
Acidaminococcus sp. D21	3(0.002%)
Parageobacillus caldoxylosilyticus	1(0.001%)
[Clostridium] clariflavum	2(0.002%)
Fusobacterium sp. oral taxon 370	1(0.001%)
Clostridium sp. MLG055	1(0.001%)
Acholeplasma granularum	4(0.003%)
Anaerostipes hadrus	1(0.001%)
Eggerthella lenta	38(0.029%)
Flavobacterium sp. CF136	2(0.002%)
Dickeya dianthicola	1(0.001%)
Salinispora arenicola	1(0.001%)
Megamonas hypermegale	6(0.005%)
Klebsiella sp. MS 92-3	1(0.001%)
Dielma fastidiosa	13(0.010%)
Chrysiogenes arsenatis	1(0.001%)
Fibrella aestuarina	1(0.001%)
Pyramidobacter piscolens	6(0.005%)
Treponema socranskii	4(0.003%)
Flammeovirga yaeyamensis	2(0.002%)
Propionibacterium humerusii	2(0.002%)
Streptococcus gallolyticus	349(0.267%)
Elizabethkingia meningoseptica	1(0.001%)
Vibrio ponticus	4(0.003%)
Oenococcus alcoholitolerans	2(0.002%)
Shigella sp. MO17	1(0.001%)
Fusobacterium necrophorum	8(0.006%)
Shigella virus SP18	2(0.002%)
Bifidobacterium stellenboschense	3(0.002%)
uncultured Amycolatopsis sp.	1(0.001%)
Lactobacillus delbrueckii	11(0.008%)
Citrobacter sp. 30_2	27(0.021%)
Anaerococcus lactolyticus	1(0.001%)
Holdemanella biformis	4(0.003%)
Halomonas sp. HAL1	1(0.001%)
Pseudomonas mendocina	1(0.001%)
Subdoligranulum variabile	28(0.021%)
Prevotella sp. oral taxon 473	2(0.002%)
Paenibacillus sp. P22	4(0.003%)
Lactobacillus buchneri	1(0.001%)
Butyrivibrio crossotus	21(0.016%)
Desulfovibrio cuneatus	4(0.003%)
Helicobacter trogontum	2(0.002%)
[Clostridium] saccharolyticum	26(0.020%)
Streptococcus urinalis	1(0.001%)
Mahella australiensis	1(0.001%)
Desulfotomaculum acetoxidans	2(0.002%)
Fusobacterium ulcerans	27(0.021%)
Pseudomonas luteola	1(0.001%)
Escherichia albertii	2(0.002%)
Treponema azotonutricium	1(0.001%)
Wohlfahrtiimonas chitiniclastica	1(0.001%)
Sphaerochaeta pleomorpha	1(0.001%)
Trabulsiella guamensis	1(0.001%)
Lactococcus raffinolactis	1(0.001%)
Borreliella garinii	1(0.001%)
Lachnospiraceae bacterium oral taxon 082	4(0.003%)
Streptomyces violaceoruber	1(0.001%)
Heliobacterium modesticaldum	2(0.002%)
Chthoniobacter flavus	1(0.001%)
Rhizophagus irregularis	4(0.003%)
Acetobacterium woodii	5(0.004%)
Aneurinibacillus aneurinilyticus	1(0.001%)
Mycobacterium avium	1(0.001%)
Gulosibacter molinativorax	1(0.001%)
uncultured organism MedDCM-OCT-S05-C185	1(0.001%)
Candidatus Synechococcus spongiarum	1(0.001%)
Candidatus Hamiltonella defensa	1(0.001%)
Cyclobacterium marinum	2(0.002%)
Paeniclostridium sordellii	8(0.006%)
Streptococcus agalactiae	22(0.017%)
Bacillus megaterium	2(0.002%)
Porphyromonas sp. 31_2	191(0.146%)
Collinsella stercoris	148(0.113%)
Porphyromonas levii	1(0.001%)
Leclercia adecarboxylata	1(0.001%)
Klebsiella virus KP34	1(0.001%)
Thermobifida fusca	1(0.001%)
Thiomonas sp. FB-6	1(0.001%)
uncultured bacterium scaffold00090	2(0.002%)
Lawsonia intracellularis	6(0.005%)
Sediminispirochaeta smaragdinae	4(0.003%)
Paenibacillus sanguinis	1(0.001%)
Spirosoma spitsbergense	1(0.001%)
Capnocytophaga gingivalis	1(0.001%)
Flavobacterium tegetincola	1(0.001%)
Streptococcus pyogenes	8(0.006%)
Paraburkholderia kururiensis	1(0.001%)
Desulfovibrio desulfuricans	7(0.005%)
Filifactor alocis	1(0.001%)
Halanaerobium praevalens	1(0.001%)
Lentisphaera araneosa	1(0.001%)
Sporolactobacillus vineae	1(0.001%)
Clostridium butyricum	76(0.058%)
Bacillus thuringiensis	5(0.004%)
Pectobacterium atrosepticum	2(0.002%)
Propionibacterium acidifaciens	81(0.062%)
Enterococcus asini	10(0.008%)
Thanatephorus cucumeris	2(0.002%)
Candidatus Kuenenia stuttgartiensis	1(0.001%)
Flavobacterium frigoris	1(0.001%)
Paenibacillus graminis	2(0.002%)
Dorea longicatena	20(0.015%)
Pseudomonas pseudoalcaligenes	3(0.002%)
Centipeda periodontii	1(0.001%)
Collinsella tanakaei	91(0.070%)
Olivibacter sitiensis	2(0.002%)
Haemophilus influenzae	1(0.001%)
Klebsiella oxytoca	3(0.002%)
Propionibacterium freudenreichii	1496(1.143%)
[Eubacterium] cellulosolvens	2(0.002%)
Providencia stuartii	10(0.008%)
Fusobacterium mortiferum	1(0.001%)
Klebsiella pneumoniae	55(0.042%)
Lactococcus lactis	8(0.006%)
Thermophagus xiamenensis	2(0.002%)
Oscillatoria sp. PCC 10802	1(0.001%)
Oribacterium parvum	1(0.001%)
Streptomyces coelicoflavus	1(0.001%)
[Haemophilus] parasuis	1(0.001%)
Pseudobutyrivibrio ruminis	3(0.002%)
[Clostridium] saccharogumia	9(0.007%)
[Clostridium] glycyrrhizinilyticum	19(0.015%)
Ruminococcus lactaris	19(0.015%)
Bacteroides fluxus	637(0.487%)
Arenibacter latericius	1(0.001%)
Lachnospiraceae bacterium 3_1_46FAA	3(0.002%)
Plesiomonas shigelloides	1(0.001%)
Aerococcus urinae	1(0.001%)
Bacteroides intestinalis	228(0.174%)
Tetrasphaera jenkinsii	3(0.002%)
Marvinbryantia formatexigens	34(0.026%)
Mogibacterium sp. CM50	3(0.002%)
Bacteroides ovatus	587(0.449%)
Listeria monocytogenes	15(0.011%)
Rhodococcus qingshengii	1(0.001%)
Succinivibrio dextrinosolvens	5(0.004%)
Bacillus vireti	1(0.001%)
Streptococcus mitis	4(0.003%)
Ruminiclostridium thermocellum	2(0.002%)
Auricularia delicata	2(0.002%)
Acetoanaerobium sticklandii	3(0.002%)
Paenibacillus mucilaginosus	1(0.001%)
Sphingobacterium sp. 21	4(0.003%)
Bacteroides sp. 2_1_16	20(0.015%)
Alistipes indistinctus	10(0.008%)
Anaeromusa acidaminophila	21(0.016%)
Arenibacter certesii	1(0.001%)
Caldanaerobacter subterraneus	1(0.001%)
Caldicellulosiruptor kronotskyensis	1(0.001%)
Methanocella conradii	1(0.001%)
Chlorobaculum parvum	1(0.001%)
Paenibacillus stellifer	1(0.001%)
Bacillus sp. LU11	1(0.001%)
Bifidobacterium bohemicum	1(0.001%)
[Clostridium] josui	3(0.002%)
Lactobacillus ceti	1(0.001%)
Ruminococcus gauvreauii	15(0.011%)
Clostridioides mangenotii	1(0.001%)
Anaerofustis stercorihominis	7(0.005%)
Prevotella maculosa	2(0.002%)
Lactobacillus harbinensis	1(0.001%)
uncultured Acidobacteria bacterium	1(0.001%)
[Clostridium] viride	4(0.003%)
Streptomyces sp. SS	1(0.001%)
Kingella kingae	2(0.002%)
Treponema brennaborense	1(0.001%)
Enterocytozoon bieneusi	1(0.001%)
Pasteurella multocida	4(0.003%)
Acetonema longum	9(0.007%)
Pseudomonas aeruginosa	3837(2.932%)
Lachnospiraceae bacterium 3-1	20(0.015%)
uncultured Ruminococcus sp.	1(0.001%)
Olsenella profusa	7(0.005%)
Coprococcus comes	49(0.037%)
Lysinibacillus sphaericus	1(0.001%)
Akkermansia muciniphila	2(0.002%)
Pelosinus fermentans	10(0.008%)
[Clostridium] methoxybenzovorans	9(0.007%)
uncultured Solibacter sp.	1(0.001%)
Enterococcus phage EFAP-1	1(0.001%)
[Clostridium] clostridioforme	562(0.429%)
Porphyromonas uenonis	1(0.001%)
Vibrio variabilis	3(0.002%)
Slackia exigua	9(0.007%)
Edwardsiella ictaluri	1(0.001%)
Idiomarina baltica	1(0.001%)
Caballeronia glathei	1(0.001%)
Parabacteroides goldsteinii	425(0.325%)
Arthrobacter nitrophenolicus	1(0.001%)
Pelodictyon luteolum	1(0.001%)
Leifsonia xyli	1(0.001%)
Bacteroides sp. 2_1_33B	81(0.062%)
Treponema pedis	2(0.002%)
Paenibacillus elgii	2(0.002%)
Calothrix sp. PCC 7103	1(0.001%)
Pseudomonas entomophila	1(0.001%)
Tumebacillus flagellatus	1(0.001%)
Alicyclobacillus acidocaldarius	1(0.001%)
Clostridium lundense	3(0.002%)
uncultured archaeon GZfos14B8	1(0.001%)
[Clostridium] spiroforme	17(0.013%)
Streptococcus porci	1(0.001%)
Propionimicrobium sp. BV2F7	1(0.001%)
[Clostridium] asparagiforme	119(0.091%)
Chryseobacterium tenax	1(0.001%)
Moritella marina	1(0.001%)
Melissococcus plutonius	1(0.001%)
Pseudomonas sp. S9	2(0.002%)
Photorhabdus luminescens	1(0.001%)
Clostridioides difficile	1009(0.771%)
Cohnella thermotolerans	1(0.001%)
Bacteroides gallinarum	25(0.019%)
Desulfovibrio alkalitolerans	2(0.002%)
Bacteroides stercoris	26(0.020%)
Blautia hydrogenotrophica	38(0.029%)
Clostridium colicanis	3(0.002%)
Polaribacter irgensii	1(0.001%)
Sporomusa ovata	1(0.001%)
Zobellia galactanivorans	1(0.001%)
Bacillus cereus	28(0.021%)
[Clostridium] aerotolerans	10(0.008%)
[Eubacterium] siraeum	2(0.002%)
Erwinia billingiae	1(0.001%)
Acinetobacter pittii	1(0.001%)
Bacillus virus phi29	1(0.001%)
Pedobacter sp. BAL39	1(0.001%)
Staphylococcus hyicus	1(0.001%)
[Clostridium] citroniae	205(0.157%)
Streptococcus equi	1(0.001%)
Cryptobacterium curtum	11(0.008%)
Burkholderia mallei	1(0.001%)
Acidipropionibacterium acidipropionici	7(0.005%)
Eubacterium ramulus	18(0.014%)
Bacillus methanolicus	2(0.002%)
Propionibacterium sp. 409-HC1	1(0.001%)
Desulfovibrio vulgaris	13(0.010%)
Actinomyces europaeus	2(0.002%)
Prevotella sp. ICM33	1(0.001%)
Erysipelotrichaceae bacterium 21_3	12(0.009%)
Clostridium cellulovorans	4(0.003%)
Fischerella thermalis	1(0.001%)
Eubacterium limosum	1(0.001%)
Acholeplasma oculi	1(0.001%)
Dehalobacter sp. FTH1	9(0.007%)
Porphyromonas gulae	1(0.001%)
Megasphaera sp. BV3C16-1	3(0.002%)
Prevotella amnii	6(0.005%)
Bifidobacterium adolescentis	9(0.007%)
Coniosporium apollinis	1(0.001%)
Paenibacillus popilliae	2(0.002%)
Budvicia aquatica	3(0.002%)
[Clostridium] ultunense	2(0.002%)
Prevotella ruminicola	4(0.003%)
Cronobacter dublinensis	1(0.001%)
Paraclostridium bifermentans	8(0.006%)
Fomitiporia mediterranea	1(0.001%)
Bacteroides graminisolvens	16(0.012%)
Clostridium drakei	3(0.002%)
Alistipes putredinis	359(0.274%)
Pseudomonas poae	1(0.001%)
Coprobacillus sp. 8_2_54BFAA	132(0.101%)
Clostridium perfringens	30(0.023%)
Cronobacter malonaticus	2(0.002%)
Synechococcus elongatus	1(0.001%)
Cronobacter universalis	2(0.002%)
Clostridium botulinum	88(0.067%)
Prevotella stercorea	5(0.004%)
Enterococcus hirae	9(0.007%)
Fusobacterium sp. CM1	1(0.001%)
Actinomyces vaccimaxillae	2(0.002%)
Paenibacillus massiliensis	2(0.002%)
Butyricimonas synergistica	12(0.009%)
Proteus hauseri	47(0.036%)
Listeria seeligeri	3(0.002%)
Bacteroides phage B124-14	1(0.001%)
Photobacterium aphoticum	1(0.001%)
Parabacteroides johnsonii	212(0.162%)
Lachnospiraceae bacterium 7_1_58FAA	110(0.084%)
Tepidanaerobacter acetatoxydans	2(0.002%)
Barnesiella viscericola	5(0.004%)
Actinomyces sp. oral taxon 848	1(0.001%)
Atopobium fossor	4(0.003%)
Oenococcus oeni	1(0.001%)
unidentified microorganism	2(0.002%)
Mobiluncus curtisii	1(0.001%)
Oscillibacter valericigenes	35(0.027%)
Oxalobacter formigenes	4(0.003%)
uncultured Dyadobacter sp.	1(0.001%)
Prevotella oulorum	1(0.001%)
Alistipes finegoldii	25(0.019%)
Catenibacterium mitsuokai	4(0.003%)
Sphaerochaeta coccoides	2(0.002%)
Algoriphagus machipongonensis	1(0.001%)
Ochrobactrum intermedium	1(0.001%)
Rhizobium etli	1(0.001%)
Bacteroides finegoldii	99(0.076%)
Succinivibrionaceae bacterium WG-1	1(0.001%)
Alistipes obesi	11(0.008%)
Fusobacterium perfoetens	1(0.001%)
Ruminococcus champanellensis	1(0.001%)
Proteus vulgaris	148(0.113%)
Pseudomonas fragi	1(0.001%)
Gemella haemolysans	1(0.001%)
Catelliglobosispora koreensis	1(0.001%)
Pediococcus pentosaceus	1(0.001%)
Algoriphagus marincola	1(0.001%)
Fusobacterium periodonticum	2(0.002%)
Eggerthella sp. HGA1	6(0.005%)
Clostridium sp. SY8519	7(0.005%)
Clostridium sp. 7_3_54FAA	143(0.109%)
Salinimicrobium xinjiangense	1(0.001%)
Desulfosporosinus orientis	3(0.002%)
Caloramator australicus	4(0.003%)
Bifidobacterium bifidum	16(0.012%)
Beggiatoa sp. SS	1(0.001%)
Pectobacterium carotovorum	2(0.002%)
Gaeumannomyces graminis	1(0.001%)
Prevotella denticola	1(0.001%)
Bacteroides sp. 9_1_42FAA	8(0.006%)
Yersinia pestis	16(0.012%)
Bacteroides sp. 3_1_33FAA	21(0.016%)
Alkaliphilus metalliredigens	2(0.002%)
Lactobacillus saerimneri	1(0.001%)
Moraxella caprae	1(0.001%)
Erwinia amylovora	4(0.003%)
Ktedonobacter racemifer	1(0.001%)
Olsenella uli	9(0.007%)
Erysipelothrix tonsillarum	1(0.001%)
Paenibacillus durus	2(0.002%)
Microcoleus vaginatus	1(0.001%)
Thermincola potens	1(0.001%)
Pseudoalteromonas flavipulchra	1(0.001%)
uncultured Chloroflexi bacterium	1(0.001%)
Acidaminococcus fermentans	68(0.052%)
Streptococcus hyovaginalis	2(0.002%)
Clostridium sp. ASF502	44(0.034%)
uncultured bacterium 52B7	2(0.002%)
Clostridium arbusti	1(0.001%)
Yersinia mollaretii	1(0.001%)
Succinispira mobilis	45(0.034%)
Batrachochytrium dendrobatidis	1(0.001%)
Mitsuokella multacida	2(0.002%)
Acinetobacter lwoffii	1(0.001%)
Leptolyngbya sp. PCC 7375	1(0.001%)
Coprococcus sp. HPP0048	31(0.024%)
Pediococcus claussenii	1(0.001%)
Arsenophonus nasoniae	4(0.003%)
Bifidobacterium tsurumiense	2(0.002%)
Bifidobacterium scardovii	2(0.002%)
Opitutus terrae	1(0.001%)
Thermodesulfovibrio thiophilus	1(0.001%)
Mortierella verticillata	2(0.002%)
[Ruminococcus] torques	39(0.030%)
butyrate-producing bacterium L2-50	1(0.001%)
Cellulosilyticum lentocellum	9(0.007%)
Bilophila sp. 4_1_30	131(0.100%)
[Eubacterium] nodatum	80(0.061%)
Enterobacteria phage phiEcoM-GJ1	11(0.008%)
Prevotella nanceiensis	1(0.001%)
Elizabethkingia anophelis	1(0.001%)
[Eubacterium] infirmum	3(0.002%)
Cutibacterium acnes	7(0.005%)
Pseudoalteromonas piscicida	1(0.001%)
Desulfatibacillum aliphaticivorans	1(0.001%)
Streptococcus sp. C300	1(0.001%)
Peptoniphilus sp. oral taxon 375	1(0.001%)
Chryseobacterium soli	1(0.001%)
Acidaminococcus sp. BV3L6	15(0.011%)
Anditalea andensis	2(0.002%)
Escherichia coli	2216(1.693%)
Rhizobium leguminosarum	1(0.001%)
Sanguibacter keddieii	1(0.001%)
Pseudomonas putida	1(0.001%)
Peptoniphilus sp. oral taxon 386	1(0.001%)
Bacteroides coprosuis	2(0.002%)
Pseudomonas coronafaciens	1(0.001%)
Oribacterium sp. NK2B42	3(0.002%)
Lachnoanaerobaculum sp. MSX33	8(0.006%)
Lachnoanaerobaculum saburreum	3(0.002%)
Ruminococcus sp. JC304	9(0.007%)
Tatumella saanichensis	2(0.002%)
Bacteroidetes oral taxon 274	2(0.002%)
Nematocida sp. 1	1(0.001%)
Dysgonomonas capnocytophagoides	3(0.002%)
Dethiobacter alkaliphilus	1(0.001%)
Actinobacillus pleuropneumoniae	1(0.001%)
Pseudoxanthomonas suwonensis	1(0.001%)
Glarea lozoyensis	1(0.001%)
Pseudomonas azotifigens	1(0.001%)
Atopobium sp. oral taxon 810	4(0.003%)
Holophaga foetida	1(0.001%)
Klebsiella sp. 4_1_44FAA	1(0.001%)
Alcanivorax borkumensis	1(0.001%)
Rhodococcus phage REQ2	1(0.001%)
Brevibacillus panacihumi	1(0.001%)
Porphyromonas gingivalis	1(0.001%)
Elusimicrobium minutum	1(0.001%)
Desulfitobacterium hafniense	8(0.006%)
Jejuia pallidilutea	27(0.021%)
Synechococcus phage S-CBP42	1(0.001%)
Actinomyces graevenitzii	2(0.002%)
Bifidobacterium biavatii	1(0.001%)
Enterobacter phage EcP1	1(0.001%)
Prevotella oris	2(0.002%)
uncultured Prevotella sp.	1(0.001%)
Treponema primitia	1(0.001%)
Clostridium kluyveri	8(0.006%)
uncultured organism	17(0.013%)
Yersinia enterocolitica	10(0.008%)
butyrate-producing bacterium SM4/1	38(0.029%)
Alistipes shahii	19(0.015%)
Bacteroides sp. HPS0048	22(0.017%)
Marinilabilia salmonicolor	8(0.006%)
Streptomyces pristinaespiralis	1(0.001%)
Desulfotomaculum alkaliphilum	1(0.001%)
Bacteroides sp. 3_1_19	47(0.036%)
Bacteroides salanitronis	8(0.006%)
Selenomonas infelix	1(0.001%)
Bacteroides sp. 2_1_22	24(0.018%)
Stomatobaculum longum	2(0.002%)
Pseudomonas alcaligenes	1(0.001%)
Caloranaerobacter azorensis	1(0.001%)
Atopobium sp. oral taxon 199	1(0.001%)
Oceanobacillus oncorhynchi	1(0.001%)
Paenibacillus ginsengihumi	1(0.001%)
[Ruminococcus] gnavus	1439(1.100%)
Bartonella tribocorum	1(0.001%)
Lactobacillus reuteri	1(0.001%)
Escherichia sp. TW09276	2(0.002%)
Chamaesiphon minutus	1(0.001%)
Leptotrichia sp. oral taxon 215	1(0.001%)
Mycoplasma arthritidis	1(0.001%)
Alloscardovia criceti	2(0.002%)
Propionibacterium sp. oral taxon 192	3(0.002%)
Citrobacter rodentium	3(0.002%)
uncultured Gramella sp.	1(0.001%)
Enterococcus gilvus	16(0.012%)
Vibrio cholerae	5(0.004%)
Flavobacteriales bacterium ALC-1	3(0.002%)
Nocardiopsis halotolerans	1(0.001%)
Anaerovibrio lipolyticus	2(0.002%)
Cronobacter condimenti	1(0.001%)
Clostridium carboxidivorans	2(0.002%)
Bacteroides sp. 3_2_5	4(0.003%)
Psychromonas arctica	1(0.001%)
Alkaliphilus transvaalensis	1(0.001%)
Brevibacillus laterosporus	1(0.001%)
Streptococcus phage P9	1(0.001%)
Clostridium algidicarnis	1(0.001%)
Microbacterium phage Min1	2(0.002%)
Bifidobacterium actinocoloniiforme	1(0.001%)
Streptococcus constellatus	2(0.002%)
Mycobacterium abscessus	2(0.002%)
Veillonella sp. ICM51a	1(0.001%)
Parabacteroides sp. 20_3	15(0.011%)
Butyrivibrio proteoclasticus	5(0.004%)
Desulfosporosinus acidiphilus	4(0.003%)
Anaeroarcus burkinensis	1(0.001%)
Heliobacillus mobilis	1(0.001%)
Chryseobacterium haifense	1(0.001%)
Leptospira meyeri	1(0.001%)
Enterorhabdus mucosicola	11(0.008%)
Bacteroides sartorii	17(0.013%)
Clostridium chauvoei	17(0.013%)
[Clostridium] cellobioparum	5(0.004%)
uncultured Chitinophaga sp.	2(0.002%)
Bifidobacterium minimum	2(0.002%)
Spongiibacter tropicus	1(0.001%)
Deinococcus apachensis	1(0.001%)
Sebaldella termitidis	5(0.004%)
Desulfonatronospira thiodismutans	1(0.001%)
Enterococcus villorum	2(0.002%)
Slackia piriformis	552(0.422%)
Pedosphaera parvula	5(0.004%)
Bacteroides vulgatus	256(0.196%)
Mycobacterium tuberculosis	3(0.002%)
Azohydromonas australica	1(0.001%)
Beggiatoa alba	1(0.001%)
Thermoanaerobacter italicus	1(0.001%)
Enterococcus phage phiEF24C	3(0.002%)
Chryseobacterium luteum	1(0.001%)
Desulfobacca acetoxidans	1(0.001%)
Oceanobacillus iheyensis	1(0.001%)
Coprobacter fastidiosus	4(0.003%)
Prevotella melaninogenica	5(0.004%)
Streptococcus lutetiensis	6(0.005%)
Cohnella laeviribosi	1(0.001%)
Pedobacter sp. V48	18(0.014%)
Butyricimonas virosa	6(0.005%)
uncultured Bifidobacterium sp.	5(0.004%)
Enterobacter cloacae	23(0.018%)
Lactobacillus pentosus	1(0.001%)
Slackia sp. CM382	4(0.003%)
Vibrio phage pYD21-A	1(0.001%)
Enterobacter asburiae	2(0.002%)
Selenomonas artemidis	2(0.002%)
Geobacter sulfurreducens	1(0.001%)
Acinetobacter nosocomialis	1(0.001%)
Chitinimonas koreensis	1(0.001%)
Propionicicella superfundia	2(0.002%)
uncultured Jiaozhou Bay zooplankton	1(0.001%)
Erysipelotrichaceae bacterium 5_2_54FAA	3(0.002%)
Bacillus nealsonii	3(0.002%)
Leifsonia aquatica	1(0.001%)
Adlercreutzia equolifaciens	7(0.005%)
Shigella sonnei	1(0.001%)
Metarhizium acridum	1(0.001%)
Bacteroides sp. 3_1_40A	27(0.021%)
Bifidobacterium gallinarum	4(0.003%)
Citrobacter koseri	3(0.002%)
Avibacterium paragallinarum	1(0.001%)
Prevotella loescheii	1(0.001%)
Lactobacillus iners	1(0.001%)
Treponema phagedenis	2(0.002%)
Paenisporosarcina sp. HGH0030	1(0.001%)
uncultured Desulfococcus sp.	1(0.001%)
Enterobacter sp. R4-368	1(0.001%)
uncultured microorganism	1(0.001%)
Chelativorans sp. BNC1	1(0.001%)
Anaerobiospirillum succiniciproducens	1(0.001%)
Enterococcus phage EFRM31	8(0.006%)
Fusobacterium sp. CM21	4(0.003%)
Porphyromonas cangingivalis	1(0.001%)
uncultured Paludibacter sp.	1(0.001%)
Chondromyces apiculatus	1(0.001%)
Escherichia fergusonii	2(0.002%)
Bifidobacterium kashiwanohense	7(0.005%)
Bulleidia extructa	3(0.002%)
Pontibacter sp. BAB1700	2(0.002%)
Clostridium sp. DL-VIII	6(0.005%)
Bifidobacterium subtile	2(0.002%)
Prevotella buccae	3(0.002%)
Porphyromonas sp. oral taxon 278	1(0.001%)
Terrisporobacter glycolicus	146(0.112%)
Clostridium intestinale	10(0.008%)
Bacillus azotoformans	1(0.001%)
Coprobacillus sp. 3_3_56FAA	105(0.080%)
Bifidobacterium magnum	1(0.001%)
Citrobacter amalonaticus	1(0.001%)
Bifidobacterium choerinum	1(0.001%)
Turicibacter sanguinis	3(0.002%)
Maribacter sp. HTCC2170	3(0.002%)
Actinomyces johnsonii	1(0.001%)
Shuttleworthia sp. MSX8B	3(0.002%)
Lachnospiraceae bacterium 8_1_57FAA	1(0.001%)
Capnocytophaga cynodegmi	2(0.002%)
Bacillus oceanisediminis	1(0.001%)
Sphaerochaeta globosa	2(0.002%)
Hungatella hathewayi	3769(2.880%)
Turicibacter sp. HGF1	1(0.001%)
Pantoea sp. GM01	1(0.001%)
Phascolarctobacterium succinatutens	704(0.538%)
Cecembia lonarensis	1(0.001%)
[Eubacterium] dolichum	10(0.008%)
Aminomonas paucivorans	2(0.002%)
Alkaliphilus oremlandii	3(0.002%)
Thermococcus paralvinellae	1(0.001%)
Eremococcus coleocola	1(0.001%)
uncultured Thermoanaerobacter sp.	1(0.001%)
uncultured Bacteroides sp. SMG1	2(0.002%)
Cupriavidus basilensis	2(0.002%)
Eggerthella sp. 1_3_56FAA	5(0.004%)
Methanotorris formicicus	1(0.001%)
Corynebacterium-like bacterium B27	1(0.001%)
Actinotalea fermentans	1(0.001%)
Yersinia kristensenii	2(0.002%)
Brevibacillus massiliensis	2(0.002%)
Desulfovibrio aespoeensis	1(0.001%)
Syntrophorhabdus aromaticivorans	1(0.001%)
Sphingomonas phage PAU	1(0.001%)
Eubacterium sp. 3_1_31	14(0.011%)
Ferrovum myxofaciens	1(0.001%)
Yokenella regensburgei	2(0.002%)
Streptococcus infantis	2(0.002%)
Algibacter lectus	37(0.028%)
Cystobacter fuscus	1(0.001%)
Sinorhizobium fredii	2(0.002%)
Lachnobacterium bovis	3(0.002%)
Sphingomonas sp. BHC-A	1(0.001%)
Enterococcus malodoratus	4(0.003%)
uncultured Lactobacillus sp.	1(0.001%)
Prolixibacter bellariivorans	23(0.018%)
[Clostridium] cellulosi	2(0.002%)
Bacillus simplex	1(0.001%)
Prevotella multiformis	3(0.002%)
Octadecabacter arcticus	1(0.001%)
Parabacteroides merdae	163(0.125%)
Desulfosporosinus sp. OT	1(0.001%)
Marinospirillum insulare	1(0.001%)
Halobacteriovorax marinus	1(0.001%)
Halanaerobium saccharolyticum	1(0.001%)
Pseudomonas sp. GM79	1(0.001%)
Listeria ivanovii	6(0.005%)
Enterococcus pallens	12(0.009%)
Bacteroides oleiciplenus	92(0.070%)
Candidatus Azobacteroides pseudotrichonymphae	1(0.001%)
Trueperella pyogenes	2(0.002%)
Verrucomicrobium sp. 3C	1(0.001%)
Dehalobacter sp. CF	1(0.001%)
Aspergillus oryzae	1(0.001%)
Listeria marthii	1(0.001%)
uncultured Thermosediminibacter sp.	1(0.001%)
[Clostridium] stercorarium	3(0.002%)
Salmonella enterica	163(0.125%)
Acinetobacter baumannii	8(0.006%)
Lactobacillus gallinarum	1(0.001%)
Eubacterium sp.	1(0.001%)
Candidatus Jettenia caeni	2(0.002%)
Prevotella bergensis	1(0.001%)
Geobacillus stearothermophilus	3(0.002%)
Eggerthella sp. YY7918	16(0.012%)
Carnobacterium jeotgali	1(0.001%)
Prevotella paludivivens	2(0.002%)
Clostridium tetani	3(0.002%)
Clostridium pasteurianum	7(0.005%)
Clostridium tunisiense	5(0.004%)
Brevibacterium senegalense	2(0.002%)
Gimesia maris	1(0.001%)
Unknown	5186(3.963%)
Total	130868(100%)

## Sheet: B-2
#Taxonomy	Gene_Number
Serratia fonticola	1(0.001%)
Paludibacter propionicigenes	3(0.004%)
Bacteroides uniformis	80(0.101%)
Prevotella nigrescens	2(0.003%)
Sorangium cellulosum	1(0.001%)
Proteiniphilum acetatigenes	14(0.018%)
Prevotella multisaccharivorax	3(0.004%)
Vibrio parahaemolyticus	2(0.003%)
Bacteroides barnesiae	5(0.006%)
Bacteroides sp. 4_1_36	10(0.013%)
Brachyspira pilosicoli	1(0.001%)
Vibrio maritimus	3(0.004%)
Desulfotomaculum alcoholivorax	1(0.001%)
Enterorhabdus caecimuris	1(0.001%)
Acidaminococcus intestini	20(0.025%)
Clostridium novyi	1(0.001%)
Neisseria polysaccharea	1(0.001%)
Lactobacillus casei	3(0.004%)
Pseudoalteromonas sp. BSi20495	1(0.001%)
Klebsiella michiganensis	1(0.001%)
Blautia producta	19(0.024%)
Bacillus anthracis	5(0.006%)
Pseudoflavonifractor capillosus	13(0.016%)
Methanomassiliicoccus luminyensis	1(0.001%)
Butyricicoccus desmolans	4(0.005%)
Thalassobacillus devorans	2(0.003%)
Wolbachia endosymbiont of Muscidifurax uniraptor	1(0.001%)
Salmonella phage Vi II-E1	3(0.004%)
Prevotella aurantiaca	1(0.001%)
Yersinia pseudotuberculosis	2(0.003%)
Uromyces hobsonii	1(0.001%)
uncultured Gardnerella sp.	1(0.001%)
Desulfovibrio oxyclinae	1(0.001%)
Bacteroides coprophilus	17(0.021%)
Prevotella sp. oral taxon 472	1(0.001%)
Bacillus phage BCP78	1(0.001%)
Xanthomonas vasicola	3(0.004%)
Granulicatella elegans	1(0.001%)
Enterococcus faecium	78(0.099%)
Enterococcus raffinosus	5(0.006%)
Ruminococcus albus	1(0.001%)
Winogradskyella sp. PG-2	1(0.001%)
Escherichia virus CVM10	4(0.005%)
Anaerovorax odorimutans	3(0.004%)
Gemella bergeri	1(0.001%)
Runella limosa	1(0.001%)
Exiguobacterium mexicanum	2(0.003%)
Lactobacillus parabrevis	1(0.001%)
Subdoligranulum sp. 4_3_54A2FAA	47(0.059%)
Fibrobacter succinogenes	2(0.003%)
Bacteroides sp. 1_1_6	49(0.062%)
Paenibacillus terrigena	1(0.001%)
Selenomonas sp. F0473	1(0.001%)
Sulfurospirillum arcachonense	1(0.001%)
Coprobacillus sp. D7	167(0.211%)
Intestinibacter bartlettii	2(0.003%)
Anaerostipes sp. 3_2_56FAA	2(0.003%)
Lachnospiraceae bacterium 2_1_46FAA	8(0.010%)
Blastopirellula marina	1(0.001%)
Belliella baltica	1(0.001%)
Legionella massiliensis	1(0.001%)
Enterobacteria phage RB43	1(0.001%)
Selenomonas sp. oral taxon 149	1(0.001%)
Peptoniphilus indolicus	1(0.001%)
Bacteroides propionicifaciens	1(0.001%)
Eubacterium plexicaudatum	3(0.004%)
Johnsonella ignava	4(0.005%)
Cytophagales bacterium B6	1(0.001%)
Bacteroidetes bacterium oral taxon 272	2(0.003%)
Selenomonas ruminantium	8(0.010%)
Clostridium beijerinckii	3(0.004%)
Acinetobacter sp. CIP-A165	1(0.001%)
Acetobacter malorum	1(0.001%)
Paraprevotella clara	5(0.006%)
Geobacillus sp. WSUCF1	2(0.003%)
Rikenella microfusus	2(0.003%)
[Eubacterium] eligens	2(0.003%)
Acidaminococcus sp. D21	4(0.005%)
Parageobacillus caldoxylosilyticus	1(0.001%)
Morganella morganii	2438(3.081%)
Fusobacterium sp. oral taxon 370	1(0.001%)
Helicobacter bizzozeronii	1(0.001%)
Anaerostipes hadrus	1(0.001%)
Eggerthella lenta	2(0.003%)
Paenibacillus zanthoxyli	1(0.001%)
Campylobacter coli	1(0.001%)
Flavobacterium sp. CF136	2(0.003%)
Dickeya dianthicola	1(0.001%)
Megamonas hypermegale	6(0.008%)
Dielma fastidiosa	1(0.001%)
Niastella koreensis	2(0.003%)
Edwardsiella tarda	2(0.003%)
Fibrella aestuarina	1(0.001%)
Megamonas rupellensis	4(0.005%)
Pyramidobacter piscolens	2(0.003%)
Listeria innocua	6(0.008%)
Treponema socranskii	1(0.001%)
Streptococcus gallolyticus	19(0.024%)
Arenitalea lutea	1(0.001%)
Vibrio ponticus	1(0.001%)
Oenococcus alcoholitolerans	1(0.001%)
Clostridium saccharoperbutylacetonicum	3(0.004%)
Bacteroides massiliensis	110(0.139%)
Fusobacterium necrophorum	7(0.009%)
Psychroflexus tropicus	1(0.001%)
Shigella virus SP18	24(0.030%)
Curvibacter putative symbiont of Hydra magnipapillata	1(0.001%)
Prevotella enoeca	1(0.001%)
Vittaforma corneae	1(0.001%)
Zunongwangia profunda	1(0.001%)
Lachnospiraceae bacterium 5_1_57FAA	2(0.003%)
Citrobacter sp. 30_2	6(0.008%)
Lactobacillus delbrueckii	4(0.005%)
Vibrio vulnificus	1(0.001%)
Holdemanella biformis	1(0.001%)
Clostridium sp. ATCC 29733	1(0.001%)
[Clostridium] termitidis	3(0.004%)
Subdoligranulum variabile	5(0.006%)
Desulfonatronum lacustre	1(0.001%)
Blautia wexlerae	3(0.004%)
Prevotella sp. oral taxon 473	2(0.003%)
Paenibacillus sp. P22	1(0.001%)
Coprobacillus sp. D6	1(0.001%)
Cloacibacillus evryensis	1(0.001%)
Butyrivibrio crossotus	13(0.016%)
Enterococcus dispar	768(0.971%)
Xanthomonas citri	3(0.004%)
[Clostridium] saccharolyticum	5(0.006%)
Dialister invisus	3(0.004%)
Prochlorococcus marinus	1(0.001%)
Escherichia virus VR7	9(0.011%)
Rhodothermus marinus	1(0.001%)
Fusobacterium ulcerans	810(1.024%)
Bifidobacterium pseudolongum	2(0.003%)
Kandleria vitulina	2(0.003%)
Vaccinium witches'-broom phytoplasma	1(0.001%)
Sphingobacterium spiritivorum	3(0.004%)
Saccharicrinis fermentans	19(0.024%)
Escherichia virus Bp7	2(0.003%)
uncultured Termite group 1 bacterium	1(0.001%)
Lachnospiraceae bacterium oral taxon 082	1(0.001%)
Heliobacterium modesticaldum	2(0.003%)
Rhizophagus irregularis	4(0.005%)
Aneurinibacillus aneurinilyticus	1(0.001%)
Acetobacterium woodii	2(0.003%)
Parabacteroides sp. D26	4(0.005%)
Gulosibacter molinativorax	1(0.001%)
Lachnospiraceae bacterium JC7	4(0.005%)
Rhodococcus fascians	1(0.001%)
Holdemania filiformis	7(0.009%)
Candidatus Synechococcus spongiarum	1(0.001%)
Prevotella disiens	2(0.003%)
Lactobacillus brevis	1(0.001%)
Bacillus phage Bcp1	1(0.001%)
Clostridiales bacterium 1_7_47FAA	89(0.112%)
Clostridium saccharobutylicum	2(0.003%)
Paeniclostridium sordellii	2(0.003%)
Rhodonellum psychrophilum	2(0.003%)
Cyclobacterium marinum	1(0.001%)
Streptococcus agalactiae	5(0.006%)
Oribacterium sinus	3(0.004%)
Porphyromonas sp. 31_2	170(0.215%)
Neisseria elongata	1(0.001%)
Mycoplasma ovipneumoniae	2(0.003%)
Prevotella baroniae	2(0.003%)
Klebsiella virus KP34	1(0.001%)
Leclercia adecarboxylata	1(0.001%)
Tolumonas auensis	1(0.001%)
Thermobifida fusca	1(0.001%)
Propionispira raffinosivorans	6(0.008%)
Sediminispirochaeta smaragdinae	1(0.001%)
Providencia alcalifaciens	10(0.013%)
Bacteroides fragilis	2920(3.690%)
Pseudomonas alkylphenolica	1(0.001%)
Proteiniclasticum ruminis	1(0.001%)
Capnocytophaga gingivalis	1(0.001%)
Porphyromonas crevioricanis	3(0.004%)
Streptococcus pyogenes	4(0.005%)
Streptococcus orisratti	1(0.001%)
Desulfovibrio hydrothermalis	1(0.001%)
Bacteroides phage B40-8	1(0.001%)
Bacteroides coprocola	11(0.014%)
Desulfovibrio desulfuricans	1(0.001%)
Nonlabens sediminis	1(0.001%)
Lentisphaera araneosa	1(0.001%)
Coriobacterium glomerans	2(0.003%)
Clostridium butyricum	86(0.109%)
Bacillus thuringiensis	2(0.003%)
Odoribacter laneus	12(0.015%)
Propionibacterium acidifaciens	6(0.008%)
Enterococcus asini	123(0.155%)
Streptococcus thermophilus	1(0.001%)
Thanatephorus cucumeris	2(0.003%)
Leptotrichia hofstadii	2(0.003%)
[Clostridium] leptum	2(0.003%)
Oribacterium sp. oral taxon 078	1(0.001%)
Candidatus Kuenenia stuttgartiensis	1(0.001%)
Actinobacillus minor	2(0.003%)
Bacteroides nordii	79(0.100%)
Kluyvera ascorbata	3(0.004%)
Streptococcus pneumoniae	11(0.014%)
Dorea longicatena	4(0.005%)
Candidatus Magnetoglobus multicellularis	5(0.006%)
Centipeda periodontii	1(0.001%)
Collinsella tanakaei	1(0.001%)
Veillonella atypica	21(0.027%)
Tannerella forsythia	9(0.011%)
Olivibacter sitiensis	1(0.001%)
Bacteroides thetaiotaomicron	1244(1.572%)
[Eubacterium] cellulosolvens	1(0.001%)
Propionibacterium freudenreichii	101(0.128%)
Klebsiella oxytoca	1(0.001%)
Providencia stuartii	13(0.016%)
Fusobacterium mortiferum	8(0.010%)
Lactococcus lactis	5(0.006%)
Klebsiella pneumoniae	22(0.028%)
Enterobacter virus CC31	2(0.003%)
Thermophagus xiamenensis	1(0.001%)
Oscillatoria sp. PCC 10802	1(0.001%)
Oribacterium parvum	1(0.001%)
Roseburia hominis	4(0.005%)
Pseudobutyrivibrio ruminis	2(0.003%)
[Clostridium] saccharogumia	7(0.009%)
Hahella ganghwensis	1(0.001%)
Cedecea neteri	1(0.001%)
Bacteroides sp. 4_3_47FAA	12(0.015%)
[Clostridium] glycyrrhizinilyticum	1(0.001%)
Ruminococcus lactaris	3(0.004%)
Nodularia spumigena	1(0.001%)
Tetragenococcus halophilus	2(0.003%)
Bacillus phage 0305phi8-36	1(0.001%)
Prevotella veroralis	1(0.001%)
Bacteroides fluxus	1595(2.016%)
Lachnospiraceae bacterium 3_1_46FAA	2(0.003%)
Citrobacter braakii	4(0.005%)
Bacteroides stercorirosoris	31(0.039%)
Metarhizium anisopliae	1(0.001%)
Helicobacter fennelliae	1(0.001%)
Aerococcus urinae	1(0.001%)
Bacteroides intestinalis	16(0.020%)
Prevotella dentasini	1(0.001%)
Bacteroides sp. 2_1_56FAA	14(0.018%)
Faecalitalea cylindroides	7(0.009%)
Megasphaera elsdenii	13(0.016%)
Selenomonas sp. oral taxon 138	1(0.001%)
Bacillus virus WPh	1(0.001%)
Brucella neotomae	1(0.001%)
Marvinbryantia formatexigens	12(0.015%)
Tetrasphaera jenkinsii	1(0.001%)
Aeromonas phage PX29	1(0.001%)
Prevotella pleuritidis	1(0.001%)
Bacteroides ovatus	653(0.825%)
Bacteroides salyersiae	48(0.061%)
Bilophila wadsworthia	48(0.061%)
Listeria monocytogenes	6(0.008%)
Streptococcus sp. GMD2S	1(0.001%)
Succinivibrio dextrinosolvens	4(0.005%)
Streptococcus mitis	1(0.001%)
Streptococcus equinus	2(0.003%)
Escherichia virus phiEco32	12(0.015%)
[Clostridium] scindens	11(0.014%)
Auricularia delicata	2(0.003%)
Ruminiclostridium thermocellum	1(0.001%)
Lachnospiraceae bacterium 6_1_37FAA	1(0.001%)
Parabacteroides distasonis	468(0.591%)
Paenibacillus mucilaginosus	1(0.001%)
Acetoanaerobium sticklandii	1(0.001%)
Sphingobacterium sp. 21	1(0.001%)
Blautia hansenii	2(0.003%)
uncultured bacterium Rlip2	1(0.001%)
Alistipes indistinctus	5(0.006%)
Lactobacillus equicursoris	2(0.003%)
Bacteroides sp. 2_1_16	24(0.030%)
Draconibacterium orientale	2(0.003%)
Pseudomonas fuscovaginae	1(0.001%)
Anaeromusa acidaminophila	18(0.023%)
Aster yellows phytoplasma	1(0.001%)
Coprobacillus sp. 29_1	1(0.001%)
Caldanaerobacter subterraneus	1(0.001%)
Caldicellulosiruptor kronotskyensis	2(0.003%)
Desulfotomaculum reducens	2(0.003%)
Lactobacillus acidophilus	2(0.003%)
Saccharomyces cerevisiae	1(0.001%)
Carnobacterium maltaromaticum	1(0.001%)
Ruminococcus gauvreauii	1(0.001%)
Prevotella brevis	1(0.001%)
Neisseria gonorrhoeae	1(0.001%)
Parabacteroides sp. D13	130(0.164%)
Aminiphilus circumscriptus	1(0.001%)
Anaerofustis stercorihominis	3(0.004%)
Prevotella maculosa	2(0.003%)
[Clostridium] viride	1(0.001%)
Lactobacillus suebicus	1(0.001%)
Cronobacter turicensis	2(0.003%)
Treponema brennaborense	1(0.001%)
[Clostridium] papyrosolvens	1(0.001%)
Acetonema longum	7(0.009%)
Pasteurella multocida	1(0.001%)
Pseudomonas aeruginosa	42(0.053%)
Shigella sp. LN126	1(0.001%)
Lachnospiraceae bacterium 3-1	5(0.006%)
Enterococcus moraviensis	1(0.001%)
Alloiococcus otitis	1(0.001%)
Coprococcus comes	9(0.011%)
Fusobacterium nucleatum	49(0.062%)
Thermobacillus composti	1(0.001%)
Acinetobacter johnsonii	1(0.001%)
Yersinia ruckeri	1(0.001%)
Pelosinus fermentans	10(0.013%)
Lachnospiraceae bacterium 2_1_58FAA	7(0.009%)
Escherichia sp. TW09308	1(0.001%)
Lactobacillus mali	1(0.001%)
[Clostridium] methoxybenzovorans	2(0.003%)
uncultured Solibacter sp.	1(0.001%)
Citrobacter freundii	64(0.081%)
Burkholderiales bacterium 1_1_47	1(0.001%)
[Clostridium] clostridioforme	357(0.451%)
Vibrio variabilis	5(0.006%)
Bacteroides xylanisolvens	163(0.206%)
Anaerolinea thermophila	1(0.001%)
Parabacteroides goldsteinii	148(0.187%)
Bacteroides dorei	221(0.279%)
Pelodictyon luteolum	1(0.001%)
Megasphaera sp. UPII 135-E	1(0.001%)
Bacteroides sp. 2_1_33B	82(0.104%)
Anoxybacillus flavithermus	1(0.001%)
Veillonella sp. oral taxon 780	6(0.008%)
Treponema pedis	1(0.001%)
Alicyclobacillus acidoterrestris	1(0.001%)
Bacteroides plebeius	7(0.009%)
Erysipelatoclostridium ramosum	242(0.306%)
Clostridium lundense	2(0.003%)
[Clostridium] spiroforme	19(0.024%)
Propionimicrobium sp. BV2F7	1(0.001%)
Bacillus niacini	1(0.001%)
Lactobacillus helveticus	1(0.001%)
[Clostridium] asparagiforme	67(0.085%)
Veillonella sp. oral taxon 158	5(0.006%)
Prevotella oralis	2(0.003%)
Bifidobacterium pseudocatenulatum	1(0.001%)
Melissococcus plutonius	1(0.001%)
Autographa californica multiple nucleopolyhedrovirus	2(0.003%)
Clostridioides difficile	316(0.399%)
Cohnella thermotolerans	1(0.001%)
Gallibacterium anatis	2(0.003%)
Bacteroides gallinarum	17(0.021%)
[Clostridium] methylpentosum	2(0.003%)
Bacteroides stercoris	27(0.034%)
Agrobacterium tumefaciens	1(0.001%)
Halobacteroides halobius	1(0.001%)
Streptococcus pasteurianus	13(0.016%)
Blautia hydrogenotrophica	10(0.013%)
Bacillus subtilis	7(0.009%)
Clostridium colicanis	4(0.005%)
Polaribacter irgensii	1(0.001%)
Zobellia galactanivorans	1(0.001%)
Thermocrinis ruber	1(0.001%)
[Clostridium] aminophilum	1(0.001%)
Bacillus cereus	21(0.027%)
uncultured bacterium	45(0.057%)
Rhodovibrio salinarum	1(0.001%)
Butyricicoccus pullicaecorum	30(0.038%)
Dialister micraerophilus	2(0.003%)
[Clostridium] aerotolerans	4(0.005%)
[Eubacterium] siraeum	1(0.001%)
Clostridium paraputrificum	174(0.220%)
Serratia marcescens	3(0.004%)
Niabella aurantiaca	1(0.001%)
Paenibacillus polymyxa	1(0.001%)
Yersinia frederiksenii	1(0.001%)
Atopobium parvulum	1(0.001%)
Providencia rettgeri	59(0.075%)
Enterococcus durans	1(0.001%)
Blautia obeum	5(0.006%)
Cellulophaga algicola	1(0.001%)
Butyrivibrio fibrisolvens	2(0.003%)
[Clostridium] citroniae	28(0.035%)
Eubacterium ramulus	3(0.004%)
Anaerotruncus colihominis	7(0.009%)
Bacillus methanolicus	1(0.001%)
Desulfovibrio vulgaris	2(0.003%)
Gardnerella vaginalis	2(0.003%)
Bacillus pumilus	1(0.001%)
Erysipelotrichaceae bacterium 21_3	2(0.003%)
Bacteroides cellulosilyticus	80(0.101%)
Clostridium sp. D5	3(0.004%)
Neisseria mucosa	1(0.001%)
Selenomonas noxia	1(0.001%)
Acholeplasma oculi	1(0.001%)
Citrobacter youngae	18(0.023%)
[Clostridium] hiranonis	3(0.004%)
Smaragdicoccus niigatensis	1(0.001%)
Streptococcus sobrinus	3(0.004%)
Porphyromonas gulae	1(0.001%)
Dehalobacter sp. FTH1	2(0.003%)
Bacteroides sp. D22	76(0.096%)
uncultured murine large bowel bacterium BAC 14	1(0.001%)
Megasphaera sp. BV3C16-1	2(0.003%)
Clostridium sp. SS2/1	4(0.005%)
Prevotella amnii	8(0.010%)
Atopobacter phocae	1(0.001%)
Bifidobacterium adolescentis	1(0.001%)
Coniosporium apollinis	1(0.001%)
Desulfosporosinus youngiae	1(0.001%)
Budvicia aquatica	2(0.003%)
Prevotella ruminicola	1(0.001%)
Salmonella phage SPN3US	91(0.115%)
Paraclostridium bifermentans	4(0.005%)
Bacteroides graminisolvens	15(0.019%)
Alistipes putredinis	2(0.003%)
Bacteroides faecis	94(0.119%)
Coprobacillus sp. 8_2_54BFAA	189(0.239%)
Lactobacillus parafarraginis	1(0.001%)
Clostridium perfringens	369(0.466%)
[Eubacterium] rectale	1(0.001%)
Synechococcus elongatus	1(0.001%)
Cronobacter universalis	1(0.001%)
Bradyrhizobium japonicum	2(0.003%)
Enterobacteria phage RB51	1(0.001%)
Sutterella wadsworthensis	1(0.001%)
Clostridium botulinum	23(0.029%)
Symbiobacterium thermophilum	1(0.001%)
Herbaspirillum sp. YR522	1(0.001%)
Prevotella stercorea	4(0.005%)
Alloprevotella tannerae	1(0.001%)
Enterococcus hirae	4(0.005%)
Paenibacillus massiliensis	1(0.001%)
Fusobacterium sp. CM1	2(0.003%)
Butyricimonas synergistica	5(0.006%)
[Clostridium] sporosphaeroides	1(0.001%)
Lachnospira pectinoschiza	1(0.001%)
Bacteroides helcogenes	38(0.048%)
Proteus hauseri	18(0.023%)
Listeria seeligeri	3(0.004%)
Bacteroides phage B124-14	3(0.004%)
Parabacteroides johnsonii	157(0.198%)
Clostridium sp. ATCC BAA-442	12(0.015%)
Lachnospiraceae bacterium 7_1_58FAA	32(0.040%)
Rozella allomycis	3(0.004%)
Barnesiella viscericola	1(0.001%)
Actinomyces sp. oral taxon 848	1(0.001%)
Serratia grimesii	1(0.001%)
Oscillibacter valericigenes	6(0.008%)
Oxalobacter formigenes	2(0.003%)
Halosimplex carlsbadense	1(0.001%)
Prevotella oulorum	1(0.001%)
Clostridium sp. 7_2_43FAA	15(0.019%)
Sulfurimonas gotlandica	1(0.001%)
Veillonella sp. ACP1	1(0.001%)
Alistipes finegoldii	7(0.009%)
Streptococcus caballi	1(0.001%)
Catenibacterium mitsuokai	8(0.010%)
Rubellimicrobium mesophilum	1(0.001%)
Bacteroides finegoldii	96(0.121%)
Prevotella marshii	1(0.001%)
Alistipes obesi	2(0.003%)
Sedimentibacter hydroxybenzoicus	1(0.001%)
Snodgrassella alvi	1(0.001%)
Lachnospiraceae bacterium NK4A144	1(0.001%)
Bacillus virus G	1(0.001%)
Dickeya solani	1(0.001%)
Fusobacterium perfoetens	3(0.004%)
Proteus vulgaris	166(0.210%)
Enterococcus sp. phage 1	1(0.001%)
Desulfococcus multivorans	1(0.001%)
Lactobacillus plantarum	1(0.001%)
Bifidobacterium breve	5(0.006%)
Proteus penneri	29(0.037%)
Enterobacteria phage JSE	1(0.001%)
Parvimonas sp. oral taxon 110	3(0.004%)
Parvimonas micra	2(0.003%)
Fusobacterium periodonticum	4(0.005%)
Ruminococcus flavefaciens	10(0.013%)
Brucella abortus	1(0.001%)
Clostridium sp. SY8519	1(0.001%)
Clostridium sp. 7_3_54FAA	17(0.021%)
Virgibacillus sp. SK37	3(0.004%)
Desulfosporosinus orientis	1(0.001%)
Caloramator australicus	2(0.003%)
Cronobacter virus CR3	2(0.003%)
Bifidobacterium bifidum	1(0.001%)
Pectobacterium carotovorum	1(0.001%)
uncultured Bacillus sp.	1(0.001%)
Enterococcus faecalis	209(0.264%)
Prevotella denticola	4(0.005%)
Bacteroides sp. 9_1_42FAA	15(0.019%)
Riemerella columbina	2(0.003%)
Lactococcus phage 949	1(0.001%)
Yersinia pestis	10(0.013%)
Bacteroides sp. 3_1_33FAA	32(0.040%)
Finegoldia magna	1(0.001%)
Nonlabens ulvanivorans	12(0.015%)
Bacillus flexus	1(0.001%)
Dorea formicigenerans	9(0.011%)
Bacteroides paurosaccharolyticus	4(0.005%)
Atopococcus tabaci	1(0.001%)
Erwinia amylovora	3(0.004%)
Bifidobacterium catenulatum	1(0.001%)
Aerococcus viridans	1(0.001%)
Lachnospiraceae bacterium 3_1_57FAA_CT1	2(0.003%)
Flavobacterium phage FKj-2	1(0.001%)
Shigella dysenteriae	2(0.003%)
Faecalibacterium prausnitzii	3(0.004%)
Olsenella uli	1(0.001%)
Erysipelotrichaceae bacterium 6_1_45	4(0.005%)
Paenibacillus durus	1(0.001%)
Microcoleus vaginatus	1(0.001%)
Streptococcus anginosus	2(0.003%)
Bacillus phage BCJA1c	1(0.001%)
Rodentibacter pneumotropicus	1(0.001%)
Dysgonomonas mossii	7(0.009%)
Acidaminococcus fermentans	66(0.083%)
Streptococcus hyovaginalis	1(0.001%)
Chlorobium phaeobacteroides	1(0.001%)
Enterococcus gallinarum	5(0.006%)
Clostridium sp. ASF502	7(0.009%)
uncultured bacterium 52B7	2(0.003%)
Clostridium arbusti	3(0.004%)
Thermoanaerobacter uzonensis	1(0.001%)
Yersinia mollaretii	1(0.001%)
Shigella boydii	3(0.004%)
Yersinia bercovieri	1(0.001%)
Colletotrichum higginsianum	2(0.003%)
Selenomonas sp. FOBRC9	1(0.001%)
Succinispira mobilis	46(0.058%)
Acinetobacter sp. YY-5	1(0.001%)
uncultured Shewanella sp.	2(0.003%)
Lactobacillus paracasei	6(0.008%)
Streptococcus macedonicus	1(0.001%)
Batrachochytrium dendrobatidis	1(0.001%)
Clostridium cadaveris	31(0.039%)
Mitsuokella multacida	2(0.003%)
Coprococcus sp. HPP0048	1(0.001%)
Providencia sneebia	1(0.001%)
Bacteroides caccae	1937(2.448%)
Arsenophonus nasoniae	7(0.009%)
Alkaliflexus imshenetskii	1(0.001%)
Clostridium tyrobutyricum	1(0.001%)
Lachnospiraceae bacterium 1_4_56FAA	7(0.009%)
Desulfohalobium retbaense	1(0.001%)
Desulfovibrio piger	1(0.001%)
Opitutus terrae	1(0.001%)
Vibrio alginolyticus	2(0.003%)
Syntrophomonas wolfei	2(0.003%)
Neurospora crassa	1(0.001%)
Halothece sp. PCC 7418	1(0.001%)
Mortierella verticillata	2(0.003%)
uncultured Geobacillus sp.	1(0.001%)
[Ruminococcus] torques	8(0.010%)
Nodosilinea nodulosa	1(0.001%)
Prevotella copri	1(0.001%)
Alistipes sp. HGB5	3(0.004%)
Cellulosilyticum lentocellum	9(0.011%)
Peptostreptococcus anaerobius	2(0.003%)
Paenibacillus macerans	3(0.004%)
Bilophila sp. 4_1_30	6(0.008%)
Rhodococcus aetherivorans	1(0.001%)
[Eubacterium] nodatum	1(0.001%)
Enterobacteria phage phiEcoM-GJ1	11(0.014%)
Prevotella nanceiensis	1(0.001%)
Elizabethkingia anophelis	2(0.003%)
Treponema lecithinolyticum	1(0.001%)
uncultured virus	1(0.001%)
Rheinheimera sp. A13L	1(0.001%)
Acidaminococcus sp. BV3L6	15(0.019%)
Chryseobacterium soli	1(0.001%)
Lachnoclostridium phytofermentans	24(0.030%)
Anaerostipes caccae	1(0.001%)
Escherichia coli	1796(2.270%)
Oribacterium sp. NK2B42	2(0.003%)
Lachnoanaerobaculum sp. MSX33	1(0.001%)
Odoribacter splanchnicus	9(0.011%)
Flavonifractor plautii	222(0.281%)
Enterococcus phoeniculicola	11(0.014%)
Prevotella salivae	12(0.015%)
Tatumella saanichensis	1(0.001%)
Bacteroidetes oral taxon 274	2(0.003%)
Neisseria meningitidis	2(0.003%)
Bacteroides sp. D20	4(0.005%)
Dysgonomonas capnocytophagoides	2(0.003%)
Weissella confusa	2(0.003%)
Candidatus Arthromitus sp. SFB-3	1(0.001%)
Lactobacillus kefiranofaciens	1(0.001%)
Prosthecochloris aestuarii	1(0.001%)
Actinomyces suimastitidis	1(0.001%)
Bacteroides sp. 3_1_23	54(0.068%)
Sulfuricella denitrificans	1(0.001%)
Rhodococcus phage REQ2	1(0.001%)
Alcanivorax borkumensis	1(0.001%)
[Clostridium] celerecrescens	12(0.015%)
Porphyromonas gingivalis	1(0.001%)
Jejuia pallidilutea	12(0.015%)
Desulfitobacterium hafniense	4(0.005%)
Actinomyces graevenitzii	1(0.001%)
Enterobacter phage EcP1	1(0.001%)
Paraprevotella xylaniphila	3(0.004%)
Streptomyces olindensis	2(0.003%)
Collinsella aerofaciens	1(0.001%)
Prevotella oris	1(0.001%)
Proteus mirabilis	1824(2.305%)
Treponema vincentii	1(0.001%)
Bacteroides pyogenes	45(0.057%)
Coprococcus sp. HPP0074	2(0.003%)
Beggiatoa sp. PS	1(0.001%)
Citrobacter farmeri	1(0.001%)
Yersinia enterocolitica	5(0.006%)
uncultured organism	7(0.009%)
Clostridium kluyveri	5(0.006%)
Lactobacillus salivarius	1(0.001%)
butyrate-producing bacterium SM4/1	11(0.014%)
Fusobacterium varium	120(0.152%)
Bacteroides sp. HPS0048	25(0.032%)
Alistipes shahii	3(0.004%)
Marinilabilia salmonicolor	5(0.006%)
Acetivibrio cellulolyticus	11(0.014%)
Streptomyces pristinaespiralis	1(0.001%)
Clostridium sp. M62/1	9(0.011%)
Clostridiisalibacter paucivorans	2(0.003%)
Caldalkalibacillus thermarum	1(0.001%)
Anaerococcus vaginalis	1(0.001%)
[Bacillus] selenitireducens	1(0.001%)
Bacteroides sp. 3_1_19	55(0.070%)
Staphylococcus aureus	52(0.066%)
Bacteroides salanitronis	8(0.010%)
Syntrophobotulus glycolicus	1(0.001%)
Bacteroides sp. 2_1_22	24(0.030%)
Stomatobaculum longum	1(0.001%)
Hafnia alvei	2(0.003%)
Salmonella phage PhiSH19	1(0.001%)
Oceanobacillus oncorhynchi	1(0.001%)
[Ruminococcus] gnavus	33(0.042%)
Mesonia mobilis	1(0.001%)
Lactobacillus reuteri	1(0.001%)
Clostridium sulfidigenes	9(0.011%)
Escherichia sp. TW09276	2(0.003%)
Mycoplasma arthritidis	1(0.001%)
Citrobacter rodentium	1(0.001%)
Eisenibacter elegans	1(0.001%)
Enterococcus gilvus	8(0.010%)
Vibrio cholerae	6(0.008%)
Clostridium sp. MSTE9	2(0.003%)
Flavobacteriales bacterium ALC-1	1(0.001%)
[Clostridium] symbiosum	225(0.284%)
Catonella morbi	1(0.001%)
uncultured SUP05 cluster bacterium	1(0.001%)
Megamonas funiformis	3(0.004%)
Flavobacterium branchiophilum	1(0.001%)
Anaerovibrio lipolyticus	2(0.003%)
Synechocystis sp. PCC 6803	1(0.001%)
Clostridium carboxidivorans	3(0.004%)
Bacteroides sp. 3_2_5	4(0.005%)
Bifidobacterium longum	1(0.001%)
Paraglaciecola chathamensis	2(0.003%)
Chitinophaga pinensis	1(0.001%)
Solitalea canadensis	1(0.001%)
Marinitoga piezophila	1(0.001%)
Psychromonas arctica	1(0.001%)
Alkaliphilus transvaalensis	1(0.001%)
Xenorhabdus bovienii	1(0.001%)
Brevibacillus laterosporus	1(0.001%)
Paenibacillus sp. OSY-SE	1(0.001%)
Streptococcus sp. CM7	1(0.001%)
Enterococcus saccharolyticus	6(0.008%)
Cetobacterium somerae	1(0.001%)
Streptococcus suis	4(0.005%)
Streptococcus phage P9	1(0.001%)
Clostridium algidicarnis	1(0.001%)
Lachnospiraceae bacterium A4	4(0.005%)
Clostridium sp. L2-50	1(0.001%)
Vibrio splendidus	1(0.001%)
Lachnospiraceae bacterium 6_1_63FAA	1(0.001%)
Tyzzerella nexilis	205(0.259%)
Prevotella sp. C561	1(0.001%)
Streptococcus constellatus	1(0.001%)
Veillonella sp. ICM51a	11(0.014%)
uncultured Dechloromonas sp.	1(0.001%)
Parabacteroides sp. 20_3	20(0.025%)
Butyrivibrio proteoclasticus	3(0.004%)
Desulfosporosinus acidiphilus	2(0.003%)
Heliobacillus mobilis	2(0.003%)
Leptospira meyeri	1(0.001%)
Enterorhabdus mucosicola	1(0.001%)
Unclassfied	43831(55.395%)
Bacteroides sartorii	29(0.037%)
Clostridium chauvoei	3(0.004%)
uncultured Chitinophaga sp.	2(0.003%)
Halalkalibacillus halophilus	1(0.001%)
Deinococcus apachensis	1(0.001%)
Sebaldella termitidis	5(0.006%)
Enterococcus villorum	1(0.001%)
Slackia piriformis	2(0.003%)
Bacteroides vulgatus	581(0.734%)
Pedosphaera parvula	5(0.006%)
Enterococcus sp. CSL 7544-3	1(0.001%)
Bacteroides sp. 1_1_14	58(0.073%)
Azohydromonas australica	1(0.001%)
Bacteroides faecichinchillae	27(0.034%)
Veillonella parvula	9(0.011%)
Enterococcus phage phiEF24C	59(0.075%)
uncultured Bacteroides sp.	5(0.006%)
Oceanobacillus iheyensis	1(0.001%)
Coprobacter fastidiosus	2(0.003%)
Prevotella melaninogenica	4(0.005%)
Pedobacter sp. V48	7(0.009%)
Butyricimonas virosa	3(0.004%)
Clostridiales bacterium NK3B98	2(0.003%)
Enterobacter cloacae	8(0.010%)
Sulfurimonas denitrificans	1(0.001%)
Oribacterium sp. oral taxon 108	1(0.001%)
Selenomonas artemidis	2(0.003%)
Bacillus fordii	1(0.001%)
Geobacter sulfurreducens	1(0.001%)
Clostridium hydrogeniformans	1(0.001%)
Chitinimonas koreensis	1(0.001%)
Bacteroides sp. 2_2_4	80(0.101%)
Escherichia sp. TW09231	1(0.001%)
[Bacteroides] pectinophilus	2(0.003%)
Eubacterium ventriosum	3(0.004%)
Clostridium celatum	15(0.019%)
Campylobacter jejuni	1(0.001%)
Carboxydothermus hydrogenoformans	1(0.001%)
Shigella sonnei	1(0.001%)
Veillonella sp. 6_1_27	2(0.003%)
Prevotella buccalis	1(0.001%)
Pseudomonas savastanoi	2(0.003%)
Synergistes sp. 3_1_syn1	4(0.005%)
Bacteroides sp. 3_1_40A	19(0.024%)
Prevotella loescheii	1(0.001%)
Citrobacter koseri	1(0.001%)
Lactobacillus iners	1(0.001%)
Thermoanaerobacter wiegelii	2(0.003%)
Dialister succinatiphilus	4(0.005%)
Treponema phagedenis	1(0.001%)
Lodderomyces elongisporus	1(0.001%)
Pantoea agglomerans	4(0.005%)
Leminorella grimontii	2(0.003%)
Chelativorans sp. BNC1	1(0.001%)
Clostridium sartagoforme	4(0.005%)
Porphyromonas cangingivalis	1(0.001%)
Fusobacterium sp. CM21	4(0.005%)
Pseudomonas syringae	4(0.005%)
Erysipelotrichaceae bacterium 3_1_53	6(0.008%)
Escherichia fergusonii	1(0.001%)
Chondromyces apiculatus	1(0.001%)
Enterococcus casseliflavus	3(0.004%)
Pontibacter sp. BAB1700	1(0.001%)
Stanieria cyanosphaera	1(0.001%)
Clostridium sp. DL-VIII	1(0.001%)
Bacteroides eggerthii	48(0.061%)
Streptococcus sp. M143	1(0.001%)
Clostridium acetobutylicum	2(0.003%)
[Clostridium] hylemonae	3(0.004%)
Indibacter alkaliphilus	1(0.001%)
Prevotella buccae	3(0.004%)
Porphyromonas sp. oral taxon 278	1(0.001%)
Terrisporobacter glycolicus	77(0.097%)
Veillonella ratti	1(0.001%)
Clostridium intestinale	3(0.004%)
Hemileia vastatrix	1(0.001%)
Amycolatopsis jejuensis	1(0.001%)
Bacteroides sp. 1_1_30	58(0.073%)
Bacillus azotoformans	1(0.001%)
Staphylococcus haemolyticus	2(0.003%)
Coprobacillus sp. 3_3_56FAA	165(0.209%)
Caldanaerobius polysaccharolyticus	2(0.003%)
Brevibacillus borstelensis	1(0.001%)
Arcobacter butzleri	1(0.001%)
Enterococcus sulfureus	1(0.001%)
Renibacterium salmoninarum	1(0.001%)
Porphyromonas canoris	3(0.004%)
Capnocytophaga cynodegmi	2(0.003%)
Clostridium autoethanogenum	1(0.001%)
Scytonema hofmannii	2(0.003%)
Hungatella hathewayi	3399(4.296%)
Streptococcus criceti	1(0.001%)
Providencia rustigianii	2(0.003%)
Lactococcus phage KSY1	1(0.001%)
Veillonella sp. AS16	19(0.024%)
Pedobacter heparinus	1(0.001%)
Pantoea sp. GM01	2(0.003%)
Phascolarctobacterium succinatutens	691(0.873%)
Cecembia lonarensis	1(0.001%)
[Eubacterium] dolichum	4(0.005%)
Aminomonas paucivorans	1(0.001%)
Xenorhabdus doucetiae	4(0.005%)
Oenococcus kitaharae	1(0.001%)
Alkaliphilus oremlandii	2(0.003%)
Enterobacteria phage T4 sensu lato	3(0.004%)
Deep-sea thermophilic phage D6E	1(0.001%)
Staphylococcus epidermidis	1(0.001%)
Porphyromonas macacae	7(0.009%)
Bacteroides sp. D2	347(0.439%)
uncultured Bacteroides sp. SMG1	2(0.003%)
Cupriavidus basilensis	1(0.001%)
[Clostridium] indolis	1(0.001%)
Microcystis aeruginosa	2(0.003%)
Vibrio phage pYD38-A	1(0.001%)
Dysgonomonas gadei	4(0.005%)
Eggerthella sp. 1_3_56FAA	1(0.001%)
Pelosinus sp. UFO1	6(0.008%)
Coprococcus eutactus	2(0.003%)
Veillonella dispar	3(0.004%)
Brevibacillus massiliensis	1(0.001%)
Flavobacterium johnsoniae	1(0.001%)
Francisella tularensis	1(0.001%)
Aeromonas virus 65	1(0.001%)
Enterococcus avium	11(0.014%)
Bacteroides clarus	10(0.013%)
Proteocatella sphenisci	1(0.001%)
Sphingomonas phage PAU	2(0.003%)
Syntrophorhabdus aromaticivorans	1(0.001%)
Eubacterium sp. 3_1_31	6(0.008%)
Yokenella regensburgei	2(0.003%)
Streptococcus infantis	2(0.003%)
Terrimonas ferruginea	1(0.001%)
Algibacter lectus	17(0.021%)
Lactobacillus rhamnosus	4(0.005%)
Cystobacter fuscus	1(0.001%)
Roseburia intestinalis	5(0.006%)
Prevotella scopos	1(0.001%)
uncultured Spirochaeta sp.	1(0.001%)
Pseudothermotoga elfii	1(0.001%)
Sphingomonas sp. BHC-A	1(0.001%)
Lactobacillus nodensis	1(0.001%)
Lachnospira multipara	1(0.001%)
Enterococcus malodoratus	6(0.008%)
Prolixibacter bellariivorans	16(0.020%)
Parasutterella excrementihominis	1(0.001%)
Parabacteroides gordonii	146(0.185%)
Bacillus simplex	1(0.001%)
Enterococcus sp. GMD1E	1(0.001%)
Ruminococcaceae bacterium D16	7(0.009%)
Prevotella multiformis	2(0.003%)
Parabacteroides merdae	136(0.172%)
Shigella flexneri	18(0.023%)
Anaerophaga thermohalophila	5(0.006%)
Clostridium sp.	1(0.001%)
Lachnospiraceae bacterium A2	4(0.005%)
Prevotella timonensis	2(0.003%)
Allobaculum stercoricanis	1(0.001%)
Enterococcus pallens	7(0.009%)
Listeria ivanovii	2(0.003%)
Bacteroides oleiciplenus	20(0.025%)
Enterococcus mundtii	1(0.001%)
Planktothrix agardhii	1(0.001%)
Porphyromonas catoniae	1(0.001%)
Gottschalkia acidurici	1(0.001%)
Bacteroides sp. 3_1_13	1(0.001%)
Verrucomicrobium sp. 3C	1(0.001%)
Sphingobacterium sp. PM2-P1-29	4(0.005%)
Vibrio sp. C7	3(0.004%)
Thermosinus carboxydivorans	7(0.009%)
[Eubacterium] hallii	1(0.001%)
Aspergillus oryzae	1(0.001%)
Dehalobacter sp. CF	4(0.005%)
Parabacteroides sp. D25	3(0.004%)
Barnesiella intestinihominis	8(0.010%)
Vibrio kanaloae	1(0.001%)
[Clostridium] stercorarium	4(0.005%)
Salmonella enterica	55(0.070%)
Acinetobacter baumannii	4(0.005%)
Citrobacter werkmanii	20(0.025%)
Alistipes onderdonkii	6(0.008%)
Prevotella bergensis	1(0.001%)
Pseudopedobacter saltans	1(0.001%)
Candidatus Jettenia caeni	1(0.001%)
Cronobacter sakazakii	1(0.001%)
[Clostridium] innocuum	9(0.011%)
Geobacillus stearothermophilus	2(0.003%)
Haemophilus aegyptius	1(0.001%)
Prevotella paludivivens	3(0.004%)
Carnobacterium jeotgali	1(0.001%)
Eggerthella sp. YY7918	2(0.003%)
Roseburia inulinivorans	6(0.008%)
Myroides odoratimimus	1(0.001%)
Clostridium tetani	1(0.001%)
Bacteroides sp. D1	16(0.020%)
Veillonella magna	12(0.015%)
Clostridium pasteurianum	1(0.001%)
[Clostridium] bolteae	953(1.204%)
Clostridium tunisiense	2(0.003%)
Erysipelotrichaceae bacterium 2_2_44A	1(0.001%)
Candidatus Thiomargarita nelsonii	1(0.001%)
Ruminococcus sp. 5_1_39BFAA	2(0.003%)
Capnocytophaga sp. oral taxon 332	1(0.001%)
Lachnospiraceae bacterium 28-4	3(0.004%)
Unknown	2954(3.733%)
Total	79124(100%)
